# Supplementary material for: Evidence for an early cadherin–catenin interaction network in ctenophores
Source: Mol Biol Evol. 2026 May 22;43(6):msag123. doi: 10.1093/molbev/msag123 (PMC13245172; doi:10.1093/molbev/msag123)
Supplement: msag123_Supplementary_Data [file msag123_supplementary_data.zip]

Archive with 10 entries (10 files):
- Data S1.txt
- Data S2.txt
- Data S3.txt
- Data S4.txt
- Data S5.txt
- Data S6.txt
- Data S7.txt
- Data S8.txt
- Data S9.txt
- Supplementary data.pdf
