# Supplementary material for: Evidence for an early cadherin–catenin interaction network in ctenophores
Source: Mol Biol Evol. 2026 May 22;43(6):msag123. doi: 10.1093/molbev/msag123 (PMC13245172; doi:10.1093/molbev/msag123)
Supplement: msag123_Supplementary_Data [file msag123_supplementary_data.zip › Data S2.txt]

>Mmus_alphacat1
MTAVHAGNINFKWDPKSLEIRTLAVERLLEPLVTQVTTLVNTNSKGPSNKKRGRSKKAHVLAASVEQATENFLEKGDKIAKESQFLKEELVVAVEDVRKQGDLMKSAAGEFADDPCSSVKRGNMVRAARALLSAVTRLLILADMADVYKLLVQLKVVEDGILKLRNAGNEQDLGIQYKALKPEVDKLNIMAAKRQQELKDVGNRDQMAAARGILQKNVPILYTASQACLQHPDVAAYKANRDLIYKQLQQAVTGISNAAQATASDDAAQHQGGSGGELAYALNNFDKQIIVDPLSFSEERFRPSLEERLESIISGAALMADSSCTRDDRRERIVAECNAVRQALQDLLSEYMGNAGRKERSDALNSAIDKMTKKTRDLRRQLRKAVMDHVSDSFLETNVPLLVLIEAAKNGNEKEVKEYAQVFREHANKLIEVANLACSISNNEEGVKLVRMSASQLEALCPQVINAALALAAKPQSKLAQENMDLFKEQWEKQVRVLTDAVDDITSIDDFLAVSENHILEDVNKCVIALQEKDVDGLDRTAGAIRGRAARVIHVVTSEMDNYEPGVYTEKVLEATKLLSNTVMPRFTEQVEAAVEALSSDPAQPMDENEFIDASRLVYDGIRDIRKAVLMIRTPEELDDSDFETEDFDVRSRTSVQTEDDQLIAGQSARAIMAQLPQEQKAKIAEQVASFQEEKSKLDAEVSKWDDSGNDIIVLAKQMCMIMMEMTDFTRGKGPLKNTSDVISAAKKIAEAGSRMDKLGRTIADHCPDSACKQDLLAYLQRIALYCHQLNICSKVKAEVQNLGGELVVSGVDSAMSLIQAAKNLMNAVVQTVKASYVASTKYQKSQGMASLNLPAVSWKMKAPEKKPLVKREKQDETQTKIKRASQKKHVNPVQALSEFKAMDSI

>Mmus_alphacat2_isoform1
MTSATSPIILKWDPKSLEIRTLTVERLLEPLVTQVTTLVNTSNKGPSGKKKGRSKKAHVLAASVEQATQNFLEKGEQIAKESQDLKEELVAAVEDVRKQGETMRIASSEFADDPCSSVKRGTMVRAARALLSAVTRLLILADMADVMRLLSHLKIVEEALEAVKNATNEQDLANRFKEFGKEMVKLNYVAARRQQELKDPHCRDEMAAARGALKKNATMLYTASQAFLRHPDVAATRANRDYVFKQVQEAIAGISSAAQATSPTDEAKGHTGIGELAAALNEFDNKIILDPMTFSEARFRPSLEERLESIISGAALMADSSCTRDDRRERIVAECNAVRQALQDLLSEYMNNTGRKEKGDPLNIAIDKMTKKTRDLRRQLRKAVMDHISDSFLETNVPLLVLIEAAKSGNEKEVKEYAQVFREHANKLVEVANLACSISNNEEGVKLVRMAATQIDSLCPQVINAALTLAARPQSKVAQDNMDVFKDQWEKQVRVLTEAVDDITSVDDFLSVSENHILEDVNKCVIALQEGDVDTLDRTAGAIRGRAARVIHIINAEMENYEAGVYTEKVLEATKLLSETVMPRFAEQVEVAIEALSANVPQPFEENEFIDASRLVYDGVRDIRKAVLMIRTPEELEDDSDFEQEDYDVRSRTSVQTEDDQLIAGQSARAIMAQLPQEEKAKIAEQVEIFHQEKSKLDAEVAKWDDSGNDIIVLAKQMCMIMMEMTDFTRGKGPLKNTSDVINAAKKIAEAGSRMDKLARAVADQCPDSACKQDLLAYLQRIALYCHQLNICSKVKAEVQNLGGELIVSGTGVQSTFTTFYEVDCDVIDGGRASQLSTHLPTCAEGAPIGSGSSDSSMLDSATSLIQAAKNLMNAVVLTVKASYVASTKYQKVYGTAAVNSPVVSWKMKAPEKKPLVKREKPEEFQTRVRRGSQKKHISPVQALSEFKAMDSF

>Mmus_vinculin
MPVFHTRTIESILEPVAQQISHLVIMHEEGEVDGKAIPDLTAPVAAVQAAVSNLVRVGKETVQTTEDQILKRDMPPAFIKVENACTKLVQAAQMLQSDPYSVPARDYLIDGSRGILSGTSDLLLTFDEAEVRKIIRVCKGILEYLTVAEVVETMEDLVTYTKNLGPGMTKMAKMIDERQQELTHQEHRVMLVNSMNTVKELLPVLISAMKIFVTTKNSKNQGIEEALKNRNFTVEKMSAEINEIIRVLQLTSWDEDAWASKDTEAMKRALASIDSKLNQAKGWLRDPNASPGDAGEQAIRQILDEAGKVGELCAGKERREILGTCKMLGQMTDQVADLRARGQGASPVAMQKAQQVSQGLDVLTAKVENAARKLEAMTNSKQSIAKKIDAAQNWLADPNGGPEGEEQIRGALAEARKIAELCDDPKERDDILRSLGEIAALTSKLGDLRRQGKGDSPEARALAKQVATALQNLQTKTNRAVANSRPAKAAVHLEGKIEQAQRWIDNPTVDDRGVGQAAIRGLVAEGHRLANVMMGPYRQDLLAKCDRVDQLTAQLADLAARGEGESPQARALASQLQDSLKDLKAQMQEAMTQEVSDVFSDTTTPIKLLAVAATAPPDAPNREEVFDERAANFENHSGRLGATAEKAAAVGTANKSTVEGIQASVKTARELTPQVISAARILLRNPGNQAAYEHFETMKNQWIDNVEKMTGLVDEAIDTKSLLDASEEAIKKDLDKCKVAMANIQPQMLVAGATSIARRANRILLVAKREVENSEDPKFREAVKAASDELSKTISPMVMDAKAVAGNISDPGLQKSFLDSGYRILGAVAKVREAFQPQEPDFPPPPPDLEQLRLTDELAPPKPPLPEGEVPPPRPPPPEEKDEEFPEQKAGEVINQPMMMAARQLHDEARKWSSKGNDIIAAAKRMALLMAEMSRLVRGGSGTKRALIQCAKDIAKASDEVTRLAKEVAKQCTDKRIRTNLLQVCERIPTISTQLKILSTVKATMLGRTNISDEESEQATEMLVHNAQNLMQSVKETVREAEAASIKIRTDAGFTLRWVRKTPWYQ

>Cint_alphacat
MSSVASSNSGQKWNPKNLEIRTLSVEKTLEPLVVQVTTLVNNKGPSNKKKGRSKRPKVLVADVEKATSLFIEHGLEIARDNPELKAELEEAVEDTRRDGEVMSKTSHAFADDPCSSMKRGSMVRAARALLSSVTRLLILADMADIYNLLRQLKIARKSVGLVKDSNNPDDLIKNFKAFGTDLARLNHATMLRQNDLKDLRRRDELAAARADLKKNSMMLYTSSLASIRHPEVAAAKANRDYVYRKVLGAMDRISTAVQATGPSEPRPEEGAGELAFALDEFLQRVDMEPLDFDEVRHRPSLEERLESIISGAALMADSSCTREDRRERIVAECNAVRQALQDLLQEYLNNAGRRDKSDDLEAAVDHMMQKTKDLRRQLCKAVIDHVSDSFLDTNIPILVLIEAAQSGDEKQVKEYAQVFREHANKLVEVANLACSMSSNEEGVKMVKMAAKQIETLCPQVINAALTLAARPSSKIAQDNMNVFKDAWLNQVQTLTEAVDEITTIENFLAVSEAHILEDVTSCVVALQQGNPEMLDRKGGDIRGRTARICQVVISEMEHYEPDYYTQKVVDSCEMLKSQVMPKFEARLETTINALAKDPQEDPQENEFIDSSRFVYDAVREVRRAVLMIKNPEDVDDSDIDAMDGSESGASRLSGKTVETESGPTDQTMMRRLPEAEKAKILQNVQEFVKEKTLLDLEISKWDESSNDIIVLAKSMCVIMMDMTDFTRGRGRLKNTSDVIDAAREIADAGSRLDKLARAIAEVCPDSSVKQDLLAYLQRIALYCHQLNMCAKVKAEVQNISGEMIVSGLDSATSLIQAAKNLMNAVVLTVKSSYVGSTKYRKAGTMHTDGILWKMKAPEKKPLIRREIGDDKKAPVRRASQKRLVNPAQALSEFKAD

>Cint_vinculin
MPVFHTKTIEQILEPVAEQVSHLVILHEQGEDGAAIPSLMKPIQAVSAAVNNLAKVGTAQIQTSKDEVLKLDTPEAINKVKSSADLLLDSAKLIEEDEYSKQGREKLIAGSRGILQGTSDLLLIFDEAEVRRICHVCRRVRDYLKVSEVVAGMEDLVTYVKNLTPGMTNLSDLVLQRSKDLTNALHADQLKTGVADLRNQLPNLISSMKIFVTTVDGSGVGSEASVHNRQYYVKNLSDIITEIIRVLQLVSTDQEILVDPTNVLQLKQVRDKMANNLIAANRWLNDPNAPPDTADELALRQTLDQAREIGSKAGGALGAKIMDKCNDIGIMTEKLAALRKQNKGNSAEARRLANQIQTALNGLLQDVDDALKNLEEIDEAFGVVSSKTPSAKEWLADPQAKPGPGTGSQDIRDIIGATRKIAKSLATNPQTAKDAAELMKMCDELDELMEKLDAYRERGEGHLPEARHLAKQAADKIGQINAKIGKALASGGLPQTLEAKLDVANRWLDHPGVEDGGKGMLAARSVMSDARKLAVECDNPVIKAALLQNAAECESLCNQLADLVKQGKGGSPEARRIAEELQQKLQELKQNMKLAVIGQVADEFSDTTTVLKQFVTAASAPKDVAGREEKFAERSQALTKQAQKLANLGIQAVATSELGAEEKVAKATLSAKKIQELTPQVINAGKIVLDYPENKLAKEHLKALTDEWTEHVDDLTEQVDDAMDVVDFIKASEDGIKKDHKTCMKALQDNQPTVALPAAGNIARRAHRILMAGKREVENTDDAAYVQELKGNLNNLSRTINPMVQATREYANNPNSNAAKDNVRECDDQLIAAVAQVRNTVEARRIEQQAKNIVIEEEPPPVPPLPQDCEAAPPVPPLPEEEEFPEEQEEDVPMMQAARELHEEARKWESKGNDIIATAKRMALLMAKMSHLVRGEEGRKSDLIACAKEIAKASNEVTRLANEVADKCSDRRIRTDMKKTLDRIPTISTQLRILSTVKAASLGDNMDMTKEEEEAAEQATEMLVHNAQNLMMSVKDTVRSAEAASIRIRTEAGVMMRWVRKS

>Bflo_alphacat1like_isoform1
MTLERSHLSKSMLSSLVQTRSIELVLAPIATQVSQLIIANESCERRDGQSPTWPNLVPSAEQVMNTLEELVSAAEKATQESADEELLVAMPAACEMLSTAGRNTLLAAQNLQTESVTPAARAALVQSLRNVLQGTMKVLLVWDDAEVRKIVHAAHWVLERVNVMMTASNMKGLVACFKGFSEAVMLLANLTDKRQQELTNPRQRERTITAMMALKKSVPMLSTAMQTYVKYPNNPQAKASRDYVANQVRTAAREIVAAVENRNVDDDEMEEPGHFALALDKVIRMLSSDDPQFLPEELDSELEAVVRHAMLVAHESHTETKDQIVRTCKKVFKIRNEVAQLLTSVEEHPEFLQLRNDFSSACNDLIGEADELDKLVSSAVLQQVVDTFVETTEPLERLLRAAAQGNKSESPVTEKVALTLLGPHIDDFTSHLDQLLQLASFAAASSMDSRRVRIVRSSIRQLESLDPEVQPTVLALCRNPSDKASVEHVKLVRREWFNEVNSLVTAVDEMLNTKEFMEVTEESMEEDIHQCKDAMHQQDEGQLKMAAATMMGRTRRVIQITSNHIDNSDDPIYRNGLLAWVKQLEKAMIPVKTAANKCVANMSDVRAHDSLAAASQELLTVVSKVKDALQGMDHPEILSPMREGLRSSRQTADKTVRGKHTKSCTLCRCTHTSFVVRSHNNADAEDSLLALPLPDLGNLHVSGVTMATNQPMESSANPQDSYLSKALPHGLGVNNLSSPTSKKTEISIVEIVPGLGLPSPVKELVRAAAAHEATQVEVLCSRILARTNQVTGVVNSLIGSVKDHKQAEKLQSKSAEFTRVTPRLLELAKRISTNQSSEVEELHRIGGEWANQLTVLQPAVDSLIGPWTAPVSELARIAKDGNINFLMKELDDFHEIAKRLKSLASTAAQAVALQKQKGDPQLARTIHLYGEELESLASSITGAANSVVSDTVNKAEVERLDGLCTEWSGKVVQLLSSVDSVTTETAMPIKVVATAANTGSDSSVEDSMRALLSHVLRLRDMASCASEGYTNHPMASMVTQTFSAVDTLGKAVEEVARLVAARARTSLGTTNSHVVLRMELLQREWATKVLLLHGQVDGMTSEMSAPLDRLAGAALAVYHATGQSRLTLLQEFQNQADKLSTQVSKTRQHCQQAMTGSAETGYKETVQLALDTLSRVTAEIITATRDMADTGSTDSAVSERFQDLKRQWGCKALLLYNTLRAMTGLDQATVTEVMTSLLGTSNLPSFARVNMADVSPDTSLNLSQIFGSPQPAPGFSTSPSWSTLPKWSHTPSPVRSRPSTSPDSSPRSPRGPMESYMGHSQKSISPAKPSREIRVTPNMLGMQAVPEASLGDIERSTPPRQLRSPFEPSSIRSPNTAQTAVSNNPSELDANQSSKTIVAAALSLQQEVDKWEEENNTIVKVAKTMSQQMQQMAEYTRGHGKIRTKEEFINTAKAIAANGKVIHKFAKIIAKFCIDRRCSEDLVFYANHVPSMGTQLSIIASVKAATPHDKEADAVLVKNAENLMHSVTRTLIATESACVKGLHQPPEGGDEAEAAALATQWQRKLQRHRMIEASSHDTDDLGLRRINRHVSAPTLTEILGARAKILGTAVL

>Bflo_alphacat2like_isoform1
MASPGGTLKWDPKNLEIKTHSVEKTLEPLVTQVTTLVNTKGNSGKKKGRSKKAHVLSALVKKATETFIDKGEIIAKDYPDIQDDMMAAIDDCKKTGDTMYAASQEFADDPCSSMKRGAMVRAARALLSAVTRLLIIADMADVHMLLKHLRIVEESLERVRQAQDQQALNNAFRQYGKDVVGLNDIAMKRQNDLIDPARRDEMAAARNTLKKNSMMLYTASKAFLRHPDVAAAKANRDYVYKQVCDAVNSLSNTAQASGPADPHPYEGAGELAAALDEFDGRRRRDLLSRAMDDFDQKIVMDPASYNEVRTRPSLEERLESIISGAALMADSSCTRDDRRERIVAECNAVRQALQDLLTEYMNCAGGRKTKELDEAVDRMHKKTRDLRRQLRKAVVDHVSDSFLETNVPLLVLIEAAKRGNEKEVKEYAQVFREHANKLVEVANLACSMSNNEEGVKLVRLAANQIENLCPQVINAALTLAARPRSKVAQENMDVFRDQWETQVRLLTEAVDDITSIDDFLAVSEQHILEDVNKCLLARQENDADTFDRTAGAIRGRVSRVCNVVNAEMDNYEPGIYTERVREAVVLLGDQVMPAFTECVEIVVDALSQDPPKETDENELIDSSRNVYEGVRDVRRAVLMIRLAGEYINPLRPPLLSPEELETDTEYEDETYETHSRSSRMTDDRELEGSQAGEFGGKSARALMRELPEEEKKKIAHQLEVFRAEKSKLDEEIAKWDDSGNDIIVLAKQMCMIMMEMTDFTRGHGPLKSTMDVINAAKRIAEAGTKMDKLARAIADQCPESQTKDDLLAYLQRIALFCHQLNIASKVKAEVQNISGELIVSGPHWASMLDSATSLITASKNLMNAVVLTVKSCYVASTKYKKAMKNHNVNSPVVLWKMKAPEKKPLVRREKPEELSAKVRKGSQKRHFSPIQALSEFSSRDTF

>Bflo_vinculinlike_isoform1
MPVFHTRTIESILEPVAQQVSQLVILHEEAEDGNAMPDLARPVQAVCAAVQNLVKVAKETAETSQDVILKQEMPIAYTRVEEASHLLVDASDMLRADPYSRPAREKLIDGARGILSGTSQLLLTFDEAEVRKIIRVCKSVLEYLAIAEVVETMEDLVTFVKNLTPGMTGMSKMVDARSKELTHQQHRESLAHSLQVVKDLTPVLISGIKIFVTTRRPQDGKGIPEAIENRNYVVNKMSAEISEIIRVLQLTTYDEDSYDADDMTVMKKALASFMARLNQAREWLQNPNSEAGSLGERSLRQIIEDARRIGERCVGPERDEILRLCSELTAMVDQLSDFKAKGMGNSPEAINLSRQIIDRLLDMDKRVQQAVSNFQQSGIRKPAPTIAGKMEQAMRWLSAPTMDDKGLGQQAVHELVREGRKLAQTCQEPDKSDLLRKCDSVERLARQLADLVNQGKGDSPEAQELARTVQEKLNDLRKKMDETLVKQIADVFLDTTSALKQLNNAAHAPADAPNREPEFGNKAGNFDQHSALLTQTAGRVADAGSCQNKKTVEGIKSTAGVIRDLTPQIIHAGKILLDNPDNQSSGFNLHRAASEHFELLKREWMNNMDKLTSLVDDAVDTVAFIKACEEAIARDSEMVKVAIKNVQVQSVVNGASNIARRANRVLMVAKREADNSEDPKFVDRVNDASDTLARSISPMVVDAKSVASNPKDANSQGRYFDSNTKESAQRLPGEMDTLRDAVAGVREAVTVVDEAALAAAQEAAFPPPPDLSQLKLGDAAPPRPPLPEHETPPPRPPPPEEEEEEIAFPTPKPNQPIMTDSEDEEMAFPVDPNANEKIMVAAHQLHLEAQKWSSKGNEIVAAAKKMALLMAEMSRLVRGEGGNKRDLIRVAKEIALVADEVTRLAKEVAKQCTDKRIRTNLLQVCERIPTISTQLKILSTVKATMIGQSTPDSNTDVDSEEVDQATEMLVHNAQNLMQSVKETVREAEAASIKIRTDAGITLRWVRKKPWEEEQAAQESKIFDSIEKQMKTGKPYKYKGMPGVI

>Dmel_alphacat_isoformA
MLKPDKMGTLTDFGQIALKWDPKNLEIRTMSVEKTLEPLVLQVTTLVNTKGPSKKKKGKSKRASALVAAVEKATENFIQKGEQIAYENPDITQEMLTAVDEVKKTGDAMSIAAREFSEDPCSSLKRGNMVRAARNLLSAVTRLLILADMVDVHLLLKSLHIVEDDLNKLKNASSQDELMDNMRQFGRNAGELIKQAAKRQQELKDPQLRDDLAAARAMLKKHSTMLLTASKVYVRHPELDLAKVNRDFILKQVCDAVNTISDVAQGKSSQPTDIYSGAGELAAALDDFDEGIVMDPMTYSEKRSRQLLEERLESIISAAALMADADCTRDERRERIVAECNAVRQALQDLLSEYMSNMSQKDNSPGLSRAIDQMCRKTRDLRRQLRKAVVDHVSDSFLETTTPLLDLIEAAKSGNEKKVREKSEIFTKHAEKLVEVANLVCSMSNNEDGVKMVRYAAAQIESLCPQVINAASILTVRPNSKVAQENMTTYRQAWEVQVRILTEAVDDITTIDDFLAVSENHILEDVNKCVMALQVGDARDLRATAGAIQGRSSRVCNVVEAEMDNYEPCIYTKRVLEAVKVLRDQVMMKFDQRVGAAVGALSNNSNKDVDENDFIDASRLVYDGVREIRRAVLMNRSSEDLDTDTEFEPVEDLTLETRSRSSAHTGDQTVDEYPDISGICTAREAMRKMTEEDKQKIAQQVELFRREKLTFDSEVAKWDDTGNDIIFLAKHMCMIMMEMTDFTRGRGPLKTTMDVINAAKKISEAGTKLDKLTREIAEQCPESSTKKDLLAYLQRIALYCHQIQITSKVKADVQNISGELIVSGLDSATSLIQAAKNLMNAVVLTVKYSYVASTKYTRQGTVSSPIVVWKMKAPEKKPLVRPEKPEEVRAKVRKGSQKKVQNPIHALSEFQSPADAV

>Dmel_vinculin
MPVFHTKTIESILDPVAQQVSRLVILHEEAEDGNAMPDLSRPVQVVSAAVANLVKVGRDTINSSDDKILRQDMPSALHRVEGASQLLEEASDMLRSDPYSGPARKKLIEGSRGILQGTSSLLLCFDESEVRKIIQECKRVLDYLAVAEVINTMEQLVQFLKDLSPCLSKVHREVGAREKELTHQVHSEILVRCLEQVKTLAPILICSMKVYIHIVEQQGRGAEEAAENRNYLAARMSDELQEIIRVLQLTTYDEDTSELDNLTVLKKLSNAISNKMEQANEWLSNPYALRGGVGEKALRQVIDNATEISERCLPQDSYPIRKLADEVTAMANTLCELRQEGKGQSPQAESLVRGIRDRMGELKSLVHQAVLGVDKAGVQQTAHTIQGRLEQAVKWLQHPEINDGGLGERAINLIVEEGRKVAEGCPGHQKAEIQQLCDEVERLKRQAAGSGPAAKQAAKQLTQKLYELKAAIQNALVNRIVQDFMDVSTPLKQFTEAVLQPEGTPGREQNFNQKSNNLQAFSDRASKTSRMVAAGGACGNKKIAEILLSSAAQVDSLTPQLISAGRIRMNYPGSKAADEHLQNLKQQYADTVLRMRTLCDQATDPADFIKTSEEHMQVYAKLCEDAIHARQPQKMVDNTSNIARLINRVLLVAKQEADNSEDPVFTERLNAAANRLERSLPAMVGDAKLVATNIADPAAAAAWKNSFQRLLGDVREVRDAIAPPQPPPLPTSLPPPIPELSALHLSNQNAERAPPRPPLPREGLAPVRPPPPETDDEDEGVFRTMPHANQPILIAARGLHQEVRQWSSKDNEIIAAAKRMAILMARLSELVLSDSRGSKRELIATAKKIAEASEDVTRLAKELARQCTDRRIRTNLLQVCERIPTIGTQLKILSTVKATMLGAQGSDEDREATEMLVGNAQNLMQSVKETVRAAEGASIKIRSDQTSNRLQWVRRQPWYQY

>Cele_hmp1
MHANGDTEINFNRIRSKAVLKQVTQMINEVTNITETFPLAQGQTAEGLVDTVDAALVNFLESGHFVVSKCPIANKDPRSIEALREALRFVQDKGQIMVQRSRDFVRDSTSTEKRKVATLSGRSLLVAVAEFLILADSIDVKTIVDKVDELRDTVHRMLEADSKIEVDEQYKILVSLIEELDITVRRRAVDLVKPNQRDDLLAARSALRQIAPLLFTSQRTFVRHPEHEEAQKNRAYTAKEMNSALNALEAVLNGQQPEIIFSEYGRIGDLIDKIETFQNKIELERPGDYKGHLTRRELEGLVEEIVSGSASIADSGSTRDTRKQKIVDECNNLRQALQDLLSEYEKSVGQRQFTDDIPLGIAQVHKRTKDLRRHLRRAIVDHISDAFLDTRTPLILLIESAKEGHEENTKYRAQMFQEHANEIVEVARFSCQLSADKEGISVIQLTASQLERLAPQVSQSALLLCAEPSSKQAQENMESYKNMWFEKVGLLTTALDNITTLDDFLAVSEAHIVEDCERGIKGILENASTPEDNAANCGVVDCAAGSIRGRALRVCDVVDAEMDFLRNSEYTETVKQAVKILRTQRVDEFAERASNLAYRQEATGLTWDADQKDNEMNEFINACTLVHDAVKDIRHALLMNRSMNDVDSDVEYEVEGTNAGNSDANRTIPEQENQQNLMRRLPEEEKQKIQAQIDIFRVTQNRFEREVAKWDETGNDIITLANNMCKIMMSMTEFTRGCGPLKTTMDVIRAAQEISLNGSKLNVLAKQISDASVDSRTKEDLLSYLPKITLYCQQLNICSKVKADITQIGNEMVVSALDSAMSLIQTARNLLDTVVQTVKAAYIASTKIGRKLNIEWRMAPPKKQPLVRPQKNSAIIRRASERRPLQPAKVLAEFTRNDIESGDFELNNQKRRVNGYS

>Cele_vinculin
MPANGNSHAYFNIDEVRSKNVLKQITQLINEVTNITETFPLKPGQTTEGLVATLDAAVANFLQTGSFAISKCPIANSDPRAIDLLHEALGAVQDTGQVMIQTGRDFVRDSTSTNKRAIATNSGRNLLTAVAKFLILADSIDVKVIVDKVDEVRETAHQMIEADTKIKVDDLYNLLISQIEELDITVRRRAIDLVKPNQRDDLLAARSALRQTAPLLYTSTRTFVRHPEHEEARRNRDYTADEMHSALNALESVLNGQQPKVTFSEYGRIGDLINEIDTFQNRIEIDPAHYRRGTDRPDLEGHCERIVSGSASIADAESTRENRKQKIVAECNNLRQALQELLTEYEKSTGRRDDNDDIPLGIAEVHKRTKDLRRHLRRAIVDHISDAFLDTRTPLILLIEAAKEGHEENTRYRSKMFQEHANEIVSVARLSCQLSSDVESVSVIQHTAAQLEKLAPQVAQAAILLCHQPTSKTAQENMETYKNAWFDKVRLLTTALDNITTLDDFLAVSEAHIVEDCERGIKGITANASTPDENAANCETVDCAAGSIRGRALRVCDVVDAEMDFLQNSEYTETVKQAVRILKTQRVDQFAERASALANRQEAHGLTWDPKTKEEEMNEFINACTLVHDAVKDIRHALLMNRSMNDVDSDVEYEADGVGAANADANRTISEQENQQNLMRRLPEEEKKKIQAQIDIFKVTQTRFEREVAKWDETGNDIISLANNMCKIMMSMTEFTRGCGPLKTTMDVIRAAQEISLNGSKLNALARQIGEESADSQTKKDLLAYLSQITLYCQQLNICSKVKADVTQVGNELVVSALDSAMSLIQTARNLLTAVVQTVKAAYIASTKCAQRERARVESAVALSDAHKAINYESPMDESGEKK

>Nvec_alphacat
MSRTAYQASGDVKVEHHKVKWDPKTLEIRTHSVEKALEPLVHQVTTLVNQPKKRSSKVGKSKNAHKLAQDIEDATVRLIKTGESISKDFPEIREEMIAACKDCRGAGDTMHISSKEFADDPCTSTKRMTMVRAARALLSSVTRLLCVADMADVCRLLASLKLVERRLKDLEGASNTADLLNSFKNLGNDLMNLAQLSGRRQADLKDPLRRDEMAAARAILKDASKMLLSSSKAYVRHPEVASAKANRDFIISQMNEAVNSISGTAQATGPSEPHPLETSGALAKALDDFDSQVVMDPASYSEKRTRPSLEEQLEKIISGAARLADADCTRDNTRDRIIAECNAVRQALQDLLSEYMSHAGGKKKAVPGGPLDKAIEKMCNKTSGLRGQLRKAVVDNVADSFLETSLPLLMMIEAAQAGNEREVEECAKLFLNHAAKLEEVATLACSMSNNPEKVKMVRIAARHIRALAPQVVNAARTLAARPHSKVARENMDVFKDAWEKQVRVLTEAVDDVTNIDDFLAAAEAHILEDVNKCVQALQERDVESLDRTAGQIRGRTQRVDDVVTSEMENYQKGPYTDNVHHAVRVMREEVIPHFAKAVEQSVGELHKGPNSKPDEPKFVDASKLVYEGIRDIRRAVMAGKRGARSPDMEDAAQALFAEAQAKAREQAAYDALKASGKVQIELRGEGGDDEGGMGTASIRVNGVEYCPCKTGHNIVVLDPTGEVAAVKSFNTNAGEGADMARFLEELPDDHMVLVATQDLTGKEQGNNAHLAAKALEALGAPKGSASPVYKSSFALAGCTGPTKRYWSTAEIRPRYQGPSIIATIIPTPAAQAGQIKVAIKAEGADDPNSTGRTSMKVNGIERSPMQRGHNVVILDSAGNFIMATHFDTADSTKGDGAKMAKFLDNLPKERMVLMATQGTTGTAVNDAKSSLYNLGAQGNVHPGFHASWAFAGYTGPENVKWAKTVTKARYEGPAVINEMITTPAAETELSLMQESEIEAASDYEPVSDYEGAPGHYSEYEDNEDDPTKSLSKRSARSLFRALPEAEKIKIEELTQGLMSERKALERELTKWDESGNEIIVLAKKMCMMMMEMSDFTRGTGPLKTTMDVIEAAKRIARAGAKMNKLAQPIADRCPDSSSKNDLLAYLQRIALYSHQLTITSRVKADVQMISGELVVSGLDSATSLITSARNLMNAVILTVKASYVASTKHKSGSVKSPVVSWRMRAPEKKPLVHLEAQDERLADLQRADQVRQESPIQALSEFDTAERRRKPDFY

>Nvec_vinculin
MPVFHTKTIEAILEPVAQQVSQLVILHEEGEDGKAMPDLSNPIMAVGAAVANLVKVGKETATQSKDKILKQEMPLAFTRVEESSMLLVQASKLLKRDPYSSEARQKLIDGARGILSGTSALLLTFDEAEVRKIVTFCRSLLEYLPVGEMVEEMQDLLTFVANLSPAIQNVAKAVESRAAELTHTVHRDMLKSSLSKLSGMVPLLISSMKAFVKTPPGAGRPEAQESRNFIINKMSAEITEIIRVLQLTSYDEDGGDDPMYDMKKAASVFDAKFDKAKEWVRDPTCHPGGLGEKAVRECIQQGRVLGSMSQDSDRARVEQVCDDLDQLMGELALLRAQGKGTTPRGLELSGAVDKRLDSLKNNIGDALQHQNISGAKKPTDTIVGKVEQAQQWLNNPAGDHTRLGEKAIRQCIADARKVAEKCSGPERLELLRLCDDLEKMVTELAELKRRGMGNSPQAHALARSINKKLEELNQRVQKAVVGQVAEDFMDTTTALRNLEKAARAPVGTPRREEDFEAKAGTFEHQANQFADTAIRLANAGGNTNRILLDNLRKAAKEVKDLTPQVSHVAKVLLENPNEPAVSDHFDAMKEDWLDSVNNLTDLVDVATDTAQFIDACADAINKEVDSCEYAMAQENPQLVAAKSSNIARLANRVIKVAKTEAEYSEDPAYVAELNDKVGNLEQAISPLIIDAKSVATNIKDKNAHKRLRASMRRVRHIIPHPRPPDVEPLHIGERAPPRPPLPREDVAPAPPRPPPPQEEKTIDMNVQSMLDSPPEDNRIAVSKRDHLPLTAPLRLYPHMLRYFHFCEKKNSGPDTKNYRTMMQTIDRIPTISTQLKIVATVKATMIGAQEMDEDREATETLVGCAENLMSAVRQTVRETEAASVKMRSDAGYVMRWKKKDY

>Tadh_alphacat_TRIADDRAFT_52110 
MMLKTGSLDQFMNVIGLKIVSQLAIIHEETEAGKSIPDITMPVQAACAAVANLVQVGQDTANASSDEKFKQEMNVALEVVKNSSVNLNQAAHLLKDGSSSLEARNILIDGTKGILSGTSDLLFSYDESEVKKIVRVCNNVKDYMPNASVITHEADYQTYTKSVKSAVDNLLIRIRARADDLLIELNRQLLKRSCINIEDAVTSIESVLKAIIDDNQEAEPLQNSRDSFVGIVCEELEEIIRVLMLPFTETHDASQDHSLQNTSLCHDFDKLRDHLVNAQSDKEGYRDKLIENVVSKGVDISKKCDTTTQTDIANNYNSLQQHNRNLKDNTDTDPSAQATKKEMIDIMDNTEQVMQKQLAKQIAENFADPGSIIEELQNPAVLKDNEKTKLKCAEFVNLSDSLASTAEDVALFGSDKLNLEQTEEIRSASRKLRKVAPTVVNAAMASSSNIENQSIRQFSDGIATQWKDTASSLSKYVDGAMDSHTLIAASEEAVEKSANELSEAIESSNPQGILSKASDFAKHAGRVSTIAKREVENSEDPIFSLKITEDQKALENDTVDLITCANVLAADTNDQVAKDNLKVKKEMVRSGVHNVRKSLSDALDDEVEQATEKVHELEVADVVKDAKPVIPRIAEETVVEEVPVPQEPVQREELDEQIPDYLTNPIAVNNFIDCFLPTYFMLMKKSITLQLSSYKCHTGYPYFTEAARSLRRETSRWSDSDNDIIATASKAAGLMGTMSKIVEDGSDVTRKEIIQTAKDIAKISDLFVKYVEEIARKCSDKRMKENLKVLLQRLPTISTQLKVVATVKATAVASGDEKSSREANEVLVLNATNLMNTIKETVSAAKAATIKIRTDSGQKVEWRRNPAPKFY

>Tadh_vinculin_TRIADDRAFT_58513
MALNSAIVGATLSSISKTKWIEVVVAPIAARVSQLIILSEKAERSNIAIPDMLDVVNSFVSTCKNLEANAVTSISTSDDSELKADMRNACEKLKTIEQNLLNAAHTLVRDPHSQSGLANLVTNFRELLESVIKVLVTTDASKIRQIVFAANQLMNYVTLVEECDTMQKLTKALVDFTTIVRLLLDLVNKRQKELINKTCRETLVRSLKTMQENAVILSRLMQSQIASGLNEEGKTNKEYAAGQIRVASADIIRTVQRRQDGPSPDDDESGEFIFCLDKIRQLLTDAFSPSTRSINGELDLYVSCIIRASMKVARLSREKRRDDIVEQAEKVLHVRNELNDNGTAADRGLFDMRSERLLMELHDLMITVKEVTTYHIVDTLADTNSSIELLLYDRRSGIPSNYTVTKNENNFQNIAERILEVANCASFFGDSICVQRIRVAAKALEKLTRDVLTTSRMLRVNPSDKRLYTQLENVCNNWMERLTQMVTAVDKIVDVIKFLKISEVEIYSNIRQCQDGLRSQEKDIVAKYANHAGKCLERAMDLVRSVELPDLDNRYYQKVENIGAEIESIIPQLKITLTAVISDIKDYDRQQQFLDITNRILETMRELCAIFIPQFAGSNQEDSSRRDRAPSNYTDDSPRRLPDRNLVSSQLPNSEVNARGPPSRYHTRNISNQPTSRLSPSFGHSNMAKPRSTNDQDLYDDRSKDDSKSISSQNETIEYDYLYKNIISEIGDADEVMASAAPKVFASPISRLVDASVNGEDISGICSLISDASKKFLVIQTIMELRKLAPQVISAAQLAVVNRNRREITDQLRVRGQDWSFKMQVLAADVDKFIDGWSTPATRVAATAHLGNAEVLNNHIDAFHTYVMKLQQIAVSTITAAEEELSLTFGSSFDLEVDHHSQLLKKHIILIRQHIDSVNSTMKLLISTAKTLHLHLSENSMPESFLIQLEILRREWGVEVKSLMEAFDGIIKGTVAPVEALISAAQLGDRRAVHERAKTLNTYRNVLKEISTTSISSCDEVKKIESFRSNMQAIERLTHEIMDLAWIAVETSGSQKTSREGSAHQASSERLTLLQREWASKVHLLSAVVDDLTADVSSPVDNLAGAALAISKSYGGNHGMQLLQSFQVQADTLTARVARVKKYANAAVANSKKEEQVKLIHVTSNSVEKLTPKVISAARGLAENPDQLSVEWFQLVRRQWASKACLLIHKLDRIEDVNFAAVSSTVQELFGLKYDMNAQQGPPRASANTIQAPLPTYPQQTLPMARSSNIVTETNEPYSRLSDLKPSSVALSQPNLATTSYTTNRPERPYSAMSQNYDQPYNKPQSAFSPNPNTIFNTYTSNVVFNPHQQAAGVSVLNSARNLMSDQPPLQSVFNRSEHQSVNSNYDNSLLNNGMNTATATFSSVNPKQRLESQATDSVHIGITSTSIYPSSNVNSMTDSSNANAEAQRLDTASVGSSNNTKPTIPSTQFRQPENIGGYLSSLRNLSKGTSDSSNDYFTSKISQLPSDTLGEDDKNVLTTKLQASTQLEPMGSSKIDTERNNFGKASDSKRFSELKVKGYMHAINDTSTKATDNTRLSSNVRQEPPESFLNNKGVKKSVNLNSSDHVSDGKVKNFPARSVVNNRIKLTFEMQEDINVWEEDGNFVIRAAKEMANRVDQLTSIAERPSSTVSAHTMAVSAKNIAENAVLIGKFMQHMSNICTDKGNQEELRLCADQIQTISMQLKMLCTVNENLSHSLSNDHPLIENSKNLNYVVMKGLKVTEAACLKIDLDANASPDDPVIRLAMDWRKKLCSQRNEEAMSAQTGAFGLRRVSRSVSPDPTLTDLIQLSECTSGLLTYVLLRCSFLCSTDSEYNT

>Opea_alphacat
MASGVQLRPRNIHVRTRSMELSLQPFIDQVSTLVHKRQKAGKLYRSATLVDSLDKARKCFVAEGRKIAQLNREVEREMLIACEGVESAGLATRDAAEHFMLDPCSSEKRSELVEVAKELLTSVARLLLIADTADVNHLKSAARSVNTWLYKLERAISPEEVVQLYQGYAIDLENLLKLTTRRQMDVKSRWVSEKLAFAKVKLRRMGDILSRSVKLHVQYPDIASAKVNRDFTLSEATQAVRSITECLDEDKAGRRSPPEEKGHTIALFEDFQKDVEYLQVQVSAHNADSLSSHVTSLGRKVTQIADETEFLFSCGESTRKFRLEQVSAALSEIKRTFKDLEHSLRQNLPKRNSPQSESVKALILSKTAELIKLSRYIKVEMSRCAVDDVCDLFSDVDMPLIAMVEPAKSGHRKEVEQRARTFRSQAEMFLQVAKMVGSFSSSPQSLKALRVATKDVQFSYTQVINAARSVAIHPKSVTARKNLESFEDFWMHQVKELTFAVDDVIDIDDFLVVSEYHLLEELKSSMMAVQVGNPDTMDMHLANVKGIVSRLCDVVLAEISRAMDEKQDEYAKTMENSVSCLQEIAMSQYISCIDEILDQLSDNAEALFDERQCSQKARAVLHGVKRVRQAVQSVRTDLLVPDPDEDYLDDDIEPDLPDFDLPPPPPDMLEEANGGGAWEGGATEAGRSSENKPFSSSLQEVTRGGSSSSLGKQHSRTFVRDVDRHVSPSELRNLPEEQKQQIKALEDEKRQLEREVDKFGEVNHDIVVIAKDMCMMMVDMSDFTRGAGPLKSSMDVFDTAQEIARAGKQLNALGRQVAKECPDQSCKTDLLAYLERILLYCHQIRITSQVKADVTTLGGEKTSQALENATTLVTAAKNLMNAVVMIVKLSHVALNKIAKVRGVTEPSVAWKLRAPEKKPLIKGEGAQGNTFSKNTSFSTMKAMQSLEDYSYRPPSLTDEP

>Opea_vinculin
MPVKFHTKTLESVIDPVAQQVGQLVLFHEQAESGLLKEDLTPLVQGVGIAVTNLVQVAASMVETSNDEDFKAELPPSMQEVQQAAVFLSDAARLLKADQGSPEGKRKLLDGARGVINGMSDLLMCADRSEVRKMVKVCRSVQEYLDVAKVIDVEADLATFLQNLTPGMTSMMKVVEQRHPELTNLAHAQMLKSELGTVREQIPILISSIRVCCLVIVKDGSSGMKDAAFGRDYVIQKLFIAIEEIIRVLQLTTTFEEEEVGGAGAASAASLAHMFHQAQDALASGDISRSTLDAVRKCISEGRRVAALAATDETRAKLLAAADELDQILKELEELQAKGLGDSRQARALAHAAAVKLQELEQEIRKALAERVATDFVNVGGPIKALEDAALASPSDPNRQANFAQKAKEFEAHTARLADTAELVASSGGCSDAVAAELRKEAAKLRDISTAVVPAARVVLENPGNQAAKDYLRTVKEKWLEAAESMGRSVDGVIDSLEFMKVSEARIQADVKEAKRIALAEEDSMKLIAKASSVARQANRVIQVAKVEADNSENPEFVAKLSSASESLAKSISPMVIEAKAVVTSPQNKDIQRKFCSSADKVVEGVAAVRSVIEDNWVPPRPPLPELEEEEEPPELPPPPEDPASLLPAEMQEAEEMLRAPLPPKDQNPIHHAAASVFREADQWDEKGNDLISLVKQMARKMAMMSKYTRGESGEVRSKADLIRMAKEIALNAQELLKLARQIANACMDKRAKTNLLQLLDRIPTISTQLKILATVKATSMGGGDARADADATDMLVGNAENLMRTVKDVIRASEAACIRLRPDSPIASILWRKKGGQGRRISVSY
