# Supplementary material for: Evidence for an early cadherin–catenin interaction network in ctenophores
Source: Mol Biol Evol. 2026 May 22;43(6):msag123. doi: 10.1093/molbev/msag123 (PMC13245172; doi:10.1093/molbev/msag123)
Supplement: msag123_Supplementary_Data [file msag123_supplementary_data.zip › Data S3.txt]

>Mmus_betacat
MATQADLMELDMAMEPDRKAAVSHWQQQSYLDSGIHSGATTTAPSLSGKGNPEEEDVDTSQVLYEWEQGFSQSFTQEQVADIDGQYAMTRAQRVRAAMFPETLDEGMQIPSTQFDAAHPTNVQRLAEPSQMLKHAVVNLINYQDDAELATRAIPELTKLLNDEDQVVVNKAAVMVHQLSKKEASRHAIMRSPQMVSAIVRTMQNTNDVETARCTAGTLHNLSHHREGLLAIFKSGGIPALVKMLGSPVDSVLFYAITTLHNLLLHQEGAKMAVRLAGGLQKMVALLNKTNVKFLAITTDCLQILAYGNQESKLIILASGGPQALVNIMRTYTYEKLLWTTSRVLKVLSVCSSNKPAIVEAGGMQALGLHLTDPSQRLVQNCLWTLRNLSDAATKQEGMEGLLGTLVQLLGSDDINVVTCAAGILSNLTCNNYKNKMMVCQVGGIEALVRTVLRAGDREDITEPAICALRHLTSRHQEAEMAQNAVRLHYGLPVVVKLLHPPSHWPLIKATVGLIRNLALCPANHAPLREQGAIPRLVQLLVRAHQDTQRRTSMGGTQQQFVEGVRMEEIVEGCTGALHILARDVHNRIVIRGLNTIPLFVQLLYSPIENIQRVAAGVLCELAQDKEAAEAIEAEGATAPLTELLHSRNEGVATYAAAVLFRMSEDKPQDYKKRLSVELTSSLFRTEPMAWNETADLGLDIGAQGEALGYRQDDPSYRSFHSGGYGQDALGMDPMMEHEMGGHHPGADYPVDGLPDLGHAQDLMDGLPPGDSNQLAWFDTDL

>Cint_betacat
MAEMMMNRNEMVPDAKSQVRMWGWDSGIQSGATTASPSISGASHHDGNFPDTNQVLGEWQREFTMEEANQIHDQFVRTRADRVRDVLFPETMMEESGPVPSTQYESNTATSVQRLAEPSQQLKKAVVNLINYQDDADLATKAIPELTGLLNDDDQVVVQQAAQMVHMLSKKVASRQAIMNSPAMVSALVRAMQNATDPETQRYCTGALHNLSHHKQGLLSIFKSGGIPALVKMLSSPIESVVFYAITTLHNLLLHQEGAKEAVRLAGGLQKMVYLLSRDNVKFLAIDTDCLQILAYGNQESKLIILASNGPQELVRIMRTYDYEKLLWTTSRVIKVLSVCSSNKPAIVEAGGMQALGMHLGSPSQRLLQNCLWSLRNLSDAGTKQDHVENLLQMLVQLLSSNDINVVTCAAGILSNLTCNNMSNKTRVCQVGGIEALVRTVLQAGDREDITEPTVCALRHLTSRHPDAEMAQNAVRLHYGLPVLVKLLHPPSRWPLIKAVVGLIRNLALCAANHAALREHGAIPRLVQLLMRAHQDTQRRTSMASSHSQMSAAYVDGVRMEEIVEGTTGTLHILAREPHSRSVIRGLNTIPLFVQLLYSQVENIQRVAAGVLCELAQDKESADLIENEGASAPLTELLHSKNEGVATYAAAALFRMSEDKSQDYKKRLSVELTSSLFKDDGALYNGADLMDPCMQGYQHQMTPPMSHQSSVSSVHNSHHSGFPQAEGQQPMDFQQHLVPPADYPLPDLSNDLDLEPMIGVQQPWLDTDL

>Bflo_betacat
MQQVRDRQGGTTHTITYQTVTTTKTNQGNYMDLSGMPAMDPKQQTMEWQQQSYLDSGIQSGATTQAPSLSSRQGPDDLDDDGMDTSHMLMEWNQGFQEGFTQEQVDEMNQQLIQTRSQRVRAAMFPETLDEGTQIPSTQFDPNQPTAVQRLAEPSQMLKHAVVNLINYQDDADLATRAIPELTKLLNDEDQVVVSQAAMMVHQLSKKEASRHAIMNSPQMVAALVRAMQTTNDVETTRCAAGTLHNLSHHRQGLLSIFKSGGIPALVKLLGSQVESVLFYAITTLHNLLLHQEGSKMAVRLAGGLQKMVALLQRNNVKFLAIVTDCLQILAYGNQESKLIILASGGPGELVRIMRTYTYEKLLWTTSRVLKVLSVCSSNKPAIVEAGGMQALGQHLSHQSPRLVQNCLWTLRNLSDAATKQVRQEALEGLLQTLVHMLAHNDINIVTCAAGILSNLTCNNGRNKMTVCQVGGIEALVRTILQAGDREDITEPAVCALRHLTSRHPEAEMAQNAVRLHYGLPVLVKLLHPPSRWPLIKAVIGLMRNLALCPANHAPLREQGALPRLIQLLMRAHQDTQRRASMGSTSSQGGYVDGVRMEEIVEGTVGALHILARDAHNRAVIRSLNCIPLFVQLLYSNIENIQRVAAGVLCELAQDKESAEIIEAEGATAPLTELLHSRNEGVATYAAAVLFRMSEDKPQDYKKRLSVELTSSLCRADAMPWAEPHELHDPGMMMLPPDEPAYRGEGMFSHHSSVSSVHSGQHSTMGRQPHQVQPRTGLYSTGSYHDQPPHTPIDHAMDHMDMGPGPGGPHHMQGAAGGHPSHSDYPQDLDLGIPTADLGLEGLPPQGGDNNQLAWFDTDL

>Dmel_armadillo
MSYMPAQNRTMSHNNQYNPPDLPPMVSAKEQTLMWQQNSYLGDSGIHSGAVTQVPSLSGKEDEEMEGDPLMFDLDTGFPQNFTQDQVDDMNQQLSQTRSQRVRAAMFPETLEEGIEIPSTQFDPQQPTAVQRLSEPSQMLKHAVVNLINYQDDAELATRAIPELIKLLNDEDQVVVSQAAMMVHQLSKKEASRHAIMNSPQMVAALVRAISNSNDLESTKAAVGTLHNLSHHRQGLLAIFKSGGIPALVKLLSSPVESVLFYAITTLHNLLLHQDGSKMAVRLAGGLQKMVTLLQRNNVKFLAIVTDCLQILAYGNQESKLIILASGGPNELVRIMRSYDYEKLLWTTSRVLKVLSVCSSNKPAIVDAGGMQALAMHLGNMSPRLVQNCLWTLRNLSDAATKVEGLEALLQSLVQVLGSTDVNVVTCAAGILSNLTCNNQRNKATVCQVGGVDALVRTIINAGDREEITEPAVCALRHLTSRHVDSELAQNAVRLNYGLSVIVKLLHPPSRWPLIKAVIGLIRNLALCPANHAPLREHGAIHHLVRLLMRAFQDTERQRSSIATTGSQQPSAYADGVRMEEIVEGTVGALHILARESHNRALIRQQSVIPIFVRLLFNEIENIQRVAAGVLCELAADKEGAEIIEQEGATGPLTDLLHSRNEGVATYAAAVLFRMSEDKPQDYKKRLSIELTNSLLREDNNIWANADLGMGPDLQDMLGPEEAYEGLYGQGPPSVHSSHGGRAFHQQGYDTLPIDSMQGLEISSPVGGGGAGGAPGNGGAVGGASGGGGNIGAIPPSGAPTSPYSMDMDVGEIDAGALNFDLDAMPTPPNDNNNLAAWYDTDC

>Cele_hmp2
MLLHSTNSYSIFTDHEVETRTSRIRSAMFPDWIPPTSAAEATNSTTSIVEMMQMPTQQLKQSVMDLLTYEGSNDMSGLSLPDLVKLMCDHDESVVARAVHRAYMLSREDPNFFNAPGFDHRSFVEALMAASKSSNVNVRRNAIGALSHMSEQRGGPLLIFRSGGLAEIIRMLYDSLESVVHYAVTTLRNLLMHVSDSRAQARALNAVEALTPHLHKTNPKLLAQVADGLYFLLIDDAPSKITFLSLLGPQILVSILREYSDHRKLIYTVVRCIRSLSVCPSNKPALISLGCLPALYVELCTAKDERSQTAILVAMRNLSDSATNEENLTQLIIKLLEIIRVANDGMTACACGTLSNLTCNNTRNKQTVCSHGGIDALVTAIRRLPEVEEVTEPALCALRHCTARHSLAEEAQSELRFCQAFPVILDQLETLRTPVIKAALGVIRNSALLQTNLIELTQEQTANGHTAVSLTMDILRRAITAIEENPDIAVDGVPMWGVIEGAVSALHQLANHPAVAAACCDDIGQVGNPECPPFLDLLHRLLAHPRLGSMDDEVLEREILGLLYQLSKRPDGARAVESTGVSALLMESRGSQYKSVVTYANGVLSNLKRGDSAAIMNMSNSYDYEMSGSAADWQRDGLERELFAEMYPTNDGGHSESINMALNNSQMRPNHNWYDTDL

>Mmus_p120
MDDSEVESTASILASVKEQEAQFEKLTRALEEERRHVSAQLERVRVSPQDANSLMANGTLTRRHQNGRFVGDADLERQKFSDLKLNGPQDHNHLLYSTIPRMQEPGQIVETYTEEDPEGAMSVVSVETTDDGTTRRTETTVKKVVKTMTTRTVQPVPMGPDGLPVDASAVSNNYIQTLGRDFRKNGNGGPGPYVGQAGTATLPRNFHYPPDGYGRHYEDGYPGGSDNYGSLSRVTRIEERYRPSMEGYRAPSRQDVYGPQPQVRVGGSSVDLHRFHPEPYGLEDDQRSMGYDDLDYGMMSDYGTARRTGTPSDPRRRLRSYEDMIGEEVPPDQYYWAPLAQHERGSLASLDSLRKGMPPPSNWRQPELPEVIAMLGFRLDAVKSNAAAYLQHLCYRNDKVKTDVRKLKGIPILVGLLDHPKKEVHLGACGALKNISFGRDQDNKIAIKNCDGVPALVRLLRKARDMDLTEVITGTLWNLSSHDSIKMEIVDHALHALTDEVIIPHSGWEREPNEDCKPRHIEWESVLTNTAGCLRNVSSERSEARRKLRECDGLVDALIFIVQAEIGQKDSDSKLVENCVCLLRNLSYQVHREIPQAERYQEALPTVANSTGPHAASCFGAKKGKDEWFSRGKKPTEDPANDTVDFPKRTSPARGYELLFQPEVVRIYISLLKESKTPAILEASAGAIQNLCAGRWTYGRYIRSALRQEKALSAIAELLTSEHERVVKAASGALRNLAVDARNKELIGKHAIPNLVKNLPGGQQNSSWNFSEDTVVSILNTINEVIAENLEAAKKLRETQGIEKLVLINKSGNRSEKEVRAAALVLQTIWGYKELRKPLEKEGWKKSDFQVNLNNASRSQSSHSYDDSTLPLIDRNQKSDKKPDREEIPMSNMGSNTKSLDNNYSTLNERGDHNRTLDRSGDLGDMEPLKGAPLMQKI

>Cint_p120
MSASLDTRNLLHRNGSLSESSDEQIMDEDSAASILASVREQEDQFAKLTKEIEQERRTVANQLNNDHYGSQNDMEYTESMNSDGYYDGQPSEYETFSRSENFSDPMEETEVLIGDDGVAKTVTKRVVTKTVTERRVRHVEEQGSLPRNNHNGSGPRHMSERSIPDNYDSMNRNHPGKLHSPHYGDETSNLLRSSASSSSASDDRGGKPSGYEYPSKQSFGSNDEVRKLAPEKFQPEEYGLEDDRRSTDDENDEYRGLEPNSYRERGSVSSGSSDQRYGNNIDDDMPVAAPRSVAKPTAGRAPLARQEAGSRGSLDRLGSNWHTPTLEEVIKMLTYNLPIVQQNAAAYIQHLCFNDDKLKADVRKLGGIPALVRLLDNPSSEVELNACGALRNLSYGSKNDKNKVEIKNCEGVPAVVRLIRAAKNIDTKEQATGTLWNLSALPELKGQVLELGLEPLTNLIIAPYADVVSQQDGKPKEVEMVDVFTNAVGTVRNLSSYDNIENRKRLRDCPNLVFSLFSVLRANIENGDIQNKATENCVCVLRNLTFQLQREVQQADTQLYMLDQPKDSNDAAETSCFGKKKDKPVEVVDQVPADDPDASGTSLLWQPEASRIYVALLAESQKRDELTEAALGALQNLTSGTWQWAVYARVVVRKEKALPVVIDRLRTDRDQIVRSGTTTLTNLAEDVKNKELIGKFAMKDLVYKLPGGSDPNVRLSDTTTIAVLNTIRKLVEKSPENTRNLRDAAGIERITTINNSRDSSRFHDKVVKAAGQLLKAIWANKEVRSLLKKDGWNKVHFTPTVPVNTLPRTSHQATSEPYERPTSSPNPPSTGGRRAQRSTSQSNEDIQMTTPGVTLTDTNRRKEPANSWV

>Bflo_p120
MAWRDPDLPELIEMLREPHPPVQANAAAYLQHLCYGDDPVKAKIRSLGGIPELVQLLDHPSPDVHRNAAGALRNLAYGKANDENKSAINNANGIPALVRLLRKTPDTEVQELVTGVLWNLSSHPPLKQAVIDDALTVLTNRIIIPHSGWEASPDADSKPRDIQWSVVFRNATGCLRNVSSAGPDARRKMRECDGLVDALLHVLQTAIGKNDMDNKSVENCMCVLRNLSFRLPKEVPSAQRFELAEPPKSAQPPPKKKPTSCFGSGKKKSEDSGIKQWDGTGPIPQRAEPARGQELLWQPEVVRPYLSLLLECSNHDTLEAAAGALQNLSAGNNKWAAYVRAMVRKDKGLPVLVELIRMDNDRVVRAVATALRNLSLDNRNKELIGKYAMRDLVYRLPGGDSAPKTSEPTMVAILHTLHEVISKNMENAKSLRDAGGIERLVTINKNKEKYSAEVVRAARQVLATLWSFKDLRPVFKKDGWNASHF

>Dmel_p120
MEARSLKHSLIGLNMNSTHINMDLSLTHEPANMQSQFGSFQNYDQFSAAGYSSTPLYITKPTGVGAITKVAPHCSQNKIETNSTDNSIPDIENHPLATTVRYVQAGQYEDTSEYGVAGLTCGIDSEYTAEAVVPYCYTSDANYTGIQNTTSSIKPFSGRPFNDNINGAEAVADSQCRTFKSSAEFKLPQFAMSSINTVPQRLEEKDDYIEGSENDICSTMRWRDPNLSEVISFLSNPSSAIKANAAAYLQHLCYMDDPNKQRTRSLGGIPPLVRLLSYDSPEIHKNACGALRNLSYGRQNDENKRGIKNAGGIAALVHLLCRSQETEVKELVTGVLWNMSSCEDLKRSIIDEALVAVVCSVIKPHSGWDAVCCGETCFSTVFRNASGVLRNVSSAGEHARGCLRNCEHLVECLLYVVRTSIEKNNIGNKTVENCVCILRNLSYRCQEVDDPNYDKHPFITPERVIPSSSKGENLGCFGTNKKKKEANNSDALNEYNISADYSKSSVTYNKLNKGYEQLWQPEVVQYYLSLLQSCSNPETLEAAAGAIQNLSACYWQPSIDIRATVRKEKGLPILVELLRMEVDRVVCAVATALRNLAIDQRNKELIGKYAMRDLVQKLPSGNVQHDQNTSDDTITAVLATINEVIKKNPEFSRSLLDSGGIDRLMNITKRKEKYTSCVLKFASQVLYTMWQHNELRDVYKKNGWKEQDFVSKHFTAHNTPPSSPNNVNNTLNRPMASQGRTRYEDRTIQRGTSTLYSANDSSGAVMSNESAMLSEMVRKQL

>Cele_jac1
MISSGWMQEMEPIPEEGTEADGSEWGAMSDTAKRTMRKKEVYTSEQINTLVSTVPKEAVPQEWLVENQVVDPEMATSYLTESLAGPTSARGSSYSYSYESHYDNPPEEEYEHFTNDDGVHQMQKVTRVTKVTTTRSVRQVPVQSPYSNIDFDSSGLPTPSPVIDRDPSLEMMARMGGASDHDSEDRSAPPPAPASRFLHEDSGIPSAPGVPDVVDAGIGEVTVVWSAPLQSNGGEVRGYQIEMREFPDGEWESMGVDHLLKDTTCRVTNLTSHEVQFRVSAYGRTGFGPASNPSLPVKIPISETDLATSAGAPLAPGRPTVIAVDGQGVLLEWTPPVADVHSSPPQGYQVEYRVYGSRDWIVANEQLVQENVFTVESLRPNGVYEFRVRGKNQDGLGHPSMSSGGVAIRPAAPQRHVPARKVSESVQPPGQPQMVEVGDDVVKLEWAPSVQNARYIVEYREVGDPEWHTANYDPIVQNGIQVEGLHRNSTYEFCVISIVDNIASQPSETSDIIHLRPTCNTSALRPAPNILEAPEFLEVDGDKITICWLPAQSQLPVMGYDVEFRDLQQDDRWYKVNDQPVFACKMTVGDLIMDHDYQFRVLAHNASGCSQPSPPSDFVHIEPSTNRFSSDTMESPHLGHHDVVKYVEAERFGAVPLLQEEMVRESPPLPERDDSPPPLRRANNNVQWRDPSLKEVIEYLSSADKDKQLNASGYLQHLTYTDNQIKEETREYGGIPKLIALLRSDTPRIQKNACACLKNLSFGKENDANKLAVMEADGVRLIAEVLRTTHDASVKEEAAAALWNLSSADMLKPVILESATEILSQQVIAPVLAVGTSDPTRHFGSTLFKNSTGVLRNVSAASQQARRRLRDIPNLIEALVHFLTHAIQKSQVDSPTVENAVCLLRNLSYRIQEVVDPNYDPAAAHSSSSKNMKHVASPKPEKKKKDKEKKKDKNPKNIVTGPSVLWQPHVVKLYLKLLQDSSNIETLEASAGAIQNLAACQFPPSAEVRAAVRVEKGLPVLVELIRLPEDFVVCAVATALRNLAIDPRNRELIGKYALRDFLDKLPEPGSPRRSAISDQTIGAVLGILFEIVRSSAAYTKDVHELKGTDKLRALSRSYPTYSHRVCKYASQVLYVMWQHKELHDGFKRSGLKEADFYSGTARRGDSSTLARPISSQGRERPSMHQLDETLSSGGGYGTMESNNRAGTLRPASATSQTIQRRYDQVPRDGPVYSSVQKPSPRGGGGGGNIDDSWV
