# Supplementary material for: Evidence for an early cadherin–catenin interaction network in ctenophores
Source: Mol Biol Evol. 2026 May 22;43(6):msag123. doi: 10.1093/molbev/msag123 (PMC13245172; doi:10.1093/molbev/msag123)
Supplement: msag123_Supplementary_Data [file msag123_supplementary_data.zip › Data S4.txt]

>ApusomonadidaEP00031Thecamonastrahens_P009767_XP_013762337.1_hypothetical_protein_AMSG_00600_
MRVSLTSVGLSLLALMLVLSVFTPQVEAGKKKKKGSSSASQPGSCTTCPALPGSTSNDYPTVPTAEYVEHLKSLFPERSS
PDPALIAPGTDPNLYLTSAGTVSITFLHEGAGYHNQLGYYLFDSATPANIVPGSERLVWADASMHKCIQVGTKTVLNNGN
PFPAGTRLGFFLVADGHCTTGGKATFYTHDHLNPDGKRHIGIVTNRAGTFSSSTTYTVGFEDLVNLGDRDYNDLMFYITT
TATVDESNLPVECSPDCVHGTCNYETGVCECEPGFSGTTCEVKGCVDEPCAAGAACSAVTGRCECVNGKYGPACDQTDKF
FSCSYSDDPNSSGSYKYPVCHATNSLTNPYNLLRLPKSGYLNHLTNKAHNGKRFPDIQPFQLGRDCFVYDCECNRIAKSQ
LKLGSLAYHTWNNVPGNNVADLTALATFPASPDAASSLSSFDIPRSGSSFGGKLAGYLVPKRSGTYTFYISTDDAGELYL
SPSPLAQDAVLIASNPGWTSANQWNRYASQKSAAVSLVAGKAYYIESRFKQGYGGVSHRVAWTGPGFRSITVISGAYLAP
LVVGEENYPMAPCSGHGSCTEASDDGHAMCACEPGFNGEACTEIGPIDSCPACLNGGECKNNACECPPGFSGDSCECDTA
CTGNSGCSGHGECNCDGSCTCEPGWSGADCACATSTDACSTSPRGAITFERWNNVGSSRSVYALLRNSRYPDSPDFTGTL
SLFEVPHNVGNYYGARYVFRIAGNDGHALYLSSDASDVNLALLAGNWRYTPRRNYEARSSSTSRSVNLVAGRTYRIMALL
KESTGSDHLSVQWTHPLLDGEYEIIPGAYLSPDSNDAAPGAAICSGRGSCSCGICACTGGYTGEHCECAPCAPGSFNPST
QVCDCGEIKCKPGFTGPDCGCASCEDVTCQYDNQFCQCGTCACLPGYSGPDCSCASCDDVEFDPATATCSCGEVSCINGY
YGDDCSCPPCSSVTCDAGFTCDTSSCSQCVCASAIDACGVCGGDGSSCSDVNRCASFVDCAQCSEIASCGWCPELNKCLF
TGAGTRPSDVVCSDCPNECQVGTCAPRNAPPTCTDSTFVIAEDNVLSGALLASDRDGDALTLTLTTPPSSGTVVIAPSGT
TFTYTPALNFNGVVTFEYTVSDGTATALDGACTATITVDPVNDPPIAVSPSPCLAGAEDFAITGTLTASDPDLVCAGGSY
ALGDSITITGTVHDMRSIHPDFEGAIAFERNIVKSLLGADKKPVYGNHPDGTKTTKSKAFFDMWFNDHDEYNMAGPISIT
LSNDNSGSARKFGFCDTSFFPIDGAMLGNEGNKHNYHFCAEWHLQFQHTGDADSVFKFRGDDDVWVFVNNRLAIDLGGVH
GARSASFDLNEIADEYGLEVGGVYDFDFSSASNTFPIVDCALAYRIVSPPSHGTVTVAGNSFTYVPDANFAGEDSFTYVA
SDGSLDSNIARVCLNVQGSADPPTAYDQVFTLQENAVLDNHALLATDPDGAADALTYELVDLPAHGDVTALNAATGAIVY
KPDLDYFGKDSFTWRVTDSTGLVSRLGTASLNIIGVPNHVPRARDAIHTIREDTVLRATMYGFDSDAGDQLYFDVVELPT
RGKLAYDGLKGTFTYTPKANDDTSDAFVYTVSDGKATSNRATVEIVLSAVNDAPVPAPLAFSTKQNTAYSGTLSARDVDV
PLDDLTFSLAASPRSGSVSIDPSGDFVYTPRTGFSGRDAFTFNVYDGFANSASPGRVTISVVDVNDPPTASGLAADTKEN
IPVSFALQCGDPDVGDTVTGRLVSSPPSGSTATLRSGGLSVRYVPKAGFVGTDNFEYECIDAAGATSASAPIKVIVANVN
HVPTTSNAAFSVLENAPVATFALEAADVDVGESLTFRLAPSTPNGPRNAKSFALDATAGTFTYAPRTDYFGTDSFSFVVT
DSTGLTSRTAGRVTITVVPPANHLPRTAPATGTTAEDTELVLTLVGTDQDADDTLVFSIVREPVHAAAVSLDKASGRLYY
LPSPGFAGDDSLAYTVTDSASASATPATVTITVSPVNDPPVVADSRVETAEDTPVSAALSGSDEDSAALTFSILAQPTHG
AVVLDSAATGAFTYTPSAQYYGPDSFTFTVVDSDGARALAPAKVYIAITAANDPPVAIDGSLECAENSPGCSYTMAVEDV
DSKVVSCVVTSRPANGQLLVKYDPALFRASRDEDIAAFTSAPKAGSAKASKGSKASKGSKASKGSKAKTGSKGSGSRAKN
SAASKAKFSSRKNSKRAGDQAPICPTNLASMTDAQILAYFADKGSRKGNSAGSSSKNSRQASYSSSNSAPIQCSNPPQAH
KVYVCHATSSTKNPYVRLSVARSSLEAGHVIGESHSGSGNVDLLPGGDSGLDCNCNVVDSPKAKSSEKAKSKLKASKAAK
AALLACRAAALPTPTTVAPRCALPSLISNRFICIGTNSASNPYTKVEVSIDERNELLVGSGAGSDKGSNKGSKKSSKSKK
PKGSGSKKSSRDRDADEVDASKKAKRSSDKTKSEKENSKWFNSNDKSSKQKKSAKSSGSRSRKAKSNKSNKVSSAKTSGE
KRKAQTPRSTRYPPVRPGTAGLDCNCKPIACTVTYVPDSEFCGSDAWQFVGSDGAASSPSAATVSVSVPCPSNRAPRAHS
ASFSTAEDTPLAGAVASATDNDGDALTFVVVSPPRHAAVFNLAADGTITYTPAADYHGADSFLFKANDGSVDSSVAKISL
TVTPVNDPPVAASNALSTLEDTPISSSLRATDADGDTPLVYTIVTPPTSGRVTMGSRPGAFTYTPSADYNGDDSFTFTAS
DGSADSGTATVTITVGPVNDPPTAADATVNIDELPRVAHALALTAADVDGDALTFTVVSGPSSGVIASFDAASGTFDYTP
NVDFFGKDAIRFLVTDADGASSSRATLTVNVVPPDNHIPRTADASYTIDEDQVLDAKLVGTDQDAFDRAKLTFAKTSGPA
FAVVDSATGKLTFTPPAHVNGAFVVSYAVTDPQGATSTTDGNIAITVKPVNDRPTATPGSDSTDEDTPALLTLACTDVDG
DAIAAYTITRVPAHGSIVRTPAGSIAEFTYTPDADYNGADTFYFRCSDGSLASEPAAFALTVTAVNDKPVATPATMTCDQ
GSNNTLQLLATDPEGSVLTYTLTSLAMIPDVGIGSLDSSSGVFTFSSAGANADPASFTYTVSDGVLVSDPATIDVTITNG
FSAPVGADASVSTPEDTLLKTQLSGTDDDGDKLSFYLVGAPRHAARVMVNRDTGVLSYLPTANYVGSDSLSYKIVDRKAT
SDIHVVSITVTAVNDPPVLAGDAFATPEDTPVTLDFIASDIDGDDLTFTLVTPPSHGGVSIDDAADSYTYTPDADYAGTD
SFVVSASDGSATSGNARIRVRVEPRNDIPVCANAHFVVPEGASRAKLTMAATDVDAGDRLTYTIVAGPNFGTLTGVNSGS
ANVRYTPNRDYFGADKFSFFVTDSDGAVCSVSNVTIDVDPPANHLPRCLPAQLTLDEDEDFVAKAFVLSGTDQDTDQTLT
FTLTSAPPAGVSGFAIDSAAGALSGSLDADYAGKSSFTFKVCDSFAPSACSARECSGVLLVTPVNDAPVAADDSLVTNED
TAARGVLSCSDAEDGDKLSKFSVTAAGSGTVVLGSRGGYTYTPNANVFGTDAFTFKCTDSAGVASNSGTISVTINSVNDV
PVALADTLTVDENAPPTQITLLGRDADVDDSLTFAIASPPAKGTATIDAATGILTYTPKVDTWGADSLTFTVFDGTATSA
PAKLAITIVPPANHIPRSANATLVVDEDTTGRVGLVGTDLDRGDSLTFVLRAKPAHASRVALNSRNGMLQYRAAANFHGS
DSLTYVVFDGTAYSTEAFVTITVLPVNDRPVASSDSAAVDEDGVLSDELTGNDVDDLPSALTYTITSGPRFGAVALIGSG
PAFSYTPEANFHGSDRFTFSVTDAAGSVSQPATFSITVVPVNDPPTTSSCAFKVNENSGFFGRGNRLVLPATDIDTAPRD
TLTFELLDTSGVGEGELGFADEVRGRIFAARSSCGKPADGSRKLFVCRPVDDAGSAFTRVAVTRREARDYQRLLSTPPKV
AEIGALLDPSATDEFVLATADSDDDTDAATFASQVASQVAPGTNGLDCNCDPLPADEVETTEPSNARAGTTSRNRGVLRF
RPVREFFSPPTLSFVYRVCDGSACSQATTCTIEVVSRGNHRPRGANALVWTDEDTAIAPLQLVGTDADGDDLTFALHRAA
RSGSAVVSSSGVLTYTPAADFNGRDRTSRPKKVLILVRPVNDPPVAVDGSATLDEDTVLRAAFVCNDIESRGNPCRWWRT
RLSKWVNVTNSAGVPEWRRVRAEARIALSAYFRAADCGRRLEVTVLDAPKNGTVAPRWYADWLWEGDSVWTKWGWEKKEG
KYWRGRFRYTPQPHFAGIDTVTFQCTDGDAVSNTATFTFNVAPVNDRPVGVPSRFTVPENSGPVVFQLEGNDVDGDVLSY
ALVAGPSKAATPPILDTATGALTYTPATDVWGDDGITFTVSDGVLTSRVVKAQITIVPPDNHLPRTADGNFTTFEDTRLR
GGLVGTDQDSQDELAFTVDTPPSHAAEFQLIRDRKQGQTFMYKPKPDYNGVDSFTYHVNDGTADSAPATVTIHILPVNDA
PTASPASGSTPEDTPLSASLSGSDPEADTLSFRLARGIRPAAAGSVSIDAATGLYTFVPAADYVGSATFYFTVFDGALNS
ARALVTLEVSPVNDAPVAADSTLSVDENGPISRSRVLATDVDAGDLLTYTVVAGPSSAASFELNVANGAFAYKPAVDTWG
TDSFTFTATDADGAVSNVGTVTVYIVPPDNHIPRTLSGRLLLDEDTTASKQLVGTDFDEDDVLSFHIQEPPRHAKAFHLD
EATGAFPTRRCVTYYVNDGQANSLVSTITIAVEPVNDAPVPADASFRTAEDTPVTGTLVCADVEGEALTFAVVDEPAAGT
ASVETAPQEDGAVVFTYSPAPNAHGRDTFTFSCTDGSGAVSASVGSVVIRVTPANDVPTADNVELVFDELPRKAHEFQLA
GSDVDGNALTYTVAVAPGRGTVSSFDPRSGSGVYLADVDVWGTDTLVYSVTDTEDDRNVPLAAGAALYGFDVDADDTLTW
AFVTPPSLAASAVVDPATGALSYTPAADAFGVDTFSYKVTDSAGGESRVAIVTLTIKPVNDAPVASDDAFTLAEDAVGFS
AGLTASDVDSPRSDLVYRVRNAPQFGSVVLRGANFVYSPDGDYHGADSFTFAVSDGIATSTPATISLTITPVNDAPVATD
GEFSVAENGAPVVFTLTGTDADSDPLIFALSGATPMRGSVVLLDAGAGIVEYTPSTDVWGSDSFEFSVSDGSAVSAKLGS
VAVTIVPPANHIPRSRPAVVYTNEDTPVSLVLYGTDQDVDDDLQFVLQDTASPLAGVVSLEAYNGRLRFVPDAHFHGNTS
ILYTVADSAGGVSGAAEVVFVVAPVNDAPTATPGSATIDEDTPHSDVVLGNDVDGEAPSYVVTGAPLYGSLTAFDAATGA
FTYVPNAHFHGRDAFAFVARDAAGAFSSATHYSLTVVPVNDVPVASPLEISVPEDSEPVPVVHSVVDADGDALFLVVEQP
PAFGRVKLFNTNGPLSSAPNCAAPPAADSVYMCVAKTASTSREAVAISQEPASSQQGTASPTSPFKKRLIRKSELESDRA
ARRERDGDTGLPDIVPGTLGLNCACQPVPLVGFYKPNTDFFGTDAYSVKAFDGTAWSNVATVTITVVPPANHIPRTAPLR
IGTSEDTPTGGALVGTDQDVDDTLTWNVATPGSLGSLALDSATGSFVYTPNSNACGTDSLSYTVTDGIATSEPSPLIVDI
ACVNDAPTAAPVADSTPEDTPLTGMLSCADIDSQAVVHTIVGLPVSGSVVLSSADGSSPAFVYTPTANFNGADSFTYKCF
DGERYSSEATVSLTVTPVNDAPVASYSTLSLPENGPVTLGQLVASDVDGDALTYVIFAAKGEPAKAKVFTLVSASSGTFN
YQPVVDVWGADVFRFYVVDASGAQSNVATCAITIVPPVNHLPRTANATFSVPEEETLVAPLVGTDLDNEPLTFRSFLLRR
TALPSSTRDNFHGSVELAYTVNDGIDNAGMPGYVTIAVTPVNDAPVASPAALTTDEDTPLTAAFVASDIDLGVSDSGALS
YAIVAQGSFGVVTLPAGPNSPSFTYTPAVDFHGADTFTYVVSDGVGSSNVATISVTVVPVNDPPVAFDGILLVGENTEFR
PAKGNMTLAGRDVDGDALFFAIVTPPASGTIYGLDSETGYVMYEPNPDQTAADSFTFTVSDGVATSAAATVSITIVPVAN
HGPVSAPANLTVAEDTVLVSALYGFDLDTKDVLVFAVVDAPTHAAELSVSTSGQMTYSPAANYVGPDSFTYTVTDGEYTS
SLALVSISVTPVNDPPVVNDIALTIQEDTAVTAAALSGTDVEGSFLTFALLDTSGANGVVSLSLNADETQNDVLSYMPDA
HFNGVAVFTYNATDDEGAAALVPATVTITVVPVNDVPVALDSALVAYELDRSPVSHSFTATDADLTREGDVLTFALVSKP
SHGSVSNFDAAAGTFDYLAARDYFGNDTLTFRVTDAAGAISNVGTVVIDVIPPANHVPRAVPESFTVAEDTQLSEPLRGT
DQDAADSLTFTLADSPAHGAAAISASGLLTYTPDADYVGDDVLTFTVSDGSATSSAATVAIVVTPVNDAPVAFSGSGSLA
EDTLFSGALLATDIDSPDASLVYSLVSAPSAGTVSLAASASSGGLPFTYTPPVDFHGRVVFGFVAFDGDATSAPANVTLD
VLPVNDVPVAHAASLSLNENDPATRVTLSGFDVDGDTLTFELDGVRSPRKGSVTLVDAAAGIVEYTPATDVWTAPSTPDL
ISFVVYDGTARSASANLAVTIVPPANHRPRAGDQAFALSEDDGPLSFKLVATDQDVNDILTIRIDQAPTKGTVIRSGLDV
VYTLAEDANGADALVYSVYDGEHFSVTSGTISFTIAPVNDAPVPVSVSDETLEDTPLAITLECTDVDSTDAQVSYSLVST
PPASVGSVALDSPATGAAVFTPAANYNGPVAFDFTCTDGAASAAQPGSVDLNVLPVNDAPVASHDAVSVPENGQGVEIVL
ECADVDGDALSFALVSPPRLGALSGFSARRGVVTYTPLVDVWGADAFGFVCSDGLASSNAGNISVTVVPPANHIPRTTSV
AVTIDEEATLNYDRLTATDQDVGDSLAFVLKSGPGSAASFSLASDGTFAYTPVAEFNGVDSFTFVASDTIDESAPATVTI
TVVPVNDAPVPTPGAFITNEDEAYTGALEAVDVDSDASSLSYAVVTGPSSGSVVLVGGSSSGVSGPVFTYVPTPDFHGTD
SFTFDVTDGAASSSTPATVSITVLPVNDAPTAEHAAFSVAENAGPAVFGLVADDVDGDALTWTVVSPPARASSFVFTGPS
FSYAPATDVWGDDSFTFEVTDASGESSGVKTARVTIVPPANHVPRGNAAAFSMYEDTALVFRLNGTDQDTADTLTFAIVD
FPSAVGAPGELLSLVTGDVRYVPRANYFGSDSFTYTVTDGTDTSAAYAVDIVILPVNDPPTAESDEFTLAEDSVLVDVLV
GADVDDSLASLTFVLVALPTSGNVTVDAATGAFVYTPRANFHGADGFSFKVIDPAGAESALASVALTVASVNDAPVAYNG
GLSVDEESPATAGSTPPTPFALRATDADGDDLVFELLSSPTLGVVSNFNPYTGTGSFKPTVDVWGEDVLTFRVTDAHGSV
SNVASFTILVVAGVHAPRSADAVLLVDEEMLGSVSLVGTDQDAADILAWRIVDMPDHASSVSLDAASGVLSYTGAVDFHG
ADALTYVVNDGTYNSTVATVAITVRPVNDAPVAYPGSLATTEDTPVSSVLVGSDVDGDNLAFFISRSPASGAISRDSELA
REFVFTPSLNFNGFDSFEYYVSDGEANSQAVTVNITVAPANDAPTCAPATYTVPEYNALYFTDDPRTPRTPLLVTLPGSD
LDGDALVYSLRTSPVHGQVKAFDASAGTLEYWPAVDYFGADELTYATSDGSAACDYATVSITVVPPANHVPRSAPATFTT
LEDTPLAESLVGTDQDVADVLTFALVGPSPPPSVGSAVVDAASGVFTFAPAANFNGEVSYSYTVSDGTATSRTAAISVVV
QPVNDPPTADSFTFAVDEDAEYFGQLSGSDLDVPADALSYAIARPPAAGALTLPFAGSPAFAYRPSPNYNGPDSFTYYVD
DGTDVSATVEVAITVNPVNDVPVARDISFAVDENAPGKVFLLACIDIDANDGAFTFAVGSPSRGTVVGLDASTGSATFVP
TTDVWGADSFTYTCTDAAGATSAPATVRVTIVPPANHVPRSAAAAFTVAEDTPLSPKLALVGTDQDAGDSLTFRISAAPA
HAAAFALDPATGMLSYTPAANYAGSDSLSYVVTDGTDTSSPSIVSITVNPVNDAPVARDSAAAGAEDSPISSVMLGSDVE
TPESDLVFTVSLAPANGVLVQDAPGSAGFTFTPDPSWFGTTSFTFTVSDGVASSATPGEVTLTIEAVNDVPTCSDSAVSV
NELPRSAAVVSTTLVAADPDLATGDILTYIIDSAPASGAVTSFDAATGQITYVPAVDFFGTDSLTFYVHDKDGANPNSNA
PDTCPTPKSSKKTYLCHGTSSDKNPYNRIQVAKASLSGHVIGSADSPNGKYPDYFPGTNGLDCECNAYVPRRSKTCTLTV
TVVPPVNHVPRAAPASLTTNEDTPVSAPLVGTDQDAADVAGLVFAVESGPSNGTAAFDGKTLTYTPAADFFGSDTLAYTV
SDGTDTSAPAEVTLRVNPVNDVPVASPASLVTNEDTPLRGVLVASDVETPVAALVYTITAAPVSGTVTVEGNAFVYTPAA
NYNGPDAFAFVATDDAGVDSVPATITIAVSPVNDPPRAANLAFSHPELPRSTKSYFLVGSDIEASPLAFSLVASPSLGSL
VLVSAATGEVSYLPPVDFFGSVTFTYQVSDGALFALVPGSVTIDVVPPANHQPRANSTTYALEEDSSLTVTLVGTDQDSG
DVLSFELAPGAGASNGACAVDAAARTLTYTPAANYNGADACTYVVVDDSGETVDMPATSEPGLLTFNVLPPLTVATNEDS
PAAGLFVGTDIDSSSASFVYSVVTPPAHGNVVVSGPGPAFTYTPAANYNGLDSFTYKVNDGMLCSNTAAVAISVAPVNDP
PIAVSGTLAVNENSADNTTLIGTDVDSAQLYYTITSVPTKGTITAFDPATGFVEYTTKTNVCTFLCWDSFTFTVYDGQDT
SNTATVNVTIVPPSNRLPYGEPAAYTLAEDSFTVQALAGSDRDPLDVLTFAIKTDGPAAGPFHGSVVLETPTSFRYTPDA
DYNGPDSFYYIVSDGKAESSPVAISLTVTPVNDPPAGADATYNLAEDSLLAGVALVGTDIDDETSVLRYFLDSSASPSGT
VSLPSATSPAFSFAPDKDFNGVVTFTYHVKDDDLASSSIHTVTLNVGPVNDPPVAFNSAFTADEIVAGEAVPATASSSFV
ATDVDAGETATLTYTLVAGPRHGVLVGNFASTGAFDYVPETDYAGEDSMAFFATDVNGAVSNVANVSITVVPPLNHRPRV
ADATLATMEDIVLTSTLVGTDKDVGDTLTFSIVADGSLGSATFTNASTGVVEYTPNPNLSGSDSFTYRVTDSKAMVNSAS
FIATVTVNIAPVNDAPVATSQHFNFVEDAVLVGTLIASDVETASSALTYTVVAPPAHGSIVVTSPGGGFEYRPNEHYNGA
DAFAFRASDGLASSNVANVTITVTPINDAPVAISDTLFVDENSGVTSFALAGLDVEDDLAMLTFAVGGTSPSRASVFTLH
ANGSVAYAPAVDVWGADSFTFTVTDSTGVTSAPATLAITIVPPANHVPRCVDRELTTAEDTLASITLTGTDQDAADAGSL
TFALVEPPRHAVTYVLDPATGVLEYAPAPNFVGSDSARYTVTDGTDVSRPAVIAITVTPVNDAPVAYDDTLTTAEDSPLA
ASLVATDIDTPAADLSYTLLSTPSATLGSVALVGSGPGIVFTPAADASGSDTFTFRVSDGTLDSGVATVTLVVVPANDAP
TCTDGAASVDEDAAATSLTLACADVDIGTSGDVLEWVLAPNASPSLGSLSSFNPATGAVDYTPRADVWGVDSFKFYARDA
DGVQSNVAVFVVTINPPANHQPRGAPVVFTIAEDAAVTSSTLVATDQDAADSLSLQLGATAPSFGTVSFDGLTVSYVPNS
NANGVDTFSYVVNDGTGALVEPALSADALITVNVVPVNDPPTAVPSAFTVAEDAQHFGTVSGADIDSSLASLRYSIVLDS
ENGTVLLDADGSFVYTPRPDYNGPDAFVFKANDGDLDSEPVAVSITVTPTNDAPIADDISVAVDENGGAITITLFATDID
AGDSLTYSLAGAAPALGVTSGLDTAAGTVTYTPNTDVWGIDAFNYRVSDGSTFSNTATVTVSIVPPSNHAPRSAPAAFVT
REDRTLRNVRLVGTDQDADDELTWSLVSRPSVRGSRYSLDPGSGRFTYRPKRNYHGDDYVTYRVSDGEAFSATARVNITV
LSVNDRPRCFNARTRTYEDSPGLRYYLCVADVETRGADLVYTVVVPPAHGNVTIDANYMFYVPDPDFNGIDSFRFEATDE
GGLTCAARTVTITVAPVNDAPVAHDGAGSVAENAPQPVAFRLSASDIDSDVADLTFALDSAPTRGTVTRFDATAGIVYYK
PNTDVWGADALTFTVSDGKASSNVATFAITIVPPANHVPRAYPDEFSLLEEATGAFALTATDQDAADTLTFVLVSGPAHG
SASIDGSSGVLTYTGETDFNGLDALTFAVVDSGVPQAESATARVVLRVLPVNDPPVAVDSAFALSEDTRITGPLGCSDVD
STSFSFLKAAETLHGAVEITGASFAYTPFVNYHGDDVFTFRCNDGELDSNNATVTLTITNVNDPPTAADTSASVAENSPT
GVVVTLLGADVDDGDVLTYLLPSLTSARGGSLVDFDSASGNVTYIPPTDLWGADVFEYSVTDAAGASSRPATVTVTIVPP
VNHIPRTQPKTVNLAEDERVTVQLVGTDQDVNDVLTYAIVSPPVAASFYELDAATGKLTYQPTKDFNGVDALVFAVSDGT
ADSASSTVTLLVAPVNDAPVAAALTISTEEELPVSGILLGSDIDNVLANLTFAYASSVPASVGSLSALVDGAPAFTFAPA
KDFVGTASFEFVVSDGSLVSAKAVVTVIVAPINDAPVALASSFSVPEDAPATGAQLMASDVDSLDLTYTIVTFPAHGTVS
QLDAASGAFAYKPEVDYFGADALTFRVSDGELDSAVATVTIDVVPPCNHVPRGAPVALTTNEDVAVSTTLVGTDQDAGDV
LTWALVSPLPAGARADLDAATGQITLTPPADFVGSFSLQYTVTDDVQGNCGPLTSRPRTITVAVAPVNDPPLATDLTFAT
REDTPLSRALAGSDVDAGDSLTYAIVTQPTYGGVVLAAPGSAGFTYTPAANFHGNDRFTYKVTDASGATSDTASVAITVS
PVNDAPVCTPAAFALPENAKNVPLVLPASDIDADPLTFALCSFPEHGKLKLDCAKGSGSKGSRSSKDSSKDQARTASQSA
CPVPSASASKVAICHGTSSSKNPWVRIKVSRKRDGSLQNGHSATGPVYPDYWPGTNGLDCNCVRTTPSTASGAKPAACRA
ELVRYTPDRRYFGPDTFSFRALDPASASCGCTAVNITVVGPPNHLPEGADATYTLPEDTFAYTPAADYNGPDAFTYTVYD
GTNSSAPATVYINLTPVNDVPRASNSNDSLCEDGSVTGVLHWLDVDGCAPSTSVRSDGREVVIVDAVARDFRKSHPDMQA
RIKFETGIVEEELGADGKPVYAHPGSSTRTTSGKAAFDQWYNDVPGVNTRISIQLELVADARDPSVYTYCTSKFFPLDGA
GFGNEGRRHNYHFTVEMHLSFVYTGVGFQDFSFRGDDDVWVFINNRLVIDLGGIHGPKSAKIDLPTVAAETGMVVGGTYP
MAIFFAERHTSGSNICIRQTFKLFTCDQSVSLVAPPAHGTVTLADTTYTYTPNPHYTGPDAFSFVANDGSGDSNIATVSL
DVCSINDAPVVYDAELEVDEDAADTPVTLLVTDVDAATAPGGDSYLCSVVTAPAHGTFVFSDPSSCSGTYKPDVDYFGPD
SVAFVATDAAGAVSNIGTLFVSVVPPPNHIPRNAPASFATDEDSPVSGTLVGTDQDLPAGQVLAFTVTTPPTFGSVSLDS
LTGVFTYTPASNANGPDAFAYIVTDSYSPPASSPPAVVSINVAPVNDPPTCSPLDLVVAEDSVLNVVLATADIDTLPHGL
AHALVSLPAAGNVSLTGGANASFTPAHNFNGIVSFAYTVHDGEYNCETALVTVTVTPVNDEPVALDAAYSVAESSPAVVL
DLPATDIDTGDSLTWSIESPPDARFARVFGLDVDAGTISFEPVTDVWGPTSFTFRVADDSGATSNVATVSVEIIPPVNHI
PRTAPASIATPEDTPAVIALVGTDQDVEDVLRYIVVSPPSHAASYTLHPATGELSYTPAADYHGLDALTYKVNDGADDSI
VATVSIVVAPVNDAPLAADASFDLVEDTLLDGVLFGADVDCCPADNLTFALTATSPSGVVALTAPGSASFTFAPAPNFDG
STSFEYVVSDGALFSSPGVITINMLPVNDRPVAFADAVAVSENSVDNAIALDGADVEGTALVFALASATTHGSITLDPVS
GVASYTPDVDYFTVAADPARPDDVFTFTVSDGELVSPPATVTITVVPPANHVPRSAPASVTTFEDTSASPLALVGTDQDD
ADVLTWSIVSGPAVAGASFDLDPASGAFVYFPAADYFGSDALEYVVTDSRGNVSLSAAISVTVVPVNDPPVGAPAAFLVS
EDVVLAGEALFAADIDDATSNLVFNVERDGVLGDVDLDAASGLFSYYPLPNANGGDYFTYKVTDPSGATSPAYRVNVTVV
PVNDVPVADPAVVSVAENAAVAAAITLTGSDVDIAREGDVLTFSLTVVPTHGNITLDPATGAFTYLPHVDYFGPDTGYFV
VTDAAGAVSEPARIRIFVRPPPNHIPRVGDYAFALDEDTPLTPVYLLGTDQDTDQSLTFELVNVPEHAASYALDPATGLF
SYTPALNYNGPDAATYRVVDSFSSSPAASREGSIVFTINPVNDAPVAAPLAITLPEDSSLVGELDCSDVDLPAQGLSYAL
AAAPGGAATRGAVVLSGTDPSFNYTSPPNFVGSDLFYWSCADDGTGSLTSNVALVSVTITPVNDAPVAADISVSVDERSL
EEPGSGPFTIALLCSDIDLPGDVLSFALTSAPTHGTLSALDSAAGTVDYLSDIDYFGADSFTYTCFDGAATSNTARVTIA
VTPPDNHPPRCADAAFTVDEDGSLAVKLVATDQDADDADKLTYTLVGEPAFAASASLGYTSGVFAYAPVADHDSTSESLA
YVVSDGDKSSRACAVTVAFRPVNDAPVASPAAYTTLEDIPLEITLVCADIDSAQSELSFTVVQAPAFGSVTHAAPGSAAL
TYAPAANYNGSDAFAFTCSDGNLTSNVAAISLSVTPVNDAPVAADLVFYVDENSAGEQQSLRFTIESTARLGSLANFNRD
AGSLTYTPNVDVWTVNNSLPDSFTYSVADSAGGISNVATVTVHIVPPTNHIPRSAPATRTLSEDTTVTIPLVGTDQDVAD
LPALVFSVVDAPSHSDGSFAVDPATGVATYTPALNYHGADTFTYRVSDGKDFSASSVVALTITPVNDPPLALPATFTGPE
DAPLLGFFTGSDIEGSPLSFSLVGSGPALGSLVRDGADFVYQPPADFFGNVTFDVLAFDGAAYSLAPATITLVITPVNDA
PLALNTTLSVPENAGPTTVQLPASDVDVPVQALIASLESAPALGNLTNFDPLARTVDFTRPATSVTLGTVTITIVPPANH
VPIAYDAAFTIAEDGAVPAAARLSASDLDIDRSRANFAQVLAFELFRLDADGAFAYAPEDNYNSVDSFAFRVFDGVDYSN
IATVVITITPVNDAPVAEPDAVATPEDTPLVEQFVASDVEDDPLTYVVVSPPAHGSVLDTAGAVSAPATIDITVSPVNDP
PLAHDVAFSIPEDADFDNVQLLGSDVDAGAVLTYFVLTTPNHGSLGELNRDTGVVGYKPAREYFGSDSFTFRVSDGEAFS
EPATVTITSAPANATTLEDTPVTLQLFGYDVDVGRVDHDDVLTWHVVTQPAHAANLALDPDTGVLTYTPVLNYNGPDFLD
YVVNDNFDRLDNGQAATGALSPVARVYFDVSPVNDAPVARPSTETIPEDSVLSAAFDVADVESGRAGLAITVTSSPSAGG
LVSVEGTGYTYTPARDFNGAETFSFTATDPEGAVSNVATVTVTVTPVNDAPVPVDDAYSVAEYNLEDVLNSAPAPRLRIV
LNSTDVDGPLPVYALASSVAHGTLSEFVPSTGALTQSVIVGTIDITVVPPANHRPRAAPRSLVTAEDTPIAGEFLFAADQ
DAADSLSFVVVSQAAHGIAAIDGSTGELTYTPNPHFHGDDVVVYAVSDGALTSRLATIAIAVTPVNDAPTCAAAANATAE
DTPLNDVLVTSDVDGDCAVGSAAPVPDTTITVTAIVRDFTDSHPDFEAAIGTDRGIVQSTLGPDRKPVYQNLLPTTPTTT
SAASFAQWFNDVDGVNVAIPVDIPLSNAGAADPAVFSYCSPAFFPIDGAGFGNEGRAHNFHYTLELHLEFTYVDSLATVF
TFNGDDDLWVFVNGELVVDLGGVHGAQTGSFDLATVAADLGMAPGGTYPIDIFFAERHTTQSRFCIERMFAAAPCVRALT
LVDPPSHGAVQIVGSSYTYVPDPDYNGPDFFTYTATDGSLSCNRTRVDIEVTPVNDAPVAAPCAFAVLENSVNNPVSVSG
TDIDGDSLAFSVTLDTAHGSLAIDASGAGVYTPHVDYFGDDAFTFVASDGALNSAPVTCAITVVAPDNHIPRTAPEALTM
AEDTVLTAQLVGTDQDIDPGRVGYAQVLSFSLVESPAFGAAILDPATGILTYTPALNYNGPDALVYIVNDGLDNSLPSLV
NITVSPVNDVPLALPETHTLLEDSALILADLLGTDVESDPLALAYTLVSQPASATTPVVVSSVNKFTYSPLANFNGVDSM
TFTAVVAFVVLAVNDAPVAHPGAFATDEVSAEAPNVPPTPFTLVGTDIDSPALTYRIVTPPAMGVIVSLDAATGEGLFMP
NVDVWGNDTFTFEVSDGELVSVPATITVSIIPPDNHIPRVKPFAFATPEDTAFGTVLNGTDLDADALEFFVVSGPAHGTV
FVDAATGGLAYTPAANYNGPDALQYRAYDGKDFSLSKDVAITVIPVNDAPTALSFALTTAEDTPIDALLRGADIEGSPLT
FTHSPAGAAPGSAFAASGDVVTYTPPANFNGVTSFTYTANDGELTSAPATVTVTVTPVNDAPVANDVAAAATEHNALGAA
PAPVPIVLDASDIDGDALTYELNTPLVVVSSPAPAPIATSPGTLSAFNPATGTVSYAPAVDFWGVVSFTYVVTDGAAYSN
VATVTITVAPVPHPPRGADAAFTMDEDSTLIRVLVGTDQDAGSTLTFAIESPPSNAAAFSLDAATGTLSYTPAANYNGAD
SLTYSVSDATLTSAHHTVSITITPVNDAPVAVSAVEITPEDTLLSASSLCSDVDNTAAELTFTVISPAAHGTVSTYTGAS
YTYSPATNYNGTDAFTFVCSDGSLDSNVATTAITVSPVNDVPVALPCTFTIDENDPPTVFALSATDVEDAFLTYSLGAVA
SPSKGSVAVADPLAGTVMYAVNSWVWGNDTFSFVATDSFGAVSNEVVCTVIIVPPANHIPWSRNDTFTVAEDTSADFSLY
GFDLDVDDVLTWSLVDVNGELYTSTSPFAGPVLGLEGEDSEGAPLDGAESEAGAAERALGDFTLDPDTGILTFQAPDHFH
GTVHLFYLVDDGLASSVVSRITIVVTSVLDSPVAHAAFITTPEDTPVSSVVSGFDPDTLLDGDVLTFTLSTGVTVSGASL
TFDGVSGAYTYTPAPDYVGGDSFAFYVDDGTVTPPSSPRTVSITVTPVNDPPVVASANFTTAEDAAFGATYTVTDIDSPL
GALSCAVNTLVPSLGSVVSTGTSFTYTPFANVVGDDVFRFVCTDGALTSNTGTIRIEITPVNDPPTALPSAFAVNENDGP
VPFTLLGADIDVTNPQALADELRFELTSLPTSGVLTLHTGEAALTGVQYSTGAFRYQPNVDVWGADSFDFRVYDSEDAVS
LSSAQVNVTIVPPDNHIPRAADAAVSVAESATVLIPLVGTDQDVADILTFAVVSTPALTVDYALNATTGVFRYTASSTNG
VDTFTYVVSDGTAVSAEATVTVTITSANDPPSVADIAVSVAEEATVSSVLSYSDPDTGDVVTLRLNSNPAYAAAFSFDPA
TNVFEYTPVADFNGVDSFTYIANDGTVDSNVGTVTISVTPVNDVPIAFSASYETPFSTAIAFNLNGTDVETDWANLVFAV
TSLPSRREGTLTGGAIDNFLGVPGITDLHFQPSSRFSGELTQPIEFTVTDEAGAVSSVGVIQINVAAPDRTVIGGLTTGW
CHPAKLNMLFTEDELDEGTFIEKSVLFKNKYERVINPMHRFEGGEAAGMDDDAAGMGGS
>DiscobaEP00754Rhynchopushumris_P001197
MRACPRTMFLPSLALAGLVLLAPRVGAAPTFNPGNVDATFQNPGLRITVGRGLEQSDSDL
IITGGISDNDPVPANRVPFGGGTCACTGCSINNAGSAITQGATVCACGGRPVLDVANTNF
IYGGGVANQNHNLRLGFRTAAAANDITVPYEVTVSCTMTNNNNVPAGTFDMRVTVYPQIN
QPPRILNGPPARFVVDEDGSATAKSVPGQTCGLSVPNALTITAGPPWELAPNVPDEGTGD
TVEYVANSCTVVDNTQCASHNGVCVTNLDMTVTGPAAQITNSALSFCVEQDAVGVVRVQC
RFRDTGLSCCRAPGDANKCPMDIAAFCTTTMPTRALEVTVDFTLVIAEVNDAPVGYFDLV
TTMPDIKGPHTWQEDCGLSGYVRDCLTAGAVPPRHQWSPIIWQNMNCPATQVTAPFNGGV
TMYDVCTAGGTINALGATDLQAPSTAVSEWVAAGGLGGDQGYELRCITDRDDLFMNALPG
GCPGCGGRVPCGCPSLGANPFNAGLTYTPARHAVGVAAVWCFLIDTNPGALGTVVNAPTN
NHMGGTTAAERGQLRRKLIDFRIEITEVNDPPSIDLDPKTASTPDPLKTAADPVDRLPRL
LFRKDPSWTGPTLQSWVGPTPPNPDPGICRTVDCCRDDDPASVVTVTGHEPNPGNYPLST
NSIKIQDCPANRREKCCVIDDVWVQGVWQGNQAAVLNCPGRTTPQLCMAAGVTGCMWSGG
ACVPRGYGDPADSTADAPTYAGFVGALPGPPSEQGPFDPDRFQWDQQWNVKCRAKCDPGR
KPLGFHSDGWCDEGFFDGAVMPYTLSSDCYDYANHRPCAAGQWPVDRHQANNLVFKASSQ
TALGHRYRRGPVRIQCTQVDEGQPDGSQGCGTIEGGPKGDANLGFGTHMSGCRDTTKYPG
TASCFGTGTPGIFANGLPCPSQTVEDNLKRLPDPIEFIIEFTAPNYTLSDYPSSDGFFDN
IKDPWWEVLIAEDSDPQEITNFLKDPQAWEKCAKIENMAGTVTTVNNDPALFRPSAQPLI
ANLLPPDGGDLIFTGQEDMSGHAWVVIGLIDNGCGDPAKVNGPAYEEFVLWFKEINDPPI
ATLSPAVAPSGRITVTEDTMLMTGGHTYLLYPDLAPGPPREVRPMPTAGGACPLTNTFPG
CGVIPITPADATAVKWDTTKRPRLCAETCGTGATCGCGQQLKAVCTSDHQDWFTAPPTVD
ATGAQKGTLRFTLKPDASGDVEVTCSFTDCVDVGGVECLKTTDGEDALTTVSKFTLSITD
INDPPTIDVLAGRSPIIVDEDSPTETRTVLWNITPGPGGELLTQNVFVKCTVKIGQTQLF
QGPIITELVGNAMTVQQARLTFTPAKDAAGTATVVCSASDDGIPKLTTNAPSFKIIINEI
NDPPTGTLLKRKVTVAEDSGAYAGALIADLIPGPPSEQVIPQQLTTVCTPARADLFAMND
GPTVSSDGVLTFTPAPDAVGTTIVQCVFTDDGTPALSYAETFEIEITEVNDPPTVTVNGV
MMSPTITVNEDVGLVEEATFLTNLSPGPPSEQLTQRYSFQCAVDHPELFTMQPIIRDHFM
TQGMVVFHTAPDMSGRTTAACTMTDTGVPAMSTSFSFDIVIEEVNDEPEATVTQNPLRVM
EDDKMSTIVGFLSPMVAGPPKEVGQQLTSVCTTDTSYFAVQPTITQNGMSGDLHFVLQPD
KWGSVGVECTLTDDGQPRKSTTVNFVVEVAEVNDPPVVLQSQDIVRVNEDAGKQTFGAHW
TKLAPGPLDEIMTQTITYTCTSTNDALFTAGNTPKVTRAGTIATLTFEAGPDQAGESTVS
CSIVDNGQPPMTTNVEFKIVVTDLNDPPSAVCSACATGITVNEDAPWQIIPNFLTDISPG
PLSERDQTLVAACTHSGTADMFRLDTTAMPLIDGSPTIDPVTGTMTFQPAADASFTVVVR
CSLTDNGTPARTLSFTQFTLKVTEVNDVPTGTLDMSGRASVAVGSPTTTIPAWITNITPG
PLPERTQLVTVTCVAATPALFAASGQPRVDRTTGNLVFTPASSSSEGASLVTCDLTDNGV
PPETLALTFTVAFENQPPTATPRTALVTVDEESGPYVGASFLTNLAPGPQVERNQSIATI
VCTPVDPSLFSVSPVISTVGTLEFTPAVDAAGRTSITCVVSDNGQPQKSTEVTFEVEVRD
VNDKPKIIVNQMTVNAAEGGDKMTVSNFVTLDPGAPSESNQTMVATCVPADPSLVVGGVL
LNTAGWNAVNQRNAALEFTPSAQSSGTTKVTCTVSDNGVPSASSTFEFDLVVSETNNLPT
GILSRTTVTVPEDSPQFELPGLLTGLSPGPQAEVDSGETYSIACVSGDTSLFTPTGQPVV
TTAGLLRLTPAPNAVGETDVTCTVTDTGTPARSISRTFKVMIAETNDPPIAVVTVPEVNV
PEGSGLTTLPNFVSPLNAGAPSETGQVIVTTCVALNPALFSTPVSVASFGLKTGELSFAP
APEAVGRTEVTCNVVDNGVPSLTTSFKFVVSINEVNDPPSGLLKLQVVNVQEDFGTFTAN
SFLYQVKPGPPSESSQTVTTICRAANTALFSTQPVINSAGDLTLVPNTNSAGTTDVTCTL
TDNGVPAASGTLSFKVNILDRNDPPTGTLSTAMVSVPEDSASVVIPDFITGMTAGPATES
AQTFTTTCIADTPAMFKQQPTISKQSATVGKLMFQPAKDAVGTVGVRCTIADNVSPPAQK
ELTFSVTLTETNDAPIVAVQGNRNIPVQQDVVERTYTFPSYLRVAAGPGSEATQVVTTTC
IATNPHLFDVQPQITVVNGNGNLTFVAKEGISQANVLESQVSCSFTDDGQPPMTTTEVFT
IDFGLPTSPQLLDDYRQTPEYEDSPAAKDETPLAQFRRSPDYADSPLAKDETPLSKWFET
PEGENSPQYKDIYSIGDNPAQILRIRLGMSQASFRPSVFRRILGDIMQAQILDLVVFWVC
PKAACPSSSLLCPTTTASRIANQCQHGTDFVTWRLMEVLQATANDIVVDFDMTTSELADN
KGLTDTQRQQTIRNRLSQELANASSPLVKEVQAREVTLAPCGECTRAKVTNLDDDDDALA
WWVWLLIGLGALLLCCLIALMWCLCCRKTDKEEHHKDVDRENSFGTSESDSYPEAGKLGQ
SPQYYEPEVMKDVDTFSDPGYDRQESENPIPRLYPPSSPERTIHSADNTGEWRPYTVDWG
DAGADPRPEAQY
>DiscobaEP00755Sulcionemaspecki_P024859
NSLCTSLGDFHGRPPFHRRFLNMPSLVAAPSSGLLPLLLLLTGIDAAPPATPVPNPPTPF
RITTGHTTAPNTQSIRVFTGQVTDPDANLPVAPAVGGTCTCVGNGCTNNPCTCQGGTGAN
LITTANIMLSAANNADATLEVQTSPQSNTLTSRQFVLLQCRVTDAAGENSNFFRVEVEVV
PNRNQAPQITLPNGGDFTRFEDNSPTPTTGPAGGSCINIGNVFRVRAGPFWEYNAGYNGQ
DQVDTANPGNKDVCEVLPASRCESSTGSCFTPGAGQPTLTLTGGGGDRVANLAFCLTPDA
VGVIQLRCTFTDTGRMCCQGGVPVELCPANLVMWCNNQAPLTSQQTITLNIEEVNDVPIA
ALPAVNIPNNRHIWQEDCGLSGYSLDCLSAGAARPTLSWTDPLVTTALQCSGYGTGAQIT
RNGVRMWPRCTPGGALNALPNMQGITSATSESNAGIGGNQRTRVLCNTNRNDLFMNGAAG
CPGCGGAANCGCPTLGPAPQYNQLDWMPARHAVGRASVTCYMEDIQPNPPGANVASTSMG
GTSALEGGVQRRELTTFEIHVAEVNDPPSADLNPATVTVPTPLQTAPNAVDRLPRVIFRK
DPSWVGPTYKKWTGPSPVDPDPGACTVVDCCIDDNLGGVVTVTGVETTPHTLPGATGTIA
IKDCPVTKRSKCCAIDNFWFAGDPGCGTRTTAATCNALSPGCQFVGGVCVPRGYADPAAT
PFPNGAVGLWPGPTSEQGVYNQASFMWDQQWNIKCRAVCEPNGVPTSFYGPGICDETVFE
AAVMPHSLSDHCYDPATHAPCTPAQLWQTNKPKPHQLVFRASAKTGPRNSYKRGSIRLQC
SMVDESQPDGSVECNTLTQDGNYNTYISGCKDSTTFDGTGNNCPSTGAPPLGFPCPSNEV
PADLDRLPDPIEFILEFTAPNFTLSDFPTPQFDGVKGPYWEVQVNEDSNPVDIRNFAQEP
NTWAHGAEIGEFKGTVTCIPYDSKLFSGTALPKIANLLPRQKGGDLIFTPETDMSGHTWV
VVGIADDGGTAGIPNGPAYEEFILWIKEVNDAPIATVNTKIAPSSKLTVTEDTNTRVGTG
FTFPDFIPDLAPGPKREVDPMPGKDPKCPLQNDFPGCGVIPITLPDPIFTTYTGRQCSET
CGTGDGCGCGQELTVTCTAARSEFFAEQPMISPVGCPMCTNPTAGQLTFRLKDNAAGTTE
VTCSVKDCKDVIGQPACTTTTDGEPAKTTVVKFTIDITDINDPPLVSLVPMGLPIRVKED
SPTTTVGVLTGILPGPQSEVDAGQTVQISCQATNPMLFEGQPIVTLVGSAMTFSSAQITF
TPKKDAAGTSTIDCQVADDGSPRKTTKAPPFEIIIEEVNDEPTGDLIKTNIEVKEDSGAH
SVKMVNNLIPGPPSEQITQKLTIDCVPSDTSLMVNPVMSTSGVFTFTTAKDAVGITTVEC
TFTDDGTPNLSMRKSFTVTITEVNDPPVVVVNGVNGSPTITVQEDDGEVAQPNFLVNLAP
GPPSESGQGFTFSCIATDPSLFKDQPRIERVGDSGTVRFTTAKDAAGQTNVNCRATDNGD
PNLFTDFSFIIDITEINDPPIATVTQNPVIVPEDAPSTTIQGFLSPLSPGPTSELGQTMV
ITCMTTTTNLFAVRPTISQSGALSFTVARDRSGTAAVDCTVTDQGIPPASTDVSFNIEVT
EVNDPPLAMLSNKNITVNEDSGKHTFSSHLTGIAAGPPQEVSAGQTFTYSCIHTNPSIFE
AGGEPALTVTGSIGSLTFTVADDTAGATTMSCTFTDSGTPQASTIVEFTITVVDLNDAPK
ATCTQCPTGIIVDEDSGKQTIMDWLTMISVGPASEASQTLSIKCVPSGSTTLWFKDNTVT
PPVDGSPAIDPTTGVLTFTPAKDESGMSSVACTLSDHGDPQPSRSTAIPIFTIHVKEVND
KPTAEVDPSGVASVAVGSSASRFTNWITKISPGPPQEKTQTVVIKCKANDPSLFSAQPTV
DRATGDLTFTPATPTSEGRSLVTCDLTDNGIPPETLAVSFTVALENQPPTAKVAKAVVSV
DEDSGDFTQTGFLTDLTPGPLVEQTNGQSIATVTCTPTVTTLFSVAPTISNTGTLQFTPA
GDAAGSSRVDCTVSDNGIPQRSINVNFTVEVREINDKPVLTLNQMTVTTTENGGPAIFKE
FIRIVPGPASESTQSVSAMCVSMNPSVLSSGPTINLNGWSETNRLATLELTPAVDVSGMT
TVDCTITDDGNPPMSSVITFDLTVAEENDPPLATLTTANVVIPEDAPYVLDGLLTAIAPG
PPAEVAAGQMYTITCSPENVLLFATTGQPAIDVNGRLTVTPAEHAVGKTKVGCDIVDDGS
PPRTLRVEFTIEILEANDPPIAVVTSPTGTATVLEDSGPASFQGFVSPLSPGPASELGQI
LVVTCRYDNPTLFEAPPSITVAAGFMGTSNGQLSFTPKKDQVGSSKVACDVTDNGLPPKT
TAINFNIRVDEVNDPPTVQYRLNRVVVLEDSGVFTDNAFVSSLQPGPTSESGQSITTTCM
NTNPQLFVDQPTITPGGQLSLTPSPNQTGDATVTCTFTDNGNPPAGVDASFVVVVEDVND
PPTLTLSRTIVTAAEDTAVVEVPNFITSVAPGPGPEATQDEKVGVTCTAADPSMFKSAPL
ILISDDTPTVGTLRFTPAPDKVGKVKVTCQAADKKVPPAVTDFSFEVRLTEVNDPPIIIV
PTSTVQAALDVTESPRVYPGFMNISAGPPSEASQVLTHSCQTTNPALFKTAPNVDPVTGD
LTFTPIAGISMTYAKKSTVSCSFTDDGNPSMTKHTTFVIDLTMPESPQLIDEYRASPEFK
DSPGYELLTPYGKWLQTPEGMDSPAGKDRAPLNRWGQELGPLGAYARESPAYKHESPLGK
YLKDVVATPAFKDSPAYDAMSPLSQYWETSEGRNSPSYKHYIGNTGPIRKVLRVLLRMRQ
SAFRVSTFREILRRALNRVIVSTEVFWVCPQTACPFMACPLEAQQRLDLGCTAGPDVPLH
RGMAVLQDTETIVVDFDVTTDELKPQDQVQREIESSLNTEIQKANTGQPTPVSDIQMQQV
VIRECGDCLFTPPPGPDDDLEWWVWLLVALGALLCCLLLLLLYCCCCRKKKKKQKELSSE
SGSDHRDFGHPDAPVPGKFGADYEPSRWSDEGSRWDGVESAHIYGETFQHDQYTGTQTNS
DEIMTSSEWRPYAVDWGDAGYKDPRPEAQV
>DiscobaEP00755Sulcionemaspecki_P038013
QSLYFIDGVGRGGRSAGMIPVLAALVVLLNTAVAGHRTRATTLNHRVPNGSVIPNHNPLF
ERGPDVWVTEDSGIYPPTPWALNVVDGDGPLDAMGRPTDSGRQSVAFTTTTTETTLFAGP
LGLPRIADDGLLTFTPAADECGVAKVTAQLSDDGISDCIPGANAPCPCQPTDCRVSIDVI
FYITIICVNDPPSFRNLGDQVVSEDSGKVVVTAWAYDIEKGAGAKQTTTSPSELSQNLEF
TVTNDNNALFSEQPRVTWRAGSPKVADLSFTPRPGACGRATATVGLKDSGGTANGGIDVA
IPATQFTITVECMNDKPSFRCGQEVVVLEDAGSVAVPNWAKGISSGDSLLSSAPTAAGDG
LAFTLHYVNPDDSRLFSRQPSIDRSTGELTFETKPDANTRNGAVEMYVQLQDSAGAVSCS
PISSCCKLRIAVTPVNDPPSFACGPDIEVCEDLVNLPVAPTPPIYTDGNGWVKMMDVGAA
NEGVGSGNEGQRLVFTVETDKAALFAKGPAIDEAGTLTFELNPDANGIAGVRVHLRDTGD
STPPGSNKAPSCEFSITVHPVADAPSFVIPMTTELSAREDDPPTATTWAGFVSHVSRGPS
DESGQFASFTVDTDNPSLFKVGPKVDMETATEGRLSFELAPDACGTTTLGLVLRDDGDVS
SCGAKGGNTARRSHVLKVACVNDPPVFALSCSQCNITVCEDEASKDKGGYSLAGMTEDVL
PGPVDRHDEAGQEVHFTVTTDNDKLFDDLPSLSPAGVFRFSTAQDAHGEARITVVAVDTG
SPPKKSPKQYFYIRVTPANDPPSFEVKGDLLVVECRGEYGAGCAVPPTAMGCTRFFPAWV
HNVRPGVSRPTFSEDSQSVSFEVVVDQAVADYYFATLPVVNASTGTLSFTTKTGVSTVEP
IVLNIVAQDSSAGDRQCGGMGITTKQVKLTIQPVNWPPCFVCGGDVTVLEDAGSVVRVDH
ARNITAGPYDEHLKLPKFTLTPARTALFSKPPALDSAGALSFTTAENMCGSTVVHVLLDD
GHPTDNSATCSFTITIVPVNDQPSFRHIGDVMVNEDSARSCVQWVKSASPGPEEHRPDGS
CAQQTMSFEIDVQAPLDPVSKLPLFAEQPTVDAASGLLCFRPSDNMCGATTVGAVLKDNG
GTANGGIDTSERTSFQITITCINDAPYFVRGLPIAVCEDTGPRVYPGWCSGQVPGPAVNE
DYPMHPLRQEMAFSTVVDRPELFVVPPQVDSVTCSLLFTPAKNAYGIAQVGIDLCDNSDN
SPPHRNCAKRETISVTIHPVNDPPSFTKGGDITVLEDSPRFLAPRWATRITKGGGGLTTA
GSEEEQTLSFIVTPSKPELFREPPLVDPFTGDLTFALAPDANGRADVTVCLRDDGGVGAA
APQNLTGTIGPAACSGGVDTFCESMYITVVPCNDPPRFTGASTVEVAEDSGATTIAAWLE
GISTGPPDEWTQKFISASMTVPEDKKYLFASLPVVSVVTGDLSFQPAPNRWGDTTITFVI
RDDGGVEGEGCRDTVRGEFVLRILPVNDHPTFFPGGDVSVAEDSPLYLKPWASGISAGPF
ETDQTLVFRTTAHQPSLFAEQPTVSPEGVLRFLTAPNAFGSTTVEVQLEDGGGDFARSPV
SRFKIDIRPVNDPPTFRPGKDISTLEDSPAHCEPAWVQDVAPGPDNERGQRVTFELRPRC
CADMLTGTPTLDPSSGELCFTTAPNAFGSVVVDIIAKDTGGTLDQGVDVSSPQAFTIHIA
PVNDPPHFLKGPDITILEDSPPQTRNSWAGNVTAGPFEDPAEGRAGQSVVFTAMTTPLDM
FTKAPQVQINGDLSFHVAPDANGEASVELVLTDNGGIDNGGRNSWGTTFVVTVLPVNDPP
SFTPGANIEVNEDSPPVQVLGWASSIRAGPPDEMGQGVTFIATAAVRGLFSVQPAIVMPG
GSLHFTLLPNANGATAVTVVAQDNGGTEHGGRDSSDPVTFQIRVIPVNDPPFYTPGPSVT
VVMDSQPYASTWASGIAGGPPNEPQEVSFRVGVGDPSLFTPTGFPTIDGRGVLRFTPASG
VTGTTTATVTAMDTEGLTAPPSTFQITIVAPPPTVLRAILLTSYEAFSAPTFQNIVSSLY
AIPPNRVVIVATEPGSVTVDFFILDDADPNAPSSKLVTDRILHDAVDTDSPLRTRLQLLE
VYPNGPNRDTMALKEDGGGGGGTLRGVWIGVTVVLSVLLVAFIGCLVWWYRRRRQSSAVP
DVVAYGGHPAVRKELSYQAPQPSAPPWVNPIATVFDDFAKPGKDIVVIDDYNNNAEEEQE
VVVEEEGEEAEFAGDETIVLEESPSGRETTDPTPFPPPPPPPPPFPSLPVPLGA
>DiscobaEP01012Entosiphonsulcatum_P003631
VSIAIADANEANSLSNYAMNVAENVASGTTVGTVKAGDLDAPGSMFGQQRYYFIKDGVVS
ATSHDGRYAIDVVTGVIRTVATVDFETETVANTSYMIAARDNQGAAGYNQATATVTIGVT
DANEANSLPLAYAMSAAENLAIGTTVGTVAAGDVDRPSAAFGQQRYYFLNNGTVSATSHD
GRYTIDALTGVIKTAIALDFELGTPSGEYTIAARDNLGNPG
>DiscobaEP01012Entosiphonsulcatum_P040617
STATPLNFEEGESSSAYKVVARNNQGNPGFAQAMVTVTINIGDVNEPNAMPSSYAMQVAE
NQAIGTVVGEVLASDTDIGSVSLGGQRYYFLHQGVVSATSFDGRFTIDATTGRIKTAMVL
DFEGMASGEYVVAARDNLGASGFNQVTTTVTIGIADGNEANSLPADYLLSVAENNAPGKQ
VGTIVASDPDHSGSAFSQQRYYFFK
>DiscobaEP01012Entosiphonsulcatum_P052128
ICATSFDGRFTIDAVSGIITTATTFDFEAEAAPTDYVVIARDNQGAGGYNETSSTVRIGI
ADANEPNSMPGSYAMSVAENVDIGTALGQVSASDVDGAGSAGSQQRYYFLNNGEVSGTSL
DGRYTIDAITGAIKTAAAIDFEAEPEPLSYTVVARDNLGEGAYSQATSTVTITVEDRNDP
NWLPADIEMRFAENQTGIVGTVVATDGDLGGSVFAQQEYFFLNNGVRSLWSSDGRYVIDA
VGNIRLFNALNYETESGPRTYTVGAADHGGDTGVTNL
>GlaucophytaEP00741Cyanophoraparadoxa_P005137_tig00000863_g4979.t1
MAPARAARTALAVLVVLLGTIYSAQGAVEVSAGKNLIVQLSQQNVQIFGRATGPEPVVLQWKQTEGTPTTLRSTDSRILVVDSFPAPGLYGFTLTATAAD
GSSKSDQALVYVQQGTEGSTPTVDAGRDLQITLPQSTVTMRAKGPAGATFSWSQITGPSTATLAGATTDALTASGLVAGSYTFKVDVTAPGVPAASDSVQ
VDVLAASGSSNKPPTVFVQPSFTLQLPENSLSIAAKASDPDGSIVDYSWSQSAGPTVPFVGRFTDTIKLTNLGPGSYEFVVQVTDNLGGTGTARTQLSVR
AANRPPVIAIVPQPIITLAGPPAEPLAISASIADPDGDEIKEVLWKQTSGPGGVELEEAGTPSTKVKNLQPGVFVFTVSARDALGAVAEQPVTVKVGQPN
RAPSINLPRRSVLYVLPSTSPVALSAVGNDPDGDVLSYSWELVSTPEGAGAPLMVNAQAANLQVTGIAAPGEYKFRVTATDAGGLSATDIVSVVATSTPA
VSAGSDISLSIPFSACTVSYGKTGPVVTLPPSKVVLNGSVQNYDPVNTRLSWRQASGQRVERVEGMESLTLKLFDLVPGQYVWEFTATDARSGISSSDSV
AVSVNVGPTVVGSADVTLRLPNNSAVLTAAATDVDGRVVSYRWSQAAGAPATLGDVTTPKLLVSNLAEGQYAFAVEVADDAGAKATATIKVSVVKMNRPP
TVQFTRKMPIVVVAPQQPSVAQLTIAVLASDPDGDELTYSWTQQSGPALQLEGADTARVRLPLLKEQGSYTLAVTVQDTSRTTTTLVAEINAVPMGAVHA
GDDRTVNVPFSSVKISEQGGKKVVEMPPSRNVLEGTAKSVSTEARYYWRKLSGPAVNLDGNGTLALTVIDGVPGTYEFELTVQDFASGQPLPPVSDQVSL
HINVGPAALVGADQEVDLPEGSAVELQGKGVDLDGRVASYAWRQVSGPTQASLSGADTPVARASNLAEGRYRFALQVTDNDMATGEAEVLVTVNAAPAMA
KRSAVATALQSVDAGSTMLVAWPAAKSVRLQARSNAGADEDGSVTYTWTQKSGPGTAALSNGGEGVAVEAALPAPGVYLFSVSAAKAGAAVSSDVQVTAS
WSPVIAADAVSAELPASGVVVRASVQDPNGYSAPPAIAWEQLENGMPLVRMAGATEQTVTLSCLNPGTYSLRATATNAAGLSSSVTVPVTVSSGNPLGRT
DKWVTLFVALGCGVGWLIAALMGPYGFAFSALQHAQLVASLVFVRGLALPPALLELASGLSWTLGQLPLSQRVYDSLGVTNGKRTIADVCAGAVVDEGNY
LASVLLVLIVGAGAALLHALVWLFAKRALKRELHDAVGFPSRTILFAQYFLPGVALAAALLVNEVRRVVSGAQTATTARHLLISSYIQMMQPNAKSIIAR
LALAVLALVWTIFLSVKLRSALVHLLSLYDGPRQRLADITVPRYRFGGAPAGARIALGGDVEQGRKTVAVEKQRLLAEGIVLSDGPAAPKAQGTQPGAPL
LLHTVTGPWRVAPERLEPSGRYLSSYGELLHRFRESPAAFAYPVVEGWEAVVRALVLGIFVFSDGATGGRAQLAGLFLADAAMLLYVLAAWPFVDSIQNA
LEALRRGAQLLLLGLLLSLFNGGDASPRGSLLLTVLLIPPIVTFVLLLNQIRCLIYAVLRRRIPERAPPAPRAAVKVLAPSMKRIRPEERAEAVFRTSIY
VPHLNRTFNVFVPPLVNIPFERRFAGCDRVLERGYALDVDPHTGAVFFLYDARRLESVVYSDEVKRKIGALLVKRRQEALESVPNADQFPFFDDLDISLT
AAREAMLNDPARPQYPEYNMSTYTRQIAAVPGRPYVEGQWRGVPFELVGYEFELPLRREHFGAARIAASLDRICSLAKTSSPNFLRVYDYFALRDFSETN
RSRVRVVTVAEPTEKPLLKFLAALDTGGNSAELDEILTGIICQVIVAVHSAQNASFDGKPAAFRHGDLSPANIAVKLSEPLRRRMAGGARPSYGADSDPA
SKRFLFYEVAEKYLVGPSGERQYMQPVSLTVDLARVPLVKIVNFSTSSARVLTHTGALSDEVVRGHLAPPVLLSESYDLKFFAISLQQTLDMYRQRLGPT
PPAVRQLLNAMAGADLGQLPAPGERIEIVDSFVALPRTLLDHPSLHTLRTRGAEAGLHPSYSNALHYIEHPHDRAVDSIDLPQ
>HolozoaChoanoEP00040Diaphanoecagrandis_P001401
SKGVVTLANEIDREDRAEYNLTIRASDGGEGEGANAVRTADATLLIVVSDINDNAPTFDA
DSFECRIAEGVPKGQTCDGGLVEGLVFDIDEPNTPNSQMTFRLLNGRGSFDIESDTGKIV
TLGKLDTELHQGLELVVVATDGGDPNRLGTVTVNVSVLDKNDITPKFTHGILTVEVVENS
NPAELVQVEAVDADPPGPNSEVVYTLLEGDATAFRVNASDGRVHTRAPLDREVVAKHTLK
IEARDKGVPTLASVTTVIVDVGDENDNAPEFDAETYTCELAQLAPRGVECGRVLAVDPDA
SDGGIVEYFKVTSDNWNYLALDATSGAITVNTDQGLPEVETMVVQVVARDKGDPQEASDP
VNVTIVVLDANTQQPTLESVSFAIDDDAVIDRGNNAYAIQIREALNDDDEQTVATFVFED
LDFSDRFG
>HolozoaChoanoEP00040Diaphanoecagrandis_P002020
EAPTHINLTNTYVNETVATSTTHVGTVIGDVVVYDEDIRDTDVVVEIVQGTNFSVGQTSC
EVATESDLFNTTGVRKWMRCTAALEVAGLLVYTGRTSSVREILVGVTDNAGTHFSRFNIT
VLNINEPPTAMFVSTTSINENTKQQVLVSELYAVDADVEDSHQFTIVDESEMSPFAIIGS
EMFVQRSLLLDYESASAINVSIRVTDSGTPPLSSTFVFTIDVLNVNEVPNDITMSPNSIR
EDKAEIGTVVGHLLVTDPDNLYAHVQTHTCELFDASNTFGVDDENNVIVLANTVDFERKS
VYEDMFLSCVDNGIPALSLSQTLSINIIGANEHPNAITLSSDSVSENQPVGTVVGTLTTT
DPDNNAAGNISAQLAFTYKITPGDDDGGGDGDDEDSHLLPFAVTSDNVIVTTHVLDFEKK
SVYTFVVNVTDTGGLSFAEVFTVTVIDENDVPSAITPTTFDVIEGQSGVFVGIFSTEDDD
KNQTHTYELIDTDLNDGGDFRMQGEKLFLSESFAADFEQTPQLIVVVRVTDDGSPPRSST
QTIVVRVRNVNEHPTSVALHNNEGDVVYTIPENLPIGSIIGVVVVNDPDNIQTLWGIDDD
GDDGDNVDDGGEGGGDNGRDDLKQNHTCELVRWSDVGGSAFDLRSNLSLVIANAPLDYEA
LGNAMLTITMSCVDDGEPALNLSSAILRFQLSNVNEKPTSIVVDGVDIHSSSVVSIPENL
ATNADIASFAVVDVDNCDRPWCFPHQQHQISINSSSASASFVVIDGRLVSNWPLNFEETP
HIDLTITVRDSGVPPMMGVFDLQVHVSDSNDRPQVVFVGEKTLSPHSQAGHVLGSVIVFD
EDDARTPNGRHSLSISASPTQQEVLQLLEIVDSKLVVKSYSESQTPPPPPLGTTYYISII
VTDAGDPPLSGTTDIAITFENQNEPPVEITTQPSFMLVSETAKVGDVVATVVV
>HolozoaChoanoEP00040Diaphanoecagrandis_P002121
AASAAAAEPDSNVVYTLVPLSQGVSNFAVDRDNGIVTTTEQALDREGNAEVRFLLVAKSN
GTLQSSKQLLVVVTVTDVNDVAPVFSNCLPDITISESLHDSTFYTLSATDGDLANTLAST
IRFKLIQGRVETFTIDSRTGALSIGDALDFEKILERTTDIVIGVYDAGDPVLQTECKIKI
TLEDVNDNPPFFRSTELIYVQVVENEDLNKFLLDVTENITDLDSSFNNNNRITYEFLGGN
DDNQFRLGTTSGVLIIPKPFDHEKASRYNLTIQIYNTLADGTVLLSSSNSTLNVIFDVAD
IDEHGPKFDVPSVVVYVEHNVQQGQEISYPKATDADSPPFDVVVYSLLGEDAGYFSINSS
TGVVTIGKLEDIGDRDLYKLVVEAFSSPGLTDSLLLNVSMIAPVFINEIVIVSVSESVSV
GSIVATLNVSDVSKQVSSQSNVNYTIIAGDDDAQFDLDLRSGQVRVKSGLDYESISFYNL
TVRAVDSTRPLRNSVGTVIVMVVDDNDNSPTFDNSTTTLRVPDNLATSTVFASFAASDLD
SGLNSKLVYTVTDRDRSAVSVFDIDSSGNLYIAEPLPRFSVQETHLLLISVADSGDEPRS
ISREITIYTWGLATSRRLFISAPFDEHEPTNLTDFFFAK
>HolozoaChoanoEP00040Diaphanoecagrandis_P003863
LFATASDAGEPQRNATQLRIIVTVIDINDNDPIFSQATLDINPVSIAEDIEAGDLVATIF
ASDADPGNNGKVQYRIKSQHSSAPFTIVTVGETAQLQVANGVKFDFETINAYNVVVDAYD
GGNTYLQASDGAVPRSASFTVKIGVTDVNEFAPEFQQPKYSCSIPENGNIGLSCVTLNAD
DGDGTDNEVTLEVRTNNDLFIIDANTKQLIANVSFDREEEDTYTVVVRATDSSDSPRSTD
VNVVVTITDVNDNHPEFEQSSYSAEFMEDVPSGTLMGTVKAVDKDA
>HolozoaChoanoEP00040Diaphanoecagrandis_P003864
TDADSLETGNGVIVYDVLNEQFRSSDRFTITSGGDILLIGTLDFEKVKKYTLYIQASDQP
KSDPVLKKIVPLTVTVLDSNDNSPEWTSTNVAADVPDGSAKGTRITKVHAEDADEPGTNN
SKILYGLLNEAGNPSTDFAIDSETGQITVLIEELDSDQGGVASY
>HolozoaChoanoEP00040Diaphanoecagrandis_P004671
VVGSLDYETIKNYSLVVQVSDNFVGGARTSSTTISIDITDVNDVAPTFSKQVYTTTVTEA
YDVGQSVLQLLANDPDTVGSTLTFRIDDSTDSFNITQDGGLVALQTPLCGASTSEIEFAA
TVEDEDGLKGSATVRVTVQRINQFSPQFSQLVYTAEDVSEATKAGTVITTVQASDEDCEE
NDLTFQIVGGNTNNAFALHASTGELTISTELDIETVDAYVLSIAVTDSGTETRVGRAQIN
ISLSDVNDLAPIFTGDSVFGFTEGALTDRTLVTVTTTDGDYAISNQAVRYRINPSNEYWE
IDGETGRIFNTKALCYDTTTDFALTVEAINEAETATLATSSSLRVNVVEQNSFDPVFTKT
S
>HolozoaChoanoEP00040Diaphanoecagrandis_P005060
MYLPSRGLRGVRPTKLIPMSTATSLVTVAAILVVSYLPQVVRCNALFGQIKVVPPETWNT
DFFQICLTATPSRQGRLFANDCEVGDKNQQWFWDEATGTLRSLGNVGLCLDASQRNTIGG
SVWMWACTPNNVNQQWEYNAATKQIKSKLGICLDTGITFDTKCCNSKRHNVKMNPCTFAD
TKRAELLMKPGCTPLDTPDYCPQGYTLGDTCTTATASCNSSATVKGGTCRLSCPTAGFLL
EGPTTGTENLQDDPDRVFNVTCMAQGVWSQFSKTWCRAHNKPPTNITMQGEGVVKENMMD
ALVATFVTTDPDKYDTFTYSLEEGNTSFRFEGNKLLTARVLNYEVESQLQIVVVSEDTRG
ETVKRNFTIDVEDTNDAPMALRFANNTGRIHENATEGTDVGGFDVDDEDEDDTHSFRVLT
FAQHFTIIDRRLVFRSSPSSGFLNYESANETVVVIRCIDSGTPPTFTDFDVTVAVLDAND
APALLVGTIVFNESLQVGDVATSL
>HolozoaChoanoEP00040Diaphanoecagrandis_P005776
VKASYVLRFLARDGGGLTSVTDATVTITVTDANDNAPTFSSSSFRFNVNEGTDNGTVLGS
LGLEDKDAGQNANVKTTLVGDEGKFGVTAKGDLFIADPLDFEIADEYNIVVFARDNGFPR
QLGNTSITITVEDANDNAPKFEVDRYVISTPISELAESGTTIVEVSASDADAGDNGKV
>HolozoaChoanoEP00040Diaphanoecagrandis_P005777
VSYVLLSTGLIAQTFELDGNALKLKAKLDYETATSFTIEVGARDDSVPRQTSSVLVQLLV
KDENDETPAFTQASYTAIVAINAFTATP
>HolozoaChoanoEP00040Diaphanoecagrandis_P005778
FTATPVTSIIARDRDAGANGKVTYSLSPTTLFAINADTGLVTLKAQGSTSLGDYTLTVDA
ADGGDTPNVNTTSLTVTVTPGSTLTFQDAPYKGTIKENVDPGTQVVQESDTS
>HolozoaChoanoEP00040Diaphanoecagrandis_P006441
KGVAHVSLFVLDVNDHAPAFGKTVYAGDIEEGPTLQREVMRVEATDDDEGVNAEIEYGLQ
LASAEFAVDNTTGGVYNKVKMCGSDVVGKTFSLYVTATDKGAPALMSVIQVDISVKGTNK
QGPRFKFDKYGPISVAEDVSKNTFVVTLEATDADCSESSDMSFTIVDGNDGDNFELDETT
G
>HolozoaChoanoEP00040Diaphanoecagrandis_P007270
KNRAIRYAFDDACVDDFWVSTTGTVRNLRLLDSETVFTYQCVLYAIDGGVPSRNTSTSVQ
IRVTDVNEATPVFETPTPTQENTLVLRLNETNATELFQFKASDADYSSRTDPVRFSMSDP
TSTFDITDTGILLAKKRLDAEVIDTSFTVQITAKDSGSRTVNSVTLNLTVYILDVNEFPP
QISLNVTEFTFVENAGSLIAVGETLLFDDDDRTVAQLVQAKVTLSDDEGTSQEGLKWNAS
LVPEGMSLTALSDGVVIRGGKATAEDCVKFLKSIAYFNDIDEPLPSSRQICFDIVDVDTK
QATTCGSVTPVLIQDQTPGLSFGLEETFAVNWTEGGQGVFVVNSDFHVIDNDSGDQDMSN
VTITIVGSESEVEGFIYVP
>HolozoaChoanoEP00040Diaphanoecagrandis_P010318
EKNLQIEKNRIFNPHEPPQPHTQRRTIHRIAMMTYFAVVATLALAIVANAGVVKREIRAP
ISVNIKNEGGLLSDIISEHNDLIVTLSLSQPIICDADEDDCRVVVLIHNSRPDELVLSAC
HVQWLKGQYEEPRNITVSTVENFVDDGERTFVLSTEVVSASNFYKGKSIPEIKIVTEPKN
VATCSSTTDPNYNQWDGNSFLINTAGTFKLWQAPLRQWEVQARVNSKGFNCGVAVQDGCD
RIVLDRCGGTLVRRKYSTATDGLSPKVTQNGITTTIASKRGGAIVEVTERVKISRAGRQV
CGWSGCRIVYHTTRLDWLDIKLTAPGKDWGYLDNEVDPRTTGVCGLYDSNKNNDKKATQT
WSQHVSSFKVQKSQTLFDKSYACPPKPTVAHDYSLCKVPPRPIQTPIVTTHDIEDITDLI
LTEQPDDKNDDRITYVFEDEDEFADNDKSPEFTNKVRDYCDHALTNTAAAELCERLGVEL
ERFVQACVNDIVTQANATIFDLDSTDDDTHVLLAEANLEEMQGQCIAEGIRRRENIKLEC
SDEADCESVCLDQANSTSDTCEEAVCVGDCSIVIDNENLDQLVKSECPNACGNNTRINDT
VAGKCVKNAEGKNKCDCNDGFAGEGCEIVIAQQPEISSLFPFVCDSSQAFCPPHIAVRGE
EFYKTENVSCEITDGDTVHLMNATYLTSEIIRCALPDIDHTGAREKVVHIKLTLDGNVFS
DALPFLYHDATCQQCSRTGYCGRRPGTCVIDNTCFNDGDVNPLDAGRCQVCDSDKAAADF
SYVYNDPVCAPSLKRITSVRFLENQAVGTEIVDQFLPFRLEKNPYTEGDKDTKVEFSLGG
ADAEYFTMLTDGSLLLAKRPDYETKPSFEITVTATQGGLSDTMTVTIKAINVDDPAFFDK
EIYTASVQENKLVADLLTVLATDPDKDAEFGEIRYSLRVNPVDSSALQYFSIDAVTGVIS
VVKSLDHEDLAERFFSVIAESGGAISAPVVVTVTNVNEAPTSIDLVEENSNLIVGAINEN
ATVGDVVGRFVVHDQDVADAGAHTLTLIGTSNGRFELVGDLLVVKSGDFKLTAGSQRSFV
VEVRATDAGLQSLDTEIVLVVTDGNDQPGIISLLSYDSSTATVGAALITVPEDQPAGIVG
VLSVTDDDKFDTHTYTLVDEELLPFTIAGNELRLTDPLDYESLAGAKSYTLQIFATDDGV
PPMDSDVQTFVLAVSDEDEVPGFFRFVPEFADGVPEGTLGDSYIGTVTALDQDSNQEFVI
KQTVSHTDVTMINISRPLIIGDTTCYVDEHTNYTMCSAPVYLNEHAIDFESNRVTATTAF
LTLDVYAVDVDTQAVGKGELQVAIANENDAPAGVVVESLIAGLGTDGTVEVEDNQVTLPD
VARLTPSDLDDSCPSTLEGCQAFVSTSLYSFQLTSRTTNYKLSAQCMTRMTLADRETTPC
MLQNVGSLGAVGSSESVSVKVIDQDGESAITTFNVVVVPAVVRVNLDFTEISEFDVGADV
NLGTMTISGWSESELPTITSSGAMTDMVEIVLLEERRQARATTAPRALVYEINRVSTYEI
DFETLVPPTLTFAVNIAAIGGFAGLEFSQVIAVTNVDEGYQASVCPIADGVVGTFCRSPA
TSSLTLHNDAAQSQVAQLLFVDPDTTTTATDLEWTLVSSRPNVGTLFVLDETTGMLSTSS
SAADKSVKAGNITLQLRVRIMPVTSASIKAVFTLNVEITDDCFNQNCSGNGVCADRVNDF
FCTCSSGFEGKTCASVVVSTSSEEPIIDIVEENAASAGVSGGGVAGIVIGLLVLILLLVG
VVMFVQHRKEQNRVVLSSLVNNKIYESGSSAGSMQYETVQSTGVVFDGGSNPMYGTWYRA
DMGKEAAYGVLSTSQPGTFIIRDVIQIDGVRNPLYCLHVKTPSQIIRDVNIDGTPGAMCL
LDVSNAPKFAELSNLVDHYSTPTDQPFVLNSVTMIQGMELYDNANISNKAVQSSVVPMKM
STLRNKKSGITAVAPGLSAI
>HolozoaChoanoEP00040Diaphanoecagrandis_P011481
MVCAKFQAVGLLLVLASFDAVFGLDMTLTAPSIDDQFSDSFEINFAMTKSVSYTGIDIYL
MKERSFSIVATIKKNHPITETTLSFSPPSNVYGDFWIATVQAGKFGIKGYGPSPNGGSWG
AKTFTIVEHFCYETALPHESCGAGSYCDDSGACYVCKSCLENQDSYNDFCPAKCGGKSTY
DVGDTIPDVTEATASGSVRDVVKAGCSRHNSLVELTNEHVIFESSNLMTKRLHDKLLVLV
AAMQANEELNQFKLVVESAYEVAADDLTQVTLHHEGRAARISLDGEPTPSQILLFFLKAK
LANFDWLHFLSDEAFHVSVVQDLCTAPVDLMYLLDGSGSIEMTSYGGKPDTFKDKVLGFV
NQTVGYFNIGEGIQESRFGVAVFSEDATIEIPLDNGYSSDELREAIYKIKYPSSKTYTTK
GLNLVRTDLMPDLRPLTDGVSRVLIVMTDGLSGDGDPTDASLAVQDENVNVFAMGVGSAL
SLDQLEGIASSKSNVYILKSFDRILDVVAAISSKACDAPAVLTAGEQTDTSVGNCEIKYF
SPSCGVVEGADLRITIAEITGSVEVYISSTSSHPGPFDYEVKDTTDDTEKILFIRLQEGQ
TSANIIIAVKGTSDGNNEFTLDAWSDIFQGISSSTHTVSEATATGTLVYSPPVSKDSTSS
RKYLIEKGNTNSDFAIDQVTGQITISRALDYERTQSYNLRVQGNTEGQPCLNGFTDVLIK
VGNENDNNPEINGGRDREGNFIAFPFSVSLAEDTPINTLVWTINASDPDDVATGSLKYSL
LMKRRGRAVRQLVPVFRINQAGAIYTNAKLDYETQDSYTMEVSVSDEGNPPRTASSSATI
VIAPVYCPEGTASDTGTFPCAVERECYPTEFEERASTSETKRLCTPLTAPCTVGDTYETT
QATLTSDRVCTPQVACEADEYESVASTYSSLRVCTPGTTCEAGEFESVPLTTTADRECTE
YTVCDGITKYVWKAGGDDFDVVCRTATVCVVDAEFESKSPSTFSNRECDPLTVCASDGTE
YESTAPDVATDRGCSPVSPVCDYDTHFEASAPTNFSDRVCSELLECTPATHYETTQPTST
SNRVCTGLRVCTSAEFESRAPEPLTRPLSNRECTTTRICTQDEFITVNATSTSDRDCQEH
TPRCEVGATYQTVAPSLFVDRVCTAVSECDVMSTEFVARPATEFSDLDCVTASVCTPTIE
YETVALTRDNDRQCVVMTVCSEDPKQHETVAPTPTSNRVCQQTGFCTTDEYETVAPTSTT
DRECDTLDVCDLTFQFESLSASLISNRECTSLTVCSVTLSNTYRTTLATPTSNRECASVK
SCDDDEYETDEPTDVSNRVCEAITDCLPSEFQTVAPTDVTNRECDALLTCSVGEEFEQVA
PTATSQRICQSFTGCEGHQFESVAGTATSDRSCTDARVCSKTEFETTAPTATTDRDCETL
RTCENSQHETSPPDASTNRFCANNRACKDNQYQTQAPGKSTDRECTNHTVCAEVGLEYEF
SKPTRFDNRECRAVDACDDKYYEKTKATATSNTVCLPWTVCAATEYESRAPTYFGNRECT
PYTICLLNQFESVEPTSTSDLQCTDVTACVIDETYEVLDATDTTDRQCESVKQCEVTTEF
QSEAPTLFADRDCTPLTTCAELQFQSKEPTATSNRECTDLTQCSPDQYLAQAGTPLSNAV
CEVVTGCAAVGDEYLVAPANVTHNTVCAAVTICDYSVQFQAIAPTATSDATCTVITSCED
PLVEDQAPTPTSDRTCQTACDSELNADGTCPEAVLITQNSTAAATGKVSTMVIAGVLVAI
LMIILLVVAIYKMPRRKKNQKDAVEARSLIEGDDDFNPMFVTQHNPSSAIAMMATLSSPA
ALTKRGDRLWTEFRRCIAFDEMYFGNQPLLLKDAALEDIYALLAVTCPPRSFFDNLREVG
TRFMIQEIDTADPDSVVLDDVVDYFARAMPDVIIERAIDMLAVLAISGSDFPEDEINETF
YAMIDDYVPDENHYLCPSIDGRRMGEYAATRELHQVDPIYYEVDDEKESDYELVSEYAIG
GSMNIEREPVYHMSGLDDEEEDNGYSDFTKPGEEDTYSFANSSTGMESNDMDDDIYSMAN
SSLGVDDARGNNNDTYSLANSITIGMGGDNDTYSTADSGPENFLYGYNERYTTASSSPNE
TEDSQAVYDVGDSTVEAAAIANRALNQGGSEQLYDTADPQDYRSSGADETIYDTANSGNA
DVDYRDRAPQKYNAYGQATDSNPDLVYDTATLRDENGIAAGDVGYKDRAPQRYNAYGQAI
GLDDRAIYDTGNSANAPECAIYDTGNSAVAPGECAIYDTGNSAVAPSNCAVYDTGNSAVN
LTYDTANSAVERVPTLRQPGGHQVYDVGDNDEPLYATADTAEEHGNGTRRNSTQRTNHGA
LRVNAAYDLDQRKNGQIYDVPDSKAQIYDVPDTKAQIYDVPDTSPQVYDMGDAVCSQEDA
IYDNNNMENSMPAEIEDDIYDNVTTSKTGTIMKDAPGKVVIDMFPDENDDESSTLLTVGR
NDTMKSITSADIHAMESDFMAMEEDGFRFDPDTMERRPAGNMDTLKSNSSDSPYMAVGGY
LKVEGEPTQL
>HolozoaChoanoEP00040Diaphanoecagrandis_P011860
FNLSANGGELRLATNLDYEDVKEYEITIVASDPGGRQSSTTFDITVADANDNAPAWDDEF
AFYISEEIQIGHLVGVVSASDPDSGRNGTVFYTLLRQGDFRSFAINTNNGQV
>HolozoaChoanoEP00040Diaphanoecagrandis_P012721
EDADVGFEVQKIIAYDDDDGSVSNGNGDVVYTILDGNFNSWFALHEDKPGVIIVSKELEY
ELSQGGAHNVNLTVQASDSPTDGTEAKATTTLVVIQIRDRNDNTPSFGEDVSFVASISED
AVNGTVVISH
>HolozoaChoanoEP00040Diaphanoecagrandis_P013749
GGDDGDGVSTINTTIPFGMIGMDVVVHSTDTLDFETISGYSLSIRCKDSGSPPLSLTTNV
TISVVDINEAPTDVSFISATGSVVARVAEDAVDGFVVGSLVVLDDDFGQSHTFSIVGDVG
DGDGSDNDGDHYDGDDGELDARVPFAMDGNILVVDRFPDINLDFESQSQYNLKISVTDTG
TPAITTTYNLTVVVVDVEEAPTAMVLRCGCRGRPCVNNGVCVQPQAATPLLYRCQCPLGF
TGTDCEIKSTSRGVTPLSTGEQCLTLPPQVNESVGVVNVIVIDADAGGGDSYSLSLLPQS
KHFAVRNRNEIFVVSTIDKVTPSGELDIHVVAVDDGGDTIDTKLHFLLSPCVVTNADATT
TDCDVNADCHIDRVTTCTCKPGYHGDGVSCTLLNASVCQLHPCDNIDDVCIPMSRYFGLV
TTASTATT
>HolozoaChoanoEP00040Diaphanoecagrandis_P018993
RGEDDTESDEIVRDALSPFAINSSSGELLVAASLDREKKDSYNVRVKAMDGGSLATIAVV
VVSVSDVNDEAPTFDAEIIELTTNENLPRGTLVSQLSEYVSDGDIGDNQVLAYDILWTNC
SSYFALDDDSGNLTLLASFDYENTTLCAIHVLARDHGSPSLNGSTTFHVVIVDVNDNDPV
FQNATTSVDGKFEIVVSEAAPKNTVVATF
>HolozoaChoanoEP00040Diaphanoecagrandis_P019569
SYTAAIKEDVDLKRFVLNVSADDEDCNDTVKIRYSLGGDKVPFTIDTVTGVISVSGPLDR
EATSVYAFAVQASDLGKPPRTSSSRIEVTIEDVNDNVPRFDRNVYASTFPESTSDGSVVL
TVSANDVDVVPQDITFTIVEGNDQNKFVINASSGDISTNGTLDYETPSERVFTLTVQVTD
GREVQGITWNTAVVKLTVSDVNDNTPVFELQLYRTTLLEGTTGTVDLTQVNATDADSGKN
AEITYKFVQADGSALFVINSRTGAVTTNSSVSYDREATAEYRLVVLAVDTGEQGQRSRLG
TTILFITIDDVDDNRPYFEADNYTATVPENADGVFVVEVQALDADVGDNAVVMYSVKEND
APFEFPDTTVPRLFTKHGLDRETVDTYEFTVLAQNPKAASGVAEVVVVITVSDENDETPA
FEQQIYSLRINASATQGLELAVLTATDDDQANSINTELRFGISSGDDENWFHLAGNGSLS
FARAFEDSKLPDFFNLTVSVSDGGEPSLESIALVYVTVDHPDSSPQVAETEYEINLLEEV
GHANFLTIEMADNNATTAVNFTFDPSTQVADVFSIDIGNGSISCSALDREARSSYEFSIF
VVDATDSSVVYGIVRIQVLVVDINDNAPLFNTNASSLALFVNEHIEIGSVIYVARASDAD
VGENSNLTYSLIAQDDELPVVIDEVQGILLVRNDTDRDEGVWQYSFTISVSDHGTPPFTT
TLNVTLELLDINDNPPSVEPENSFTSVPRDLAVGSTIFQFENVTDVDQGENAEVRYSVIT
QSRPNTFAVNATSGEIILLEDLCGEAFQASNKVSLILSVHDLGLPQQSTPSSVSVSIDNV
VVGIEFTTVWSMGAFTDTVRANTMVANVTAAYNSTCYTEDLSFSIESGNDNQAFVMDSSS
GIVTISNQAQFDLGELVLELKVASPVQHIEPTLVAITFNVIPSTTGSYGQYRLLNTNGFL
LDGIKQGRNDSFEQSFALATQVGVSPKLEAKFGLLSTQAQLSVPSANPASSFTAHVFQQQ
LWEHDSQVWVQVQVSDVFGQSAVAQTRVTVRLSPVHALQTLASIADQTCVVSATNNVCRV
RFASMPTQYFSNQGLTAKEYDITVKVALPQQDFTTISTLKLQRPVVIDVTKITNDVVLVL
PRAQFYRGQQFTASVYSSTLYQPTAYTVTLRASSGLTIVNSVSADNTWSAESSQNAEKTV
VAGRREASLTLDRTELEAAVHLFDIPLKISSSAQLDANEVVSVEIQLLSQHITGRVDIRG
KVLKQGDPDPFATCLDHRSTSNTVNGQIQIVGDEVETMLVSTPSTEIVNLAVLTGTPQSV
QIGVQVCSGCGSFSQGKCVPKCQTTAAACTSSNTKALQVEDSTCRIVVDGSETASSRDVS
VTVKVGTRSQALSFQVWKPTTPLVVTLSKSKLRRISKFSVSEDCSQPAYQSATIEVRTNF
SAGDRAVANIQLANLLRDQMSLVQNDEQAQFVAGAFIPTIVGLENGQTVVTIKKGNTLLG
KSSTIIVRGTVDVAQLELYVANSLSLQLPAAVTMSRDHEDTFQIIATPTLKLALEGHEAK
VFGTMIFDDGTSQPIDGGEALTITSRSPDVVSVINNETVRAEGVSGTATVDAVLRSCGVV
VKTAAVDVSVTVSEPTSIEISLSKTSIVHSLDEARRLKPNSEFSAVRVFLVYKDGERSEV
TSDDRMTFEYTDPDLFFVQYDTSLGLRARAKNDVAGAGTFSVRFDHLQDDLVSKLPGNSA
TITVVTLTTLTLTSSPYPVYPGSASVTKLTCSRINGLQLYQQVGITMTATLSDNAKFDVT
NDATATISIDGASFADAASSNHIVISPTDAGSVKVEGSYGDFADVKLLTIDVTNTPVVVE
KLTMVLPSTIRGVTGAKGAQTTVSATFSDATVYTSLISNTGEAALPGLLSFASSHANVGS
IDTTKGTVSIQTNSIGRVTFTTSVVDSSVTASALAYVNLDPGIGDIDLGQLTGAHLGVLE
PQVTIDVPIRINTGSLNIGSFDFVVTYDAAKLTPVLTSDGSQVAVSAGKDLTDASLFAIV
KPFDSAFGKFGVKIAGFVRRGGQRGSAFHLCSLKFVVKSTPKDTVIHLGGQVEILTTFED
ADKAIIKQGTNFVSGAIGGVVVEGNRRRQVHTYGVDAQPSHSNVIELTATDGSSFPALQS
RSVTIDTQPTTLSSHRNARATDGECSLAGDADCSSKLDIRDAAYTAKYVVEKLTGFTGTF
KALFTGDNTPAEGQLKEMDADLNGVIDSLDALYLAKGSVALTRFVRTNTLEVVQVNTSST
GCELELQVQVLVGGDQVDESPLDKPRTHVYFHLSSSKSQFSGLLDASIDTCDNCVGTIDR
DSIYRGKGSKVYGGFVRAEPVMISQQTKFQGYYKASIQTNLAVANVGTISLSYFVVTSSE
SYGTGDARISLLVGPPQSLRPLQYNDVVSTSVVLPNNESHQISISGFTELQNFTNRYPSS
RCLLTTPLVNESEIVFLVFENATNGTEVGNVWSFLNDVEDDAEVTFIIVKDANTTATESF
AIHETTGVITVASALDRERGHEFVLNVAVEELGHPFRTNVTMITINVIDINDSPPVYVPS
PSDAVVFTPSVNDSIAVYTVVMYQGVSPGTRLVQVVATDNDVGVYARINFRVVSSMDEHG
PLYNGSQFVWENDTLVRGDRVWYDHDVEFKFVIEAYDYDDVFRTRALVTVQLLHTWNEID
FQHRYSGLSEGSITAQFAASNVSDVVGYTPRAPLPTTELSAQLIVHTDDGVRYDRRTIAV
MLQARTNESTIPATSVAVSVYVSDLSDNKIDMQCTTKLATGVCIARISIPTAWFRSQQSE
VVVKYSFASETEDTAVVLGPVQLQPYHSLATSDIENTIALTLPNTGVLAGTKTTVPISTF
SGYATASWQIVVTVEGPLKLDTITVSKTKWNAPVSRQDDQIIGISAILADETATSNQPQS
TIETLASVVIDIPAGTAEGKYSISCRIDSLENVRERDLTQPGSPCSVHTRGWTGQTDLPQ
QGFVHVISDPIAAISIGTLERQLINFPRLTGVKASYPLVVTAITMLGVEATVPSNRLLCA
SSDDGSVHVQKSCEAMYLDGTETERGVNIDVVATVTESASSNTVLANASVTVNVWQPELP
LTVTTPKLTLIPVKGWSIQNGDECTQLFERTRLGVVARFSFDGTTFRVVPVTTLMVPLFE
SDNTDVATVSKDGVVSGIAIGAARLFIRNSNVVLRNLDIGEVKIDVASQTMRHNKLFQSV
DPVQLDVLVGNGVEIAPRSLMSPLTSNFAGAQSTLINSPLSREGESAIVYSVVQLNDGSR
MPLGRADGVNYSVTQAGVSVVDLNDDTPVKATALSTGAGSIINAVWERRCGSDENASVYL
ATGFGSIAVEVDPPTATSLTGVPTTMTVAGDPMAQRGLRATVTGLKVFLVTEHADGTSSA
KDMTTDPRTLFDLRGAGGRLSVCPDAKALRCSLTTSPTLKVNADATAGEATVLIGFSHTN
LTATFTVTIVRTANIELALNPFPIYAGSSELLQRRLQRYDNPYSNQVSMQQGVASVFAEG
TDGARVDISKHANTLIEISQVETVVDFAAGTLVLSVLADALPLQKPHTIQLSASFNGIGL
TSTLSVTATNTVVKVTKITSATLVGQTAPGTVSGFVGNTQQIAVSAEFNDGSQYSNVVTT
NFNLLPNLFSYRKVSSTDESFEVDLSSGVVTLLNNSAEANQVIVGVQGSQVTGFVAFHCN
LMPAVGDIDLGQAVGSPGGARTVGETFDVGVYINTGNSNAGSIDLVISYDPNALEVVGGN
PGNDWPGGLFQSVVDPPGQARVGGNPEVGSSLRGTRVHLATLTVKVLKQGLAQLTGSVLT
LAVDDLAGTPIGQSPPRNFVSGNIFVAGRARRQRQQRQLDVRETNQGRQEIGDQHGHQVS
VSVWEDKLSSPSTVADSFVSMATQDEVVSLRHRRAASRMSIRSTKTCVGVPPCAECLYPR
ERGDVNGDCVFDVKDVGYLQIYLAEAALGFKTARGQEIQSGILQVQQAMLDADGSGGVPS
TADARFLSRVSFNLLRFVDHIVTRPVQHMLSDGLLTINVSLHAQGDVISPSDSTVVYAVL
SGSTLEAVDTSKSTTAINSTTYPFGNRAVVAQMNSLSWSSGDTDRCSIPTIIDPPLPTCE
NQTITQQLASYFDPELQQCVPSIMMVSCNNTLGSLGESLFEFVDPTASQIFPSFETCVET
CEPRVVHQVKFDTAIVDENAGVSFVIATFTSSGSFQTGRSMVFTKSKCDGCATHDVPSRV
DVTLALKATPVSTSTPLNVLASTGFTPFATVNNTLASIDAVNAFDPRFVQPIDDIYVFEN
ADIGTALFDVLAVDDDSVPSWLPIEYHIEGNSSTTFFLNDTNIIRNLVNLDYEDLNQRHL
QVTVSAIDNAPPHPRSTLGTFYVNLIDENDNVPLFVRNTYVVDLHMGIPDMRDDEGNEQL
GNSTTTVAPTTSTTSQSITNATIKNGNATGADDNITIPRPYVDYTWGLPLSVSNVGATDA
DGVSELGGNNSVLSFEVVQQQQQESNITYGLAIDSITGLVSVTTMEKTPVRHSVDTFDIR
VRDHGEPSLSSFAKLVVIAAGPSFLVEITTTPTFSEFTTLFDSTTGQHQCVTALENALGY
TLHVADASAHPRTLLTDLSFYAYDEALEQFVDPDVVLDQLSQAAKRLSFGECILTPTVRA
HDENVVMRLTVFDGPTCETQSEFSTTLWGGVGECVVDAERQRSFRVYCGRDSDITLGHVG
VQAFGNARCAAPSLLPLTASTTSTSEQGVDGATDEVAHGACASFYHPVSGVGTAKDASLQ
LHLRAFCELRTSTTTTATTTTTSSTTSTFTGSTVTTSTSGFGVVTSGSSVAAAIPAYIVA
IASVCVVLWILIVLLVLYNRRNKKALISARAIVLNAHGDLTFGTPTPMRENSFEMLGGEI
DPVTGQMKLFGDADGISDFNTNNNDAWNSAALPQMFGGVKGNPLFGNGSEVMDEEYTSVN
ENSRPDANELLDNLDDFEEADFESFADSLFTDENGATDLFAARAPAELEQNNQRPDGGVS
AWEALSNKLGLLEDDDLSDFESDGEDFEVEGNTNDVSNAIDATLRPASIDYPDDDDDDD
>HolozoaChoanoEP00040Diaphanoecagrandis_P019739
DFAETLPQGSLVIRVRATAQHDQVPKTVSYAIVDHGEHTAHFNINRYGWIKTRAVLDRED
IETFHLIVRATDNGPLQKYTDVPVTINVLDLNDNTPVFDPSPPAVYAYSIRETKGIGKRV
GGVSASDLDKGANGTVRYAIVDGDDAGSFEIDAEEGDILVAQQLDGESVDSYTLRISATD
QAPLTDLRKVAFINVDIAVQVFEGPQFDVVDDDQISVSEATSDVLATVTATPEHDGSNQS
IAYEITSLTGVTPVTRESIEAIGLLSIGRFDGVIRVSDGVLDRETFTSLYVTIKASDFAL
RKKTTTVSIEFVLEDVNDNAPQFEFGEYVWYILEERTGALGQISATDSDFDANGTVRYTL
EAGGNGDGVFELGLVDGEITAIKPFVETTASVFNLTVVASDLGTPQQANTTQLFINIIRF
APPLFSNTELEFTVKENVGIGTVVANLSATALHNSSDRTITYRIIDGNTDDAFSITLDGI
LETASASSIDRESIPLYTLLIEATDYGPLGKKSWQNVTVRAVDVNDNLPVFDVDVDADVE
NNDYNFTVLESAPIGTSVGVLGSTDADEVPTALYSLVSVNNFVINATSAEISVSQLLNST
EQSTYLFEAIVSDNDQVHTTRVNVSITVITYAPPLFEQDAYEAFFSEGEFNDSTVVQVSA
IAQHPYDATIDYDIREIYAVSFVPPFVSTWAACGVEGDNCSCGVGGVVRFEVSNASTTYF
EQVSTSTTVECTVEMFGDPSPLEQKQCRCLRRSDEPTPTPVFVGANSTVFGISDQGTVHA
MQPLDLDEYTSYSVTIVATDRALRQKSSQVVVVVHVGDINDQTPTLGSTPTLHLTVQIRE
DTRVDHTIATVASYNDFDLGENSSVSYTLVSSSMSLSAFAMDNSTGVLSVAGALDSIIMP
SYVLDIEVADAGIPRALSSSSQCHIQVTPLATLTKALTNLVSIHQPEAKQQSPPEVCTTL
QSTSRDINASWVVTGADVSHGAWWYSHDGGQTFTALEVDGVSDTNALLFAADTCFGFVSA
DDVFVGVALLRFRAYNGDIAARGFDSPTFINTTLLDQTDFSDYGDGVVFIRPVVPTPAIA
VAATHPNVEGVGMGALENVGVDLNTFLAASTVAYSDIDGGIPEHIVGCNEVGDSNEPSPS
CISQSVIATFPDDSAALQPSLDRAIVVDSMGASAGDWQYTASLSEPWETMQVGVRYHLNE
AHVYDNVTNKWVGNDVGRLRFLAPPETQGTAELNLEAWQGKYEIADAASGTSSTLLTVSI
SFNTFPPNVTEECAVDCNAVCDGTAVYDDCGVCVGGDTGRVTTVRDCAGECGGTKVVSSE
CPGQQICAEVADVIEKDCNGVCLGTSLLDSCGRCRTEDELPFKYECLVTQQVTVEPIYSV
VSGGQRINISSSKPVFVYDASVYRPQHQCRWTYVEDPTVAFLSAFTVASAYNISCISPRV
VRSGRYFLAVSFDGVEFDVITDSVDIYVDPVSLNVSTTAADAIPTLTTAESTALGYTYSI
VGDTVIAQGDFESSSILLKCIGVQSSATAFGMFGGVWKHSSQSTASCTVGGVANVLDIDV
STLDSVTRTELVSHIEGGVWSEGRGLSEVVRNDVDDIVRVVFDSGINRRSCDVASHAEVS
GILQLHGVDTSTTSNVADAFAPLTIDATVVDATTQTCMFDEVLISGDSQMLHVFVSLDIS
TYADTGLSYAKTAPQPLMTSARLLGSGAGFTAMFDSHMYLDTTTAAECATLWTMATRALL
GTLKGCEVSGDGYSLTVLTGSDSLLQPLSSSVALNAAQTMLTRQGDIYAGGATGAVQLIG
AEGGVVPPIAVLRVPSHVSSCVASSNSTLSDDVYVGGLVLDGESSTHASGRPLLYVRDVL
VQDVTVNLAPLRAFLASVNRSATVVVPLSLLSEAVYSFEMLVVDAYGGFSAVAKGVTNVT
HLRTPTITFVKLPPPNVFSNTTFRLEATVNELCRLATTVASDEVYEFAWWSDPPVELQTA
SSNQSWIEIVPGDLEASVNYTFYLSVHSLGDPTVTSVGSVHVPVTPSPLVALVEGGDIFG
GVWVTGVGNTITLNATSSYDPDGVDGVLSFSWKCMFENDLACVAKDDDGIFSTLVFPVNK
PTITINPNTIKSGLHTFTVVVQKGSRVSSASVDLLAEPATLPVIALAVSPGDNILSYRES
HQVLLNGLNPSTKLSLRASVFVEDVTGATASWRVTPVNSNTAIDLSPLTTSPTSDIQLPM
GWSQVVLVLPGGSLAPGKTYVIDCNVTNTNGDSHATTTVKVLARPIPGHLSITSVTDVNV
TDLGLTTYDTASSGVYLLSTSGWSTTEAGSLPLSFTFRAQLENGKVHDLGGVVDEPMVLR
RLPDGTVKVLVQAITLDTVQSQLQAEADVPSGVVNTGRGNTTLNTTQVLEEIQRMVDAGD
WQWALSNILEATIVLNTADDPTNDQRRHRDRRAQPTDLDRETRTLLSTYLHTMLSTDQIP
LLGNRLTVLNLLSELVDARGVGTGGSPAAGLQNVSESIVLVLEDAPVHVITPSVVSLVLE
MYTGLINTSLQDTPTVNIRNDFLQLLGDFQQQLCRTLSVTELAIDETSALASSRTRVTND
FTSEAVGPIVNDTRTSATYGPLIRDAYTRWDCSSTQSESCYGMCFGQVLLGTDITLGSLD
EPSSRRVTPLLLFGLYNPMDGTPISGTVPHDAELVERPEVLLPLLDFGGHANDEGDAQRH
RHRRTHEFNSAEAAIYECRYLEPATSKWLADGCYYAGIREVNGTEFLRCACVETNVYIAA
FNFTYVAPPVVLPSGNGGVIVRVEFNPNNFSDTDDWKLNFAFELVHDIAEEMQINMSRVA
NPSLDQVSSQQDTYSVDLTETRGTGVIHASFMMMPGVVNDKVPNMWDAADSFERFVKNDS
IVVTYENRNYTIKSVQVVRAGDDRTPSLTAIVIGILGVLVLIVGLVWWYSSTKEHEAAAN
DEAQKRFSITKSVIDQIKGNKVGVSPVIEVDGSEHGSVTPSRGSGVTPSAGVVADDAEEP
TYELAMAQTESGDEQQVDDNVDTALFKPRGAPSITVGASVDDDDDATTTNNN
>HolozoaChoanoEP00040Diaphanoecagrandis_P019740
DFDRPCPIDGPAPVIADPFQKWIREDVAVDVPLFVVDAQPLHVWGQDLTFSFTGGNEQGL
FTIDNKTGAVSLEVELDFESVQHYNFSVDVVDAAPNPKTSSTYVVVDIIDANDNSPQHHN
PLQHAGFTNVYDLTVHENFPLLSPFFTFNATDADNGTNAVFDFSITSGNVGDMFSINAIS
GALVVKKQLNATTRNEYNLTLGVEDQGDPPLRTVFYAAILVEQFPPPTCVASHNYTNVTE
NTVQGTLVATYECNPHPSIPNQTLTYTLLIEDFEDEIPFWIRPDGVLVVSGVLDRETIAE
YNLILSVTDANLLPHTTFVELLVTIEDENDNYPLLADPSLNVEIVEELALGPILLTIQAT
DADRGENASVTYRLSESNEFFAVNDVSGVVTLIQSLVGRTQTTYTFEIVAEDDGFERLSN
TSAMTVDVVIFDAPVFGQASYEFSVVEHSSNTTFIGQVNATAQHTHDDQTVSYTLISSYP
TAMVSVDPASGRLYVAHDIDREEYDQLFFIVVATDHGPLYKFTNVNVSVRVNDINDHNPV
FVGLPELFQVRESVATNSPLYTLVTSDADFNQTLTCTLVTEYTVFDVAFDGTLSITSPLY
MQEPVFYALVIRVTDDGEPARSTEVVFNVSVIRFDPPVFSEPAYTTKISELLRADSFVNL
NIQATPQHDRSDRSIVYAITQVVASLHGTTVGSSGPFRIESDTGQVYTNSSLDRELVDMY
ELTVSGTDQSELYKVSTVLVTINIVDANDNIPILTQSVFQATVREEAAIGVVALHITAED
ADIDGNAVPIYTLFGIPSDLFEINSATGVITVVGVLDGEAQDLFEGHVVAEDSNDGTLQT
SADVVLNVEHFPPPQFEYPTYTADFAETL
>HolozoaChoanoEP00040Diaphanoecagrandis_P021483
QDAGNAGLVSYKLENASSVPFKIDSLSGNISATQVFDYDDQATPNEFTFVVIAYDNDKDN
VKQSEIEVRIVVLDVNDNNPVFVKFAESVDVQENTTINVAVVEFTASDAEDADFVNFTIT
GGDDEGLFEIDGRNMFLADGVLLDRETVPLHNLTIRVTDNGEPSLFTERQLIIVVVDIND
NAPSFANSTLLFDTPEDVEVGAALGYVSAQDDDLGSNALLSYTFESVKERGEDDT
>HolozoaChoanoEP00040Diaphanoecagrandis_P027263
GDGDGGGDGGGEDEHRRFERLEDIEVSGGYGAGRWNLGADAESLAQILLAITQRHVSVGA
EAVGVVGGDGTPMMLMGVLNDVSPYIATPTTIYMVETDPPGTQLFSNQQQRPFLFSLGPL
RYESRSDLFQVDDETSGLVVVADSGYEFDYSLESSIVVPLTIRDTVSDREDVVEITVFLV
DVNNNPPQFEHKVYTAKVLEGSPVGTSVITIGATDNDPTFRQLTYTWSDAVDAHQTNVSD
YFNLETIIQRDADGRDIYLGKISVKHASISRAEITNVVATVQVSDGVNDVDTAIINIAVV
DVNDNSPIFLPPTNASKECVGGGGVG
>HolozoaChoanoEP00040Diaphanoecagrandis_P034372
MSACVTMKTPPTTTTQQQPQHQQQPQQPLLRSESQPLVQESRHRRACDAPPCRVCGVVTA
VNGDANADCDFNMADISFVMLYLLESVDNFKSARGIKLNTSLMSKQRLALDGNEDTNIDT
ADARFLARAYVGKLNFIRNLVVLPVQGQLSRGEVTVNVSEVSASGSVPTGFPSEVFVDVA
HYDSQFASTFDTSNITRGVLLSVQKQGLFGFVARMERVGPVFASGQSLIRPTKCSAPSST
KSCGANSTTIDAFRYSDADGMCVLQTVDTCKLESDDDAAVGGEEEEIPFFETYTACVAEC
HGSIVHTLSFRTNVVAPDIGVSLLVATFNADGVLGSGRTVFMHSEKQPVPYGKLSLTIPV
GPIQLGQNVPLIATRGYGPYITFNNSLASDDATNVFEPSFGGNRSFDISEDVNVGTVLFQ
FSATDADESPYGFMTYEIADPDAVYDDATGMWSLGPFSIEQATGWISVTGPLDYEMQSLY
SFEVAASDNSPPLPKKGASTFFANIIDVNDNAPEFACAGVAAPNCVAGVHRVSIPADAPT
NTQVFQMNALDADSGRNAEFNWDVEKAGDNTGQFYSMSSLGQILKSRVLNRVEGSTYDLK
VLLRDQGIPSLTGQVPACTGGGNAAYCTYANVSVAVISDAHLVTVMSSMVYEEFMDLFSN
VTGRHTCLDQLGSLLGFPGGVVMQEVARSSGSGLAEVTFYIIDATAADNTVLLETQVKNL
LITRSADLATLGACAISSFGDRVDTAYTAHAGFFSDAACGTPLDFGDYEGASGSCVNNFG
AALSARVFCSKVALGQVGVRVYGNVGCNMPTLVPNGSLSVFASANAPAMYENTCVSVAIP
QRLGMPPLDIFFKASCSDLVPTINPASSTLDPFSNESNVNDTTVDGGNATTQTPSTTDPG
LGAPDAVQAAPDNLAVVLGFSLGALCIWVILIALVLRFYRQRKQLKRAKMMVIAHQGDIQ
FGDPEPMVTQTDGSVVGGEIDPLTGQMTLYKDGMEVEDPIGIQDRMMPGMWGGQRGNPIL
NMLGDDEDLDESDDDDSLGNLSDFEDADFEAFADSLLDDHAVEDGLFGYETKGVTHRNPP
IFGGAGTDGDESDDSLSDFENDTSSAGYLGVGVDSMYSVDNDDSLLDEPAQPKFGRTRTN
SDGVDRHVSTYEFSSPVQAAQRGVHLDEPAQPKFGRTRTNSDGVDRHVSTHEFTSPVQAA
RRGMQTRDSVLSTRMSMASMTSMTSIDDDDLEEEYGAAIVVKPAYESVGQAWTKQAM
>HolozoaChoanoEP00040Diaphanoecagrandis_P034385
DRHIVVLQVTAKEGESSATVNVSVRTINDPMIRFAESHRGRVFATIGEDAEGNEAVVQVD
LRGGITRNCTFAVDPFNVSSFSTTSVDGVFSIGRDTGVIKLNKKLDREIQPWYQMLMQCY
DDSAAPHYSTFTWVEIDVLDINDHAPSFLISTFYSYLAECTTFPSSEEYGGCLKYLSSPT
PTKGTLVIDVTDPDGGVNGSVTTSLSTATGVNSQSSQNFSIALNSFNITQSSNAFSIGVV
KPIDWEVTSKIVLQARTVDGGGRSADCEIVIVVGDVNDRAPVLTVEPSTSLVIVREQDIG
TEVATIASSDPESAENTKIEYVIVSEASEFFAISNTGVITMAVEGTKIPGETSIVVVAVN
SGSSATRLNVLYGQHDTQQQPTDADLVLVINATITVNVTMVTTSNESPTFDAANRTIDMF
ENVSVGTVVATLAATDDLTASDDLIYVLTDVGGISKYFNISEAGDVYTVGEFDRETRPQF
VFQAVVFDRGNPFIGGPFLRSVVPAQIVVTLLDINDNVPVFNASTYEVAFDEGAMGEFGI
AFSLSDADSSSFPEDRTISVVPGSLPDGASFDVDAMTLKVTSDAAFDFENATLQDQGLTF
VLRAEDNGDPNLVGTVDVIIRLGDVNDNSPTIDDADDLSATVFEDAPIGEAVSSISCSDR
DTEANAVCFYEITSGNVNTTFKIGDRSGVISTLTDALDVETLETYELVVRVYNKVGDQPR
LDGSSATITIRVLDVNDRAPECNQSVYEYSVDESSTTFTGVAVTCSDLDHTATHRKLSYN
FANPDYANIFEIDSTGVITAKQNLDREEFDSYVLVIVVSDANFTTTFNASITVIDINDNA
PKFNEAVYEYDVLENATQDTVIGTVKATDADVGDNAAIKYAITKESPVKSSNVFAIDEDS
GEITNVAGFDHEADEQFVLDVTATDQSGSGKETTAKVTINIIDINDNAPQFTQTSYSAVV
MENVSVGEVVVTCEADDADRRSGPITYSIQRGNGGGEFSIDGSSGEISVAASVDDTSASR
IDYETANEYTLKVNATDSGSPPRSTQVLVFINISDVNDNRPLLTRAGKPAPSSFDTSIFQ
TGQPGELITTYGATDADSGLNGAFKFRLEPRPPATEVNELFKLVGYPNGTVDLVTSGSMC
GVSIVSTLEVRVVAYDVGEDGQASLVSIPSDVNVILKGNKLHDPQWTQRDFSARISEVAS
KNSLVVVANATDQDCDDQDSLVYTLESQIPSLPTNMFKMDATTGEIRVNGDLLTTQPRYY
VLGVQATDPHDRTDNTFVYINITDTNDNAPKFSQDVYTATIAESKLGVNVVTVSASDADQ
GRNALVTYKFFPDLAIRSPFQINASTGVVTTIASVCEADTQSYNYLISATDDGVPSKQST
AVLIVNMSDVNSAGPVFSAQRYTVNISEDANRGEEVIALHATDSDCGDTEKITYTMIQGE
DVFAVGETTGVVTLIDGNLDRETRAKHPLVVRASDNFPDNPRTAIIVIDVNVTDVNDNRP
TFTSTYSVSLDEGYEINRSVVTVDAADPDLGEGGEVTYEIIGGDTSFFKIDAVSGEIRTA
KALCYPQKPSLQVVIRATDNGDSPLVSSPDATVSVAVKNTNVYAPIFDALKPKYEVTENQ
PNVKVVTVHASDRDCGDNDSITYAILSGDSSPPSFAINSETGEITVRSSGLDFENLPTVA
LVVVASDNGVPARTTTITVNVTVLDINDNKPVFSKSTYNLSVREDEDVGGTFGEVVAKDA
DAGRNADVTYSIVGGGVQVPFTINATTGELQLKEAVCRDDQSSVQFTVMAIDDGIPKLNS
TAVVKVAVVGANNHAPTFGSQSIIRLDVSEDVATGTHIINVSATDEDCRDTEKIRYSFAE
GTSPLFIIDEITGEITTNSTLDREERGFYTLLVSASDSETPSPRVSTTLQIAITVLDIND
NAPVWEGRGVYRHTIPEDAPIGTTVTTVRATDPDFKENGTIVYALVTVTSDFVMNATTGE
VTTAAADFDYDEGPRSYTLRMLATDSGSPELESEKLGILVVMLSDANDNAPEFDQESYVA
NVTENVDQDRVLVTLNADDKDSGDNGNVVYGINEQGATFGGLFVIDSETGALSTNITGRN
CTTEECFDRETTDEYVLLVTATDMGGNPKSNTARVVVTVLDDNDHQPVIQGAPYDVGVPE
NKKGAIAFTVVATDDDIGENKEIEYAISTAGVPFEINAKTGVVRTTRELDRETEQNFTFE
VSVMNPNFPDSDVVRADAVVHVTDLNDNAPTFVGGSNIFFVLLNESSERGIDIYEFEMED
KDLPPINSGTYTFRIVEGNDDFLWQLTEDGKLRVSSQLDFETQQRFQLAIVVSDTGTPAL
TTNGTVYITVADSNDNAPTFNSSKFEVEVSESTALNTPIIQVVATEQDEAGGAAILYSIV
LGDGSLFQINETTGEVSVIAELDYDPPTNGKAYTLIVRASDVDGLYSSAEIQITVLDEND
NDPQFRQEEYNATVAENSNDGLIVALLSAFDIDSNDNGKVIFSLANPNTSVPFTISSLGE
VVINGSLDREIQDTYEFNARVVDLGDPSRRGDDAKVFITISDQNDNDPRFFPNTDTITIT
RNTPKNVVVYNVTANDTDLGLNALLSYSIFTQSAPNAFDIDEDLGQVKVTNTLCGVNGNS
ATVTLRASDSGQHVRSGIMQLTLVLEETNEYPPVFEEEEYSASVSQGVSAGVTVATVKAA
DNAAECNPGKITYSIISGNTDNGFTISADTGVVKTQRNSLERPEAGAYLLTLLADDGGAP
ETKNATVELRIVVTSVYTGSFRTSPEAFLLPTPTADLNTIDATYHLGANVGGAGELAATW
GGITKTTAVSVPRQPAVNVEGVLMDDELWFERRAIRVAVKVTDSEGRSLVASTRVQIKVI
ANSVLGNIDASTIQASCVPHTTTGVCSTTLPALPASYFTTAGVADGQYVDVETWITGSSD
RVTLGRLTVNNVATVANLDNEVALQIPQLPLYAGQAFTGVVFANATYGITTFNLYVELDT
LLELSSVPISYNTSRWSIQLTQQQGGNRTVVLGTLKTSAAQELREVATDAEELFRFNFAT
KRGEPNRISKPLIDLFIVTLSEHPTRRVNIRGVARENGDPDPRATVVDFRGQSVGKAAKI
QIIPEAMRGMLASSSHTKLINMGMLTGKRVQSSIVAVKCMSCPRTSGGGACLATCSSFTP
TCQLAENAALQIDECTVFVDGTETEASKDTAVTVIEPTSSESVSISFAIARAHNFSVTIA
QRSLSPILGWMTGDGCSTQKFQSSALSVFTTIAFDAAATDTEVYDVTYLARSVLQGRDSR
VVKIVADGFLPVVSGIAAGTTTVLLRGSDASTLAESSAITVDTTPVVVLSLTMDFATALT
IGAPRSGVGGALLVTTTVHRDFDVEGQRVVYALNAITNDSQQVLILPEHGLQLVSTNEAS
VTVSQDNTALVIGTQSGTPVINASLPSCDGSALLLNGLFPIEVTLPEPEDIIITVATTRL
ALPNSPAAILDLATSTSISVVFVYPGGSRSQNMVADDRVSFVVEGNAGAIVLSPEQGRIV
TKDGSQCGSIDISVELDFLAANITEKFNSNQKRLNVICLESLEIATNPYPAYAASTQFSE
TLLNKIGPTDVYQQASLSSVAVLDDGTRITISKNAGTSIQLYARGSDIPSTDTLLVKTGL
TAPILAPLKAGEVDVGITFAGVVIDASDRITITVSDTPVTVTSIKSNRDITTLRGLAGIS
SDRMDVSATLSDNTQLVVVVGTDTKPVYPGLIAFTLEQDGETIADIASASGVVTLLSSHY
DTISAVATAIGTTVSVKEPFACNIDAGIGDIDLGNAAGVPFPAVNTGSTMSIAVRVNSGD
SFVGPFDIDIEFDVRAFKVLDVKVGSDLGGAGGSVLHRISSGVTTIVSTGPATEDQKGAT
YHLCTLEVEALQDVGRFGIGGRVKILAEFDVTQGTITIGSTTPRDVRAGAGHFTVTNARR
RRAEDSQSSSSLSSSSSMLLSPLQVFSRQPRTLQPLAHGARHRRKVCGADRPSGDTNGDC
EFNIVDAAFTSLYAVEAVVDFKGNYGAAIEDQMSLQEWPERFQNMDADLNSVVDALDVFY
LARTLVGMVHFVKTIEFAPTNNTDGTNCVLGLSTNIFAAGDVSPNPNTTMVWFDLSSANQ
KLQGYFDTSLDNCSSCVGELEHDVAHIGKASKLFGGLVRAVPSEDDDGTYTAAIQTDMTS
TELGEIGLSLIVLTLDHEQSTDALRLAFVIGPPNSERTLRYSDTLSLDLPIATETDADAT
QSLTQHGFSPFALISNSLRGSWCRNDYDPQFEKASYRIQVREDHVVNTSITVFVATDDDV
GPGATLRYTIVNRTDSPPLFELDVDTGNFTCIATIDREAAASYTLFIKAEDTNTPQRSTI
VEVVVGVIDVNDNTPFFVQGSPLADFTEASIVDGVAAFASYTAIVAPSTQVGDEVLCVNA
SDNDVFDVLTYYAEDVSPLQEVFSFNASSGCFTREKIAWYSNDVEYSATISVTDAGNLTA
YTNITLTIADALGFMSFTDVVPRRNEGSLHVDGLGALSATQDFVRTPTNETVVVDAVPVV
HAEGVFYDRPDISVAFRAFVQTTSSIPSSTTVLELKVTADAAFTATLLDSGININTVVTT
DISTNNRGLSIGTCRIPTNWFQVITAPMTVSLAYRQQGDTAFISVDGGVEVHPRSVPSVQ
RVVVVDVPYRGLQVNTVFTAAVKANADYAVGSWQLTFTSDPNVEIVGFTAPSAKWTTDTR
RIGAGLTANGILRDEESAPQGKQSGLEQIGTLQLRIITAPSTNCSSTVDEDNVDCSHVYC
TVLSLESIVETGIVPRGSQATFLDRFGSTGGGKLMVIQDSTAGVFPSALTTEVVNTAIIT
GEAIAVPVQVHVISFLDVRFRAAAAGSVSCVAINPNVMKANCTHMFVNGSEVMDGFVATT
MFAIDEHVVNLTSTVWVPVLPIALEASNLVLSPIGCSGMHQRSVVSAIANFTSDGDDARL
IRVTGLITGLLSSSNPSRVNVSDTGVISSVVGSATTVVRVRISVSNPTRLTLDIGHVFVT
ADPTRVAEVEGLDVVVARALEIQPPLENPLAPWSSSSDDPMQIMITQNATLTKAGEEALV
AVFARFVDGSRMQLSAADGLRLAVADQNQGVIQIPDVGTTAFKHSRVTAAGPGSGPLVDA
SWATTNASPAQNCSNHIVGSGYVRVVVPNPTRIEASFTSTQRLTLENDPLLSVGYVTNVA
LKVEVVYEVDGKEVQRIDVTSSPRTTYTVVGEDRFFVCVNESMSQCSVGNGVDVPVLART
SSRSKSGSGVVVVGYQHTSLTANVSLEVFTTSELSVELHPHPEYFGNGWDGPSSMEFTTS
TLSTMANPESSTTKVQQQAAIYLRGSISNGETVLLPRSIANFSSSDATLVDINTQTYTIS
SKLDASQLESRGGKVSLNIAAVVGTTQATTASLLLTSSEVSLDELLSNAGVAGQATTSAG
YRIGGQRGTSAHRVLVHGRFSDGTFYPDLLPSTGPVLSGLLSCQATESAIVLCDDDGKIT
ILDNTAKLTTLNLGIRQTSIATTVQVGCNLDAAYGDVDLGGATTLHPLSPIAKGTQFEVP
VRVNLQDTSKPLGSAGFAISYDRALLEKISVVEGAGWKGGIFEHGESTLGQITIGMAPSA
TTNTVGQSVELAKITFRAREQGTAAITGAVEILRAIGTADNLNGDEIGTSAPRDFVAGDV
AIAIASNRFARADDEHHQQPHQQ
>HolozoaChoanoEP00040Diaphanoecagrandis_P035387
EIDRSTGTLTTTGPLDAELMSSGFEMLIKVHDGGDPALENIATVMASVKAYNNNDPVFDR
QIYTLSIPENHIGTVGTVVANDKDDGADGEVVFSIDEDHRLHDATHTSKFTLDKVTGVIA
SVEELDR
>HolozoaChoanoEP00040Diaphanoecagrandis_P036651
TGTTTTTTPTAETRGRSASTPTTTAPTTSPSFSPTASLPTAFPSASPSISPTKSSPTIFP
TVSPTVSSPTQTPSRSPTTAVPTASPSQSPSTSNPTASPTASPTTTSPTTSPSTSPTSSL
PTISPTASPTTSAPSATPTVSPSTSTPTVAPSSAPATSPPTQAPTTTPSSSPSASTPTAS
PTLSPTTSQPTISPTISPTSALPSKSPTSSPTTTAPSTAPTTAPTTSPPTISPTTSPTAS
TPTVSPSVSPTASSPSWSPSLSPSSNIPTTSPSVSPTSSSPTFSPTHSPTSAQPTTLPTV
SPTSSIPTVSPTASPTTAPTLFPTGYPTTSSPTTLPTTSPSSSVPTASPTMSPTVTPTLF
PTSVPTITPTMFPTSSSPTISPTTSPTTSAPTTSPTATPSSSSPTTSPTTSPTSSSPTVS
PTTSPTSSAPSTSPTVSPSTSSPTTAPTEYNHSCIVTTESVEAGEMANLTITFRSRTSVV
DLDVIMFAFAEDGVLGELSSSSPTAHGFIVGDGAADPFHFSQESEITVLQIGNSAERTFS
MYVTSRLATTNTTTNVTTNATTADDFTDDRVATVLIGGVVLPNVLGGAAPLRVVTKTKVN
ASAGVLEVVDDFLCAMSNIVIQGTISPQFPADELTITLDEDSTGVSFESRSVVNVTAQVQ
DVYTRTPVYTIVSGNDEDVFTIDNATGEISTAKVIDYEGESREYNLVVMVNVSNNGGSTT
TRVIVSITDVNDNAPVFSFPTANATVYTTLIHEDDQVGGNILTIIATDSDSVINNDITFT
LSGDGGEDFMINTTTGDVSIARPLSHTRQPAYDLVVSATDNPPLGVTKLQTNASVRFQLL
SDRFLSVATVIDNASNTIFDFNETLFAEEIQEVVCPDGDCGVVVWNYTLSPSARRDIRLA
VAYYAYRVPVEDAEGDITAAPLEFISSTVVTERVIAGVANKNFKSFDIVFPDYVFTTSTS
SPPTSTIVAVSTTRKPTDGEAGPENDYWGLQLSGLVAVVFGSCLVLCIIVLLITSRDKSD
SKKGLSTPRTDIKAWNTRASFNNTKYRPPDVYDDDGPEIIRSTRQQSTKSAHPMYDRNDE
DIVTRALRQQSVKVSSGNHGILKGQSRLMNAPSTYVQGNEQYFVSEANANDYIEEDELTN
MQPVFNGMDAVDDFNVATMALRSQHVAEQRQQRQQHQQELFDAISPLRTPASTRGMTARD
GDYFEVHGVNPWDKRTNKSSSHRSVLPTPPRPRSSAKANSRSSVHSAHPHQPGFAGSSFQ
EMPTRHYYPQN
>HolozoaChoanoEP00040Diaphanoecagrandis_P037444
MTTATTMWHSHSTPWVGLITLVSLLVTQTNARLDDIRFSSPATGVDYQGGQTMHIEYALN
PMNRIMFTEIDMYLIGANSVSISLTIAKGIKKTNTSFEFVLPRDLTGKFWIGAVRAGSFS
LVGYAPYPRSSRWGDVFFEVTSPKCASHESCDDDEYCDREGKCWDCAACTSALDSFDWFC
PTKCGGRTKYQLGDQIPQNGTETDVTGPLRDVIAPGCPRYDDLVTVSAASPIQYHNDTGG
ISNLMSKRLRDKLVSLAEEVQKSTQTSTDLLILSAYKYPPADSLSATLQHEGRAAKITLV
GIESNPEGTMEALMLLCQAVGFEYIKFETAHSIHVGVTFDYCSSPVDLMFLLDSSGSIDS
ADYGGSPGTFNEKVLGFVQNVVPYFSIGTAATESRVAVVTFSDGAATQFSLNSHSTLEAI
SDAVSNIPYLGGPTQTSLGLELVRTEVMHADNGFRPLDAGVARVLIVVTDGKSTSTFEPQ
AESLAIQQENVNVFAMGVGKGVDEEELHEIASAPKNVYRLKSFARILDIVADISTKACDA
PIVVDAGRKITTSVANCQIQYFKPACSVVAGAILQIAVTSLTGNVNVYVSTSSSHPGPFD
YDLKMESTDITKRIFFNRDDFPAGGDLVVAIKGVSSPSSNFTLDTWSDVFRGVSTDVVNP
PENTDPGTVIYTPPAIRYVGLTADYVFSIQSGNTENTFAINPETGAISITDVGLDYERRT
NYSIRIAGVNQLLSCHDGFMDLTIQVGDINDVYPTLITDESGDSPAVTPYSFFVIESTPK
NTPVYHIYASDTDGNALTYSLDMQVGRRRQVDQAFRINSQTGIIYSNSLLDYETQNHYKA
LITVSDGTLSISTSADILISPSPCPVGTYSLAGTGTYPCGHPDICTDLEYEFQASTVTSN
RVCHQLSAPCVLSDSFETITPTSTSDRECTLQPVCELSEFESLAPTLTSSRQCTELTRCE
TSEYQSVDRTITTDRECSSLAVCNSSTWEHQRPTSTTNRGCSPLTTCTVGQWEERAQTAL
SDRVCLDWRACTEFEFETMIPSPTSDRDCNTTATCTSVEYQTIGPTESSNRQCASTTQCS
GIQYETIAKTTTSDRQCTNLTSPCSVSAGTFQAVSPTLTSDRECSEIKECVVDAEYQIAA
PSDVADRKCEPLDTCDMATEFEVSAPTTTSNRVCRVWSSCSETQFEEAAATSTSDRVCTG
LQICTSTQFESSAATSTTDRVCSAITQCESTEFESVAATATSDVDCNELTTCSVEDDTYE
ISAPTATADRECGSITTCVDGLEFASVAPTDFSDRECSAIRNCSAFEYEAQAATMDSDRV
CQALEVCSETQWISTSATLTSDRVCSAIRECSTAEWKSQPFTTTSDRVCELLTQCSETQW
EFLHATKTTDRTCKPLTDCDVDTWEAVSATSTSDRHCQSPSLCTNMYEIATFTALSDRVC
GTPTVCGNTRFESHPLTSTSDRTCISHTRCNYAFEYKSVLATPTSDSDCSLLTQCNTTSM
YESTPASVTTDRVCSPIQFCDSNEFEKTPNSPTTDRVCVFGTHCTDDMYELTPLSPSADR
VCASLTPACNSSSSYEVGKTLTTDRECMALSICDDMQYISLGSTETTDRECSQLTECGNA
TSVEATPTSDRICLLQASMDEDTISASATTQSMSTNLLGFAVAAACLSMLLLFIVAVARR
KEAKDAKEEPSLIEDDDDEGFNPMFDGQQESSKAVMVAALGLPSGLNQRSDLLWSNFRHA
TAFDHVYFGNELMMLTDGMLVDIYAIIGLRCPPVEFFGPLRGAGNRFLDQLPTIEEEDEF
ILDDAIDFLFRAMPDVLIERAIDMCALLCRHTEYDEEEVYGAFTSMIDDYDPENNLYLEP
AETGRGFGKYATIRNILAHDPVYDEVDDDYITRAIGHDYSEGPEYATLKTPRGSQGTILN
EDMYARASELRVFGLQGYGESLYDKASSIAGVKEKRESVYDIASSGGPGSRGGEDQNMYA
VAAQNGSEVRSKRSTIFDVGNSIYRKFHEAEQQEGVYDIGDSEPRGHAGQPPEGIYHLGN
SPGATETESPQSRESIYDLGNVMVEASERARARESNYDYGTALSGSRSSPLSIYDIGSNM
PTFSAGQRDSMSDVGSSPRDSIYSMGNIASTSGQPHEGVYGIAGPVVLRAEKRTTSSDIS
MYVPSSGQARESVYGIAGPVVLRAQKGTTASRDSAYSMGSESVYDIADRVMHAKKGATPR
ESTYSMSSSSTRESVYDIADPVTLRVKTAPRESLYSLGGSGQRESVYDVANPPNQNPAKD
IYMTADSLEVNEQIKAMSTGVTPDEGIYAVANSPDDDSRYVGHGADYRQLYQAADALEDV
ELYTRRDAARNQSSASPRSTLRTTQHDVQPLSTPSMLRNQLENARVEVDHDEPIYDIVPK
EKSSSKPEDGDAEEEEDSVDGILSPTPADKNTDSPASSRRKTMWQISGAVGNETTIGVEA
SVQFDVDPEVCDIDVDDLALEKPGLATVTDGYVNFVCDDGNDGFNFVCDDDTDRDQSSED
VYENNSKFGSILKTTPSPRTKPTSSPPNSKGASVSKERQTRFDIDVGFNDDIKQGRQ
>HolozoaChoanoEP00040Diaphanoecagrandis_P038062
NVSNPNTTSFDLTFVTLNVSDVNDNVPTFGSAIYACELTEVDGSKPLTSATVDAVDCVVV
SARDADGPVNNQLSFNILENGAHFGLFATNNETSTLIRFTGNQTTHLDRENVAGYNITVG
VTDSGSPSLNSSVIVVVTIVDVNDNTPEFNTTDMNCTLVLGSTNGTVCDRAFATDADVVD
TAFSQVQFSLDAAAADFATVDPLTGVVRVSDSLVCRHAQPYVGLVVASDAGTPPLSYSIP
LNVDVIDSNGIRPHFDSTSPQNCSIEENVALGTECTRVRATPACLNSGVVYSLREVGDDG
EIISDGVATFAVNETTGAIVVNNDLDFEITATHTLVVVATDAHYSNATTNWTVVVHVINL
NDNAPTFTQNLTCAVVENTPAPFGCDSILPFVRDVDDEATTFEFALETNHTAYFDINAST
GVVRVLESFDREVVSQFWFTVVASDGELESRVVMSVVITDVNDNPPVVEQTIINMNVPEN
ALGTSVFTINATDQDAGDNARLAYKVVAGDLYGRFGFDGATLVVNFPLDRETLDEYELTI
DVSDHGSPPQSTKCYATINITDINDIAPEFGQSRYDCQVQENVAGGGPSTCQVTAFDLDQ
VGTDNSKIEFVLNDPADEFEVDESGFITTSVVLDRERTNRYPMQVQAIDFGNPRLSSTAQ
VVVTVLDENDHAPEFTALAYTCEISEDAGVGTVCVQVFAQDADLPGSPQARVQYALLAHN
SPFEIESETGVIRTTGALDREQVSEFELTVVASDLDADVSTRLQSSVKVDIFVLDVNDNS
PTCSTPPVFDVNENVANGTLLGSFACEDIDNEINGSVASFTKENNQDSKLFALSTTGVLT
TFGVLDYEKQSYYRFNITVFDRGSPPKSTTFMIHINLIDLNDNSPVFDIDSVGDITVPDS
LSIGSDVTVIQATDADSGNKGRVSFSTQGPTGFVQLNSNGTLSTTASLLDLADADSVSQV
TVIASDNGLFPNTATTTFTITVQKFIVTTSATSITVRWGFAFPRTNEVVRYELRQRQPAD
CDPYYPVISGRCTTTVRTLYNASGATTLSLDGLRSATLYETMLRVVYTSGKISDTPWRQY
LMPPSEPTGFAAPSVVQVNASIANVSWSRPSFPNGLILEYVVFETAVFSNDDTLSEQREF
HVLASSEEDVIQLIDNLNTSWTYTYVIGAISEVGSVNTSSVAFTPIEDIVSTTAENTAQL
SGGGTAAIVLILLLILGLGAFVFVRYDNKLRNKKQAAPENDIFLKIVALVETRPPYEDPP
ILPPRFKQITGLPTDGDDGPGVRETSFGATLLPVRDEISIHELKSTYATMSQNNQITEEL
LDINWLNIGEPANEPMLNEYRCNRCFGERKDGIHFGVSPHVHNAKAYWQSIWDRDVRVVA
MLATRDECAPKAFAQIWPTEGESKYIGDFRITCHTTVLIGKIACSDMTLTDIVGVEREIT
LFQYVGWPKRKPPMDLAIFVRYIIAIRSKRKRLDEADMSKAILVHGTTDISRPGLFCLVY
MCVLNMLTTNSVSVSGVLQQIRTKNGDVVLSDLEYNFAYAVLIHILTYLPDTNETQSLAS
NDPVRNIFVDWLFELRPAPEILTRFSLHDNTDSREAESRQGYLDVAGNDDDDTQWEESSM
MESERKGSFAKFAGQNVVVMNSVLKSTSQLPKDKSAHIDEDGQVLVNPTFEQHEQQQQQQ
Q
>HolozoaChoanoEP00040Diaphanoecagrandis_P038063
VDDPPIVDLNGELVQGFDVATVFVESGAAVAIGAPSLLIFDVDTVVISHINVSIANPAEP
KRLVWPHDLGRVELLNITVEEVVDDDGVQIALVLSNATQFAYEYALRLIKYNNSADEPAD
ASDEVLVTIFDGASQSRTSTSFITIEMVNDAPTLDLDRSEDGVDYSITFVEGDGAIGDAV
RLAGDVQISDADETNITRIEVTLAGRIDGDDEVILWDDEVDDFGDMYHTNETLDQARSAI
SFTFPHGLSRNLSATFISTLAYENRREEPNGSSVRTATIVIVDGETTATAVSSINVTEIN
DHSPICGFNVVGMGSNFIFDVEEDVERGYAVGTVDSTDADGDIGRQVQHTITSITVEPKG
GGFASPIYPFNITSNGEVAVSGDLDRESVTTYTLNVKASDGKYSDVCSMTINILDVNEYS
PQFSQDSYNFSVIEHNGSAFEFAATDKDRNEYDLSFEVTTIEPKDVDVVVGTIVGRNVYA
ITPSVDAFDFEEWHTIKVNLTATDHGRKVNRSTSVIVQFNLIDINDNVPTFEPSIFDLNL
VEDEAV
>HolozoaChoanoEP00040Diaphanoecagrandis_P038064
EDEAVGVVVFTANAVDVDGPDHNQIEYRLLSPLDGPFVLNATTGVLSLGQSLDRENTSEY
TVSVFAFNPDSDNEDSVTIEQTLTLNIGVEDVNDNEPSFDSKSVPSQLSQLENLPRDAVL
VADMLVTDSDRGDNGTIDVRGYLNGDVDSPMNVSYDTSTGAVTIYQTVDFDREEEDAFTI
VVVATDRGTPPLQTNVTIALEILDVNDNVPQMAQKEYTSEVSEALAIGSVIVQIQATDTD
TGENAALDYTLDGEDSDAFAINSTTGVVTLASALDREQIDSYNLTVTVTDGVYDNSSTIF
IAVLDENDNIPIWQPPSLYTPLVAENSKLGTVVVEMIAIDIDEPTTNGSVAYSITEGDDE
GVFEIDEATGTIVVADTLDYEQTRFYLLTVTATDGGDRSTSTTMFFHIVNENDVAPKLTH
ASSLAFTVSESDGPQQITTINVTDADGHGISFSFQQGNQYSEFRLNATSGELFLNHVDLE
QAQTHALVISAQESAAPFRELLIDVRVTVVGSNDFAPTVEENITVWLPSDSSVGSTVLFI
NALDADHGRDGQLTFTMIAAADDVTFTVDESDGQVVLWKTLPQGYTDTLQVLVSDNGIPN
PRFKITTISVIVVGARHLPQLLGHGTLVAPSSLGRLENGDVTHELVPLAYPTTATDISVA
TRLGSGETAFVDEATIAPSNTVVASTLDAHV
>HolozoaChoanoEP00040Diaphanoecagrandis_P038065
TLDAHVISTVVYDGDATIMIAVNALDEFYSPFVAPRIVKLQTRTTTQSKCANQSAICSPT
YNNNACIIKVQLDPQCFEQVQTSNYSVNLALSFQDEDSSSSSSSTKLDLTPIPLMASYPA
TPTGSIHNSISVTLPRHTVAVNSTFALPVFAQCDGGCSSMQLKLTWSDAETVSIKSLDFD
DETFIAAYSSFNGSAVITVSTRNVLTTSDVIRILDVEMIANGANDNSVEVSQTSVQVAVQ
HLSSASGTQVEPHAGHLTSRENAIHMRVDNPIVAVHARARSTYIVNTAMLNAQQIDVPMD
VFGIRRDGSTHQLDGGCECSSTDSQVLQVHSDCSGVFLDGTESKGAESVRIEIKVGTVVG
SVLFQVFAPAVPVTLELPTTLNRIRELRPPNTACDADDATFQSVEVVASTVFTAGEGNNF
TADVTPLLRTFIESSNTAVATCVNATLTGVAKGFTIVEVTVPTLGTISDAMPVRVVTNPT
LDVIGLSVDIVTNVQLTVENAVVDPRVTSLASVGVQRNQLQHFTNSSGVVHVYAILSDGT
LFALDLADASLTISAVNASIMTYNSATNTVFAQRFGVGELMASWRPGRTCTDFTATGLGQ
VAIGLPQATRVEIFGEQPKVSFVGSIAASTGLPTSLNLSATVYFTSGRTKDMSTDDLTTW
EETGGSSKLVISTVDGVVVVTPKSEEEYGPTNITVRIQELQLEYIIQVEVVRVDSAKLIA
TPFPTFPDSDVVAVSTLQQIDGTSLYQMALLDVNFSLSSGDYVVASETTVSMWLTLDDAI
NVGNDEQPAIIVDNVLSVHNRTHHGVMNVSVHVGTLDRFADVITLESTSDVVAIVSLDDG
ALASGDTLTGISGEGQSYIQIGATFDDGTKYPALIGPAGEIVLPGLLTFETGRPNIMSVE
ETSGVVTVHANTHNLVSVLVSTFDQRVTATVSFWTNLLPDAFDVDLGSPQGQQFRKLQVK
GVSSFPLTFNADTDEVQQVDISIDINSKLIAIEAFTPTQGVTGTLSVDGDVATIRASATS
TPLSGESVVLGSITVRALRAGTADIRGVVTTTLQNGGVLPEQTIVAAKGKIIVVAGRRDR
RRQQRQLAIDAPACTNDGGSFLCFCVDTSVDCSGRMLTVVPDGIPSETTDLDLSHNHISV
LSAASLQGLEKLHTMVVAHNRLQSLSPRVFNGLDALRSLNLAYNQLTTVPGNLFGFTQNR
VTVFNVSSNIVKEVDLSTFRTLAELEMQGNPSVCTVDAGDVDCDCASDHDHVAGLVDTCK
ADCNDTSFMPSNPEQGCQSCSSCGRGKFTTSACSDNTDSSCGQCSANCIACDDATTCSSC
DDDFFLFEGSCWTSCPPTTYPTTDGSCDACHASCEFCSGITASTCTSCAADKVLRSDGTC
GDDCSKETHALLGVCTSCPNTGCLECSAATTFNCTKCASEFIHYQGRCVQECPSSTRFEN
DECVACNKPDCETCTLDANTCEQCADGFNLFNTSCVKTCPLHTFPQQPLFSPGNDGGGGG
SVCTSCTACGEGQFTKIPCSGTSDTVCAVCSACAGGTFRSSGCALSENSVCNVVSNCSTE
PGLTIDVPASPLLNTTCNKCSTCAKDHFQLRPCTIDVDVQCRQCSTCPRGFTLVKPCTQL
EDSVCEPCSSQTPSNASGCFFPQTACTSQRPLGDINLDCTFDGNDVLDLQNIVAHSALDF
VSPLANVYTQVLNRLSDTTRDTNSDNQTNVDDVYFLNAVEQNEISFLSFFSVYPVGLPIE
NCNFSIDVSLRGGASVANASGTRVFGVFTHTNITTFFTNLSPSAAVTSNVLRIPVITDLS
TGVDFAFNDGLNLSIADVGVSVLQVTASRSYLHVLHSFVPDGDSDVHVITANISSQGGGL
TPDAVEKQVSAFPLQIVDNTVPSETCSNDFSPRFSQAAYSFKVDENAAIGFVVNRTVAVD
GDNGPNGEIEYTIIEADVPFTINADGEVLVNDTIDYESNHSIEFDNTHTYTFTVVALDRG
DRGLSTVARHATVNVSVTVLDLNDNVPVIESSLLQSDPELEIEEHSANGSVILTMSATDA
DSGDNGTVVYRASCDLDGLVALDASSGELYIVTDIDYETLNRTAFTCSVVAVDGGGRQSD
TTVTVFVAIIALDDNVPVFNQTIYRTTVSENITIPSQLLSVYATDADLGTQHNQVRYSFV
ASDSSAFFDINATTGLVTVSEELDYETSQSHVVYVQATSEVGQGGANQTFATTTLVVNVT
NINDTPPRLANAADAVFAVPENTALETIVHTLKVVDDDESDGTPITLRLFGNTSDVSFAV
HPRKGEVQLVRTLDRELQTTQTFTVLAVDNGSPPLSSLIEITAIITDVNDNAPVFDSDEY
VFSVQEGLPKSTRVGVYFDRNNVTDADEDDNALMTFSIIEGDRALFVVDPFEGVIRTLEK
LDREQTAQHVLVLQAANEDAVGANVSLVATNVTVIINVGDINDNSHTLPQRISVNVAENA
VFNSSVFVINATDADLPGTSTLVYTMSSISPFELAEGGVLRLVGDIDRESKDSYEFDVAV
TDNDLFDIVSKLMITITDVNDNAPVLVVSTTALDVFEGTSAVRTFGDKLPVNISATDKDI
GVNAKLSYTLLDGNLSCFKLTSNQGNAELFVTCQLDRETQPHEYNLTVVVSDNGPEPFSD
VASIIITILDVQEDPPTFTINASRYDFELTEHAISGIVSGRVNAIDPDDAGVVTYALTDD
SLFTIDTNTGEITASDPQAIDREENTEFELVVVATDAGTPPLSSNISVIVTIVDINDHVP
TFVQDRYSFSISENINGTTVVGIVSATDDDIDENAALVFGIVNSFSGLFGVNDTGAVYVT
KELDFEVAETYELVVNVSNPNTT
>HolozoaChoanoEP00040Diaphanoecagrandis_P038174
DTNVTLACGVDVDSCLYTYDVFQARACGDNEVCALTYILRVNSTDADLDVTSYAIANERD
AGYFTIDASSGVITNVLALNYETKPSYEITVVAGFSPKFSRVRVVINLLDRNDNPSQFSK
VVYEIQVPEDSAVDSTNPLSTFTLT
>HolozoaChoanoEP00040Diaphanoecagrandis_P038455
AVDIDAKHGNVYVLGGTLDYEDTTRYELIVRAVDNGKTPHTNESTVVITVTDVNDNRPII
KTERLSETLSELSDVGTVVAYVKATDEDSGDNAKITYTIADADGFESSFKVVNGVDDHEG
EGQ
>HolozoaChoanoEP00040Diaphanoecagrandis_P038629
IVDGHLRLKQGVFFDFERVNIVFVNITASDSGKQKQSTTQTLTLHVLDVNDNTPQFEFEA
NSFDFAENG
>HolozoaChoanoEP00040Diaphanoecagrandis_P043096
EVLREVGVCVLESARQCSVDDMAAARTLLRQANHANTTTCADLGRFVKDCQRCASEVRLD
IPLLTSTRQECERLDCDECLSCNSTNWSQVSDKIEDVVLASSLDVGCIALSNFAEQVRIC
SDSIRADNLSNQIIHLQSNLCPGWLSNAKAFVAPVETDVTKTVEALTVIKDNSTDITQRC
TRLLDFLHGVKECSLGTSAADRMRQWCEEHCVTVGFECGNPLSEPVIIEILVEDMNDNVP
KFTQSEYRISMNETWLAAGYTIIHVTAIDLDEGPLEYTIVEYAIASNCKDVGDCVWQART
AGAPRQFRVDSQTGAVMLTNGDRTDLLEYESEFYVLMVQVSDGIHKSLCRVVIEIENLSE
MALELGLAWGGMVELSEHSPVGTVLKGPHGGTLVTVNTESNNLLFDLCQGIGRDNLLPFA
INETTGEIRTTRLLTAQSQPLTLCVRVSHPKGQSSEADVSITVQAAPKQFGFCAMSEVET
FVNTVLVEPLVDTTQPEINIRVVLSFEEWSTEIDTGRVMFQVFASMDCGASNITQYSLEG
SFASFEIDEEMGWLWFNQTALKDIDAKLVEFDIRAVLIDPSTPMPDWVDAVAHVSVELPE
NPRAPTLRSTVHPTLQ
>HolozoaChoanoEP00040Diaphanoecagrandis_P043233
LTYQLACVRDLSLDIAIKAIDADSPGTDNSEVVYSLAQGAPDFFAIDATTGVVSCTRNAV
DRETQSTYDLSVIASDSSKTVPRTTVVKVEVSVVDLNDNIPSVTYE
>HolozoaChoanoEP00042Codosigahollandica_P000192
VSLQSYSLVILATDHGNVPFVASVNVTVTIGDVNDNAPVFTSTTTSANVYESDPVGTLLA
VFTSSDADVVETTPSYSIVSGSSGVFALHSSTG
>HolozoaChoanoEP00042Codosigahollandica_P000271
EQYSASLAESTSIGITVVRVSASDLDVGSNALLSFSLLNNQSFFAIDSSSGLITTAQPLD
RESIDSWTLFARVVDSGNPALTALREAVISLTVTDVNDNAPRFAETSYRASTLESSVA
>HolozoaChoanoEP00042Codosigahollandica_P000693
GKFTIGSLNGSLLTIAPFNFKIATNYSLVISATDGLLTSTQVVFINISSVNLNPPVFNQT
SYSFTAFENSPLGTTFGHVLATDADSSTNGQVTYSIDSGDLESLFAID
>HolozoaChoanoEP00042Codosigahollandica_P001011
QVTPGIPSTASVLGCEVKFFKPECGVFCSSVIVEVTDVSGATNVYVSSSDSTPGPFSYDQ
SLYASTPQKIFRVDRSADHVVPVYIAVEGVQAGLNSFNLNVWSDVFQSSGNSVSVTVSEN
ASPGLTVSEAPSVALAPGSTNALVFRLASESNPGGYFAVDGATGRVYLARSLDRELFGSF
SLRLTASSPVYSCFTGARTITVNIADVNDNSP
>HolozoaChoanoEP00042Codosigahollandica_P001836
VFALHSSTGQLRVAQTLDYEGTKSYTLSIKVTDAGTPGLSSLLTFTVSVRDVNDNTPVYS
PSDYSGLLVFETLAVSSVVYSTTATDADSLASGGTLVYSVVADDSGGRLAINATTGKVFV
NASLCALDLYTISMTLMVVDVPPGDVNVCKSRCAVFVNSFSGKDLTSCTLSCDLRAASFA
ACSSSCLTATDADSCSKGCLFYDGYARSATATLSQNITDVNNAIPSFSDVSFL
>HolozoaChoanoEP00042Codosigahollandica_P004784
QGSPALTSSVTVSINVGDVNDNVPIVTNSGTYGTSIAESQGPGTSVTTIVSTDADFTAAC
NTLTYSISSGASGKFTIGSSSGVITVTDPIDFEATKTYTLVVSVSDVA
>HolozoaChoanoEP00042Codosigahollandica_P005221
EDLGTPARSAFINVALEVADVNDNAPIFSKSLYTTSVQVGSPNLTQVIFLDVSDADGSFP
NNALTFAIQGTVPFMVDATTKIMVTTGPIKSDVFFFNMTVFAMDRGNPSLFGTTRVAVNV
IATTTITSTTGRATNQAPTTTAFDTTAAAVGATTASSTTTTPTTT
>HolozoaChoanoEP00042Codosigahollandica_P005890
NDHSPTFLDAVIDMTVPEDFALGPLTTILATDGDVGTNAQLIYSIISGNEEGKFSLESRT
GKLSLVVSLDYETFLAYMLQIRVKDLGTPARSAFI
>HolozoaChoanoEP00042Codosigahollandica_P006418
GSPALSTLIAFDVAVVDVNDNSPVFQPDVYDTQVLSESLSVGSSVYATTAFDPDSFARGG
GKLVYDVVASDHPGLLRINSSTGVLAVASSLCTPTDHMIELTLRVTDSPRGDVDECRAR
>HolozoaChoanoEP00042Codosigahollandica_P006485
ENIQVSSTVGLVTAIDADSTSNGAIKFSIASGDVDSLFVINADSGVITTAASIDLEVLQT
LSYALTVRATD
>HolozoaChoanoEP00042Codosigahollandica_P007159
SFGIDPSSGQLTVRASLDRELLDAYLLTIFATDGGAPAQSSSATVAISILDVNDNAPVFA
QRSYAAFLAEATPSGRLVLQLRATDIDKGTNAALVYSISSPDFFIDSLTGDLLTSKAFDF
DR
>HolozoaChoanoEP00042Codosigahollandica_P007294
EILRFIATDADSTTNSQLRYRLLDTTAYFSVDAQSGQLSLAAKLDREVTGSVLVLRVEVS
DAGLPALTSLATVTLNLLDVNDNLPRFEASSLTTVSLREDIAAQTL
>HolozoaChoanoEP00042Codosigahollandica_P007356
GSPRQSSQQNATATILVLDVNDNTPLFPASSNFNRSISEGLAPGSLVTRVTATDADQLAT
PNSQLTYAMIDSSANFQLDRNTGEIFVQREIRLNRTASRSFILSVTSSDLGTPSLTSSPF
LVEIIVTDINNNRPVFDRLLYPAQVSESLLSPVDLLQVTASDDDFGSNARLNFGFVDRTP
EFRIDPSSGLVTAVGPFDRETKNRWNVTITVSDFGTPSLTAATFASLVVDIQDVNDNAPL
FTTSNQTISLSEGTAIGFVLTTLSAFDADQANSLNSTVSFQLARTENSDFFSVNGTSGAL
TLAKLLDRELLASFDLVLLAVDKGTPPLTSSPLGIKAL
>HolozoaChoanoEP00042Codosigahollandica_P007684
NTPVFDPLGTYVVAVPEAQAPGSVVLTMTATDADFTISNRNLSFSIVSGAGGKFSIDSVL
GILSISDALDFEATASYEMSIAVSDEVNTASHLVVINLFDVNDNAPVFVPPVYSLTIAEN
SALSTLLGTVHAVDADATTNAQVSYSILSGDIDSLFAIDSSTGAITLAAPLDLETLQHLS
YSLVVAATDHGSPALQAQTTVAISIEDVNDNTPVF
>HolozoaChoanoEP00042Codosigahollandica_P008616
TDGGGLSAQVQVLVQISDVNDNAPIFSPVTYSTSLLESASIGVEVLRVTATDIDSTTNAL
LTYSLTRPSTIFAVNGTTGSVTLISALDRELV
>HolozoaChoanoEP00042Codosigahollandica_P008900
VTVLDHGMPALSSTSSITIAIIDENDNAPIFGRPQYSASISEDAIAGANLVQVTAADQDS
GLNAQIRFSIVGGNTNGAFAIDSTSGRITTLKALDHETLASYNLTVQAQDQGTPSLSSTT
SVLVQVTDVNDNAPI
>HolozoaChoanoEP00042Codosigahollandica_P009186
SVTISVVDVNDNVPIFSQAPYSIAVTESTMVGTSIITVVATDVDFGPVTYSLLASANSSY
FSIDSISGIVRLAQSVDFELQRSFGLTVIAFDAGDAFGLVQNSSSSLQVDLLDINDNAPV
FVTPVYSLSIAENSALSTLLGTVHATDADATTNAQVSYSI
>HolozoaChoanoEP00042Codosigahollandica_P011540
PDSDAFNKRSSQVTVVVRVIDANDNAPIFNQTSYNASVSEAASIGSQVLQIVATDADSGS
FGRVSYSLLASSNRFAINSSTGVLTTTGGLDREVQPTYILTVRAQDGGSRSVDASVTISV
ADVNDNAPVFSTSNQTVHLPESQSLGTHVLTMRASDKDIGENADLGFFIRADNSSQHFAL
NKLTGNLTLARSLDREVEDSYMLLFGVTDGAAHLISVRRRASCSSFLTQEDCEANDCAFV
A
>HolozoaChoanoEP00042Codosigahollandica_P012370
APTTAVPTTAVPTTAVPTTAVPTTAAPTTTVPTTAAPSTAAPTTAAPTTPGPTTTLAAAT
TPTTSIFSPSTNPLTTTPRIRGGFRVEWSFLADFLSLLPDAAASSNFAYSVARRVDQEFA
QARVANTKYYVKGFRSGSIVVILVVEDFTAVLQLQSSVEQSTMGVQFNGQSLTVDPASFV
YFPLNEVPYFEASSYFFSLNENSVLGTVVGTVTAVDEDAFTSPAVSYSILSGNTDQLFAI
DLDTGALSVAAPVDLELTRHTQYTLVIVATDKGFPPLAGSTTVIVNVADVNDNTPAFTQL
PYAVSIPELKAPNSVIFTLTATDADFSSEPSSLTYTLVSGDFSKFEVLPYTGDIETLDLF
DLSATNAYSLVVQVTDGVFNATTTVAVRIVTCVPSCAVSDSVSRLSDSQPVRTFLPAISG
VTQDQCGELCIATSGCSLFAYQPETTTASACKISLASAPRDDDLAGFSFYKFHDRLCSVS
PVASVQRVSTTLAAVFGACPFYSCPAGYVYLNEALSTHVCVPCNAGVSFSASKTVCQPVK
TCNAGTHISANASISTDRQCAACPIGTSSDAINGFSCPSCPSNSYQNQLGQSSCIPVSSC
SAGLAEVTKATTSTDRVCAEYDACVDYPCWFSTCDDIPAPTGALDLTGRSCPVSCHKGFS
FSLTALECMENEIFDIEQGCHCPDEAGWVVTPCGATDRRTCANNSPGFEERACIGTSVGA
FVPLASVQTSCSADTATACTLFPCSVNSRGCSLLQANSTLESERMCDDCRTGFEGNGVVC
VDVRLRDLAAQTVGAGTAALYMERIAEALRLRNHDAPDGDYLFLALEKILSLSSVTLVDS
SILESLLEVLNSLMSFTNAGAIIQAHSAPNFGDELSERLLLLAVNLSPGDIQQYSASGAS
VWSSRTNGVFEGLNVTFSQEADSETLYIPAAFLPTNDSFAISVVRFADGRLFYSTQVLST
AVLSVNVENVPPHTGLQEPVMMTFSTPASRVGPNTACAFWNTGSSSWLTQGCLTDVNVVD
DTATITCTCSHLTSFAVLLDSQDSLSSQSSNNLAALEYITYIGCSISIFFLLVTFLTFAT
NKDLRTPAKVVLMHLCFSLVVAQLVFLIGIDLVSPRLGCQVTALLLMYFLLTAFMWMMRD
GFLLYTSFVIVFQSGSSHTNRWLAACYGIPAVIVTISAVLRWEDFGTESNCWLSVANGTR
WAFIGPALGILAINLVLFCVVLRSIFRIRSKIHHVAAPDSAQRFKSLKVGLRAFASFCAL
LGVTWVFGALAIDRGSIVFLYIFSLCNCLQGVLIFWFHCFADVKYGPFSSLNPREHVDKL
GVFNSVRVRDRLSMRGSSRATSSRQGDGRLKGLSAVHPMYSSEMPYDSDMPRDDSYIEFS
RLNSRPAFGAFPPLSSQQSFNLDEVRFSLLLDAGFFFSIDFTLEL
>HolozoaChoanoEP00042Codosigahollandica_P012406
IVSFAEPGNATGVYVDTVAATDGAQYLPITYQLSGTNAQYFSIDPNTAVITTALPINAYS
VTSLAVTLTAKNKTPTSSRLTVTVIIIDQNDHAPVFAASTINLSVPEDSSTNSLLATLNA
FDGDVGSNAQLLYSITSGNVNNSFSLVNSTGQLYPATTLDFETRRNYVLTVRATDGGSPV
LSSSVTVNISLTDVNDNAPKFALTSYTASIFENATLGSAVVQLTASDADATSPNNVFSFF
IDDIVPFAIDASTGAMTVSDPLDFEMETSFNFLVVVRDQGTPALSSTVNVRITIRDVNDN
APILDATSYSVSLDEDSLVGTVAAFPIALDADSGSNGQVVYSLLAVSPSMNRKFTVDSLS
GDISTVQLFDLATDPATYQLLLRATDLGVPALSTSAPVTIVINDLNNHAPVFSASSYSAS
LLEGTYSAQSIVTVQATDGDLGTNALLSFSIIAGNFNNLFSVNASSGEVRATAAFDRETT
ASYSLTIQALDGGSPAQSSSVTLTLTILDVNDNTPIFGRSSYSATVSECMSSGVYQSVCL
GAITTTPAAISATDADQTSSANSLITFSLSGTGSTAFTINSATGAVSVISPLDYEQNIAY
TLTITATDHGSPARSASVTLQITVKDV
>HolozoaChoanoEP00042Codosigahollandica_P012796
ATIGSSVGSTRATDADSGSNGMILYSLASSFSSGEFAINTTTGEIVVRKALDREQQDSFS
FVIQAKDLGSISHSSCF
>HolozoaChoanoEP00042Codosigahollandica_P015450
NDNTPVFGASSYSFSVAENSNVGTSVGTVAATDADSTSNAALTFSISSGDVDSVFAIDGS
SGVISVGAAIDLETLQQLSYTLTVVARDQGSSARSASVTVTVSVVDVNDNTPVF
>HolozoaChoanoEP00042Codosigahollandica_P016144
VGYSITSGSDNKFAIDSSTGNITTSALLDFETKTSYTLKISATDGLLTTTKNVVVTLTDA
NDNTPVFGSASYNFELAENT
>HolozoaChoanoEP00042Codosigahollandica_P016390
VAYELSNVGNEDFIFDVVTVRQPDSSVTVAQLLANSLAPNIIDRELLDTYSLTLFASDVG
EPGQASRSSSIQITIRILDVNDNPPVFAPRVYNISVSEAASVGTQALQVLASDKDLGQNA
VLSFSLVGASALPFAIDNVSGIVRVTAPLDRERVSAYTLTAACVDAGDPPLSSFPLATIA
ITVLDVNDNSPQFLQSDVSVSVPEGGAIGLVVFQFSASDADTGSNGQVRFVLQEQAQLPF
ALSATGALTLQ
>HolozoaChoanoEP00042Codosigahollandica_P016391
GQLTFVIAEGNTNDTFTLDSLGTLILQKFLDFETIKLFSLTVAVRDLANHTDTCIISVQV
LDSNDNSPTFSNRSFTVEIRENVTYGTIIFNVSAIDADSGLNGQVAYELR
>HolozoaChoanoEP00042Codosigahollandica_P016576
VDVNDNAPIFVPSVYTCTVAENTVGAVFLVNVTAQDADSGSNAVVRYSFSRSYSRFAIDE
VRGSISLISALDREAADSLTLQVQAVDSGTPPLTSSIAAQVIVRVSDVNDHAPVVSNQTV
VISEDVSINTLVLSVSASDADIGTNAVLSYQVVSGNQLGHFRVDPLTGRLTTRVSLDREK
VSSYSLAITVSDSGVPSLSSSCTIVIRLLDVNDNSPLFSASSYTASVSETEARGHVVLNV
SATDLDEGSN
>HolozoaChoanoEP00042Codosigahollandica_P018607
MRLLGPRSLLALVVLAGLARAQVPLFNVSSPFNVALTEPGETIHAYVTTIVASDGPSYLP
ITYSITGSASSFFEINANGEITTAIAIDAASFRTLSCVINARNNRNSRATVILNVAVNDV
NDHAPVFSSDIFELSIPEDSSVGSALGSFVASDGDLTSNAAVSYSIVSGNSNSTFAIDSS
SGVLSPTRSLDFELVSSYVLVLRAIDAGEPPLSSLTTLTISVTDVNDNVPRFLQSSYSAT
VLENATVGSSLLQVAASDADASSPSNQFDFTISSSLPFTVDSRGFLLIRTALDRETSTNY
SFLIRVSDRGSPSLSSTASIVITLLDVNDNPPRFNQSSYSVSIVENSTLGTSVFVPAVVD
LDSGSNAQIAFSLVAVSPSVNSKFTIDAATGAISTAGSFDLATDPTTFVLQIKAADKGQP
PLSSIVGISISISDLNNHAPVFASATTVSISEGVYSAALVTTLRATDGDVGSNAAVMFSI
VSGNVDSIFALNASTGALRVTATLDRETTTVYRLGIQLTDGGSPALTSSVVTLTVTVADL
NDNVPVFVRSVYSVSVP
>HolozoaChoanoEP00042Codosigahollandica_P021867
ATPRAVGIACAPADCVQLARPGEHTTPAHARAEPAAYCHALADLSPATAPSSTAHHQASP
QADHKGRACAMHGRFWSSLVLAALLQFSGLGAAQFPTFSHASPLIVYLDEPGVALGVFVT
AAPATDSAAYLPIRYSLSGSDAPYFKISSTGTVTTNLGIDAAERPSLACTIFARNAQGAS
TSLVLVVIITDLNDHAPEFSAYSYNVSASEMASVGTVVTSVLAIDGDLDRNANVSYSILS
G
>HolozoaChoanoEP00042Codosigahollandica_P024622
LASVESACLGELGRLCVTELNAAVIVKIVDLNDNAPAIQCPAGKVAENMPLNTTVLVCSS
SDADQLDEGQLEYFLADSGVGQFAIDSSTGRLFTSSSINYEEQSVYMLQVGVRDSVGHQT
MTTVQVSIINEPELKYFAVDWHRCGLEASLTEEEHVPSGTVYYEYTVYVPENTSSSSRAC
VLQVVVGDGDSRAWGDV
>HolozoaChoanoEP00042Codosigahollandica_P025321
VFGASSYTFGVAENTATSSTIGLVSATDADSTSNAAIVFSIASGDIDSLFAISSSTGTLT
VAADIDLEVLQTLVYNLVVRAVDQGSPAQTTTVAVTVNISDENDNQPIFDVGGMYSATIP
ESQSVGSDILTVAA
>HolozoaChoanoEP00042Codosigahollandica_P025322
RRRFSPRGTNGPRRLLLQLGAMAATRLPLSSLHGSLAVLLILVLTDLVASQSPTYVNVTS
PYTVQISEPGESTVGVYVTSTPATDSSSFLPITYTLSGSASGYFRISTSGVITTVLGINA
ADTSALSVVVVARNNQGVTNRLTLIVIVNDVNDHAPTFLSSSVSLSVPEDSTTSSLLYTF
FAEDGDTGTNAQVSYSIISGNTNSAFSIGVSSGQFKPAATLDCETLDNYFLQIRGVDGGS
PTLSGNVTVNITLTDVNDNAPRFGNSSYSSSLFEDVSVGTLAVQVAASDADKTSPNNLFS
FAIQESVPFVIGPSNGTITVSGPLDFETTASYSFNVKVTDQGTPSLTSTVTVKITVRDVN
DNAPVFDQSSYNATIDESVPTGTEVVLPEVTDADSGLNGRLLFSIVGVSPTTNRKFAINS
VGVVTTLQTFDLASDQATFEFLIRAVDRGVPALTTFATVYVTINDINNHAPVFNATSYSG
SLAEGTYATSAYIASVRATDTDIGTNAAVTYSIISGNSEGLFALNANTGVLTASGAFDRE
TVATYSLGIQALDGGSPALSSSTTMTITILDVNDNAPVF
>HolozoaChoanoEP00042Codosigahollandica_P025323
TIPESQSVGSDILTVAASDADFTAQYSTLAYSIASGAGGKFTIGSSSGTISVSGGLDYET
TKSYTLQVAVTDGEHITTHSVTVT
>HolozoaChoanoEP00042Codosigahollandica_P025707
DNTPVFGSSSYSFSIDENNDVFEFVGQVTATDADSSTNGVFEFLIAAGNDDLLFDIDPVS
GNITAVDSIDLELTQQQSYVLRVEATDQGTPAKMSFVLVTIQIGDENDNQPEFSPTGVYS
ISIPESQAVGSEILVVSASDADVTAAHSTLTYSMTGGAGLFAIGGSSGVLTVANALDFET
AQSYTLSVSVNDGKFELKHDVVVEFTDVNDNSPVFNPSTYAFSVEENVSSDALVGQVTAT
DADAGTNAALTFSIVGGNTDSLFAIGSSNGVISVAAPIDLDTLQVAVYNLVVRATDG
>HolozoaChoanoEP00042Codosigahollandica_P030616
CLSVCLLLTRLSFYLQSAGVMTAVLALLLLSSSLALAEPIRFVNCINAAGTEEQPIGTTY
QTISTNISATVVFQYTNGSTGTVSADGLFILSPSGITTKVISATRIDREVTVLSRSTLVA
TNGPNNASCTLNIAFLDINDNSPIASPMIFLVDESVSNNTSVATLTATDGDSGVNGVWSY
ALLSPNVPFRVSDNTLLTTGPLDFATTSQYSLLFLISDTGSPSLSSTIEHVVVVNDIDDK
TTTTMTTTTTTTT
>HolozoaChoanoEP00042Codosigahollandica_P032260
TTTTTTTTTTTTTTTFAPTFQSTDNTIGLLDPTAYMFSKQPSFSFLPARSGYNQQAAWFM
LDPETHDVILTSALDRETLANFTVGVSVDYPVGLRDVYTCADYGDVFAFGKCFVGDSRAT
NWTVQMKDGNFDCESVFAPFTTTIMDSCRANSTTPWTTYMQLEAYKIQSACKHFCAPKGF
SCGKAAMECPVVNNLRAAVTPFLPPVAAPVCSDDDIQLLMDFSVCINVDSQPCNPIQMDT
ERAAIRSNNRSCDLLQQYIASSAACQNKSRLDTPLLTDMTAYCTANCQNYSCAPCSGTNQ
TAVSIKVNDTLSAITEVAANCLRVADFVNALGRCSSRTNFNSTSFAAATKTLVTQTCRNV
TFNVTAPLDVTTEIIQNVSIQLVTGKKSCLSSATPFMDAASLCFIQDSTAMFDTADMDNL
RAYCADQCATSTQANCTQWKNPETVTHRIDVTVIVVDDNDHAPEFSAGSCPGVVVVTENA
AVGLLIDALPARDEDIGSNALISYSISAWQTQACSNGLCVVNDSEWRNYTNPLYSPFVVD
SLTGDVHLQGVLDFEANQTYTFTVTASDRGVPARNTSCLVTVHVVDVNDNTPTVVCNAAS
VSENVPINTTVLTCTASDRDQLDTDRLQFFLVDGALGHFEIDALTGRISTTANINYEEWA
YYLLEVGVVDSANHKSSTTVNVSIINQPEIKFFAVDSRLYNFQSELTEEYVSAEEVNFKY
LIYVPENFNTTGGIWLTRLAAGDGDSKAWGDVNVTYTMLNPHPLFALDSLGTGLIQMTDY
EDLDREQTPSYSFGIMASVSAPCSGGSANICITELNATVDVVITDLNDNEPVLIPTKTPS
KTLTACGTQGQTVHAFNISDRDIGANAQFQYTFNYFFGTFANGSKIANDSVLNFPFGFDN
TTNTVVLLRNLTGFAGVYSMNIRAQDLGTPSLEAAASETLHITVDAECSSPSQAALSSSQ
AAGLAIGLIALIVLILVVVILVRRRNRQRKTDPDHRSSSKPTRKAATEDTSNIIFSKEVK
SNPVYQNTSAAESHADETYEPVDEPPRTASVSASSRPTVVLESQPTYESIDDEQAPRAAA
PVPVVASAQEVYSYENEPAPAAAKPAPIVDDFEVGFGDEHESETNQGYLTIPTDGDNFYE
AV
>HolozoaChoanoEP00042Codosigahollandica_P033013
VDFQKGRAQHTNTVLPCGRLFRITSASMLLSASLLLLCCSGFVLAQTPTFTQSSPFVVGL
NETSVIGTSVTTVSASDASNYLPIRYSLSGSDASSFKINANTGAVTTNLGIDAADSTSLN
FNVVARNSQGVTATLRVVVVVTDLNDHAPTFPAASTNVSISEAASIGATVTTVYASDGDL
DLNAQVSYSILSGNAAGMFELDIATGALTVAHALNYESVTSYTLVIQGMDAGSPPQSSSM
VLNVAVADANEFTPTFSQSTYSVSVYESTTTNSSILTASATDLDGSAPNNQLEFALTDTT
VPFVIENSTGIVRLKGFLDFETKSSYSFLITVVDLGTPALSSTATVFVTVLDVNDNAPVF
QQTSFNLTIADTTSVGTTIATATASDVDGTTNGQFVFSLVGVSPASNVKFSIDSSLGTVK
TAGGFSAGDASSYELGIVAKDLGVPSLSSSIPLYVHIAWTPTTTTTTSTTTTSTTTTSTT
TTSTTTTSTTTTSTTTTSTTTTSTTTTSTTTTVPSTSSTTLATTVGSTTSVTGTTTGGAT
TTAGATTAGATTSAGATTTAGVSTTAGATTT
>HolozoaChoanoEP00042Codosigahollandica_P034094
ARVNFGQLRFLVSTTITPVASSSTGCILTLEAVLMDKGNVAPGAGQTFVHFDLAATATQN
SAASFQAAVGSTQFNEGAVKLASKGTGFYGAIWSAVEVGNGVFRVSAWTALALTAIGFTP
IQTTVDGLSASNAARTYAHFRASTSATYAGSLSVTYSVLSNSVSVQAPSGYTAYQTFDNT
VSSGTCANQFTPVFQPSNSYAASVLENATLTTTIASVSASDADSSTLFHSFAVNALSSTV
VYSIVSGNSQGRFAIGSSSGVISLAGTLDFEGVSTYTLTIQAADQGVSRALSTTATVVIS
VVDVDDNSPVFGAASYSSSLAESVSAGTTVVTVTATDADFAPIIYSLASTADAASFAIDA
ASGVVTTAVALDFERKTSYSLTVIATDSGDSFGARRSTTQSVSVSVIDVNDNTITSLTSS
SGVYENSTVGTIVLNFTFVDLDGTLPNRASTFSLLSASPANHPFQLLPNGSLVLQSSLPP
LFSTITLSVLVSNDLPSVFGQPFSLTTSVILTVLDVNDHAPIFTQSVYAVSLSESLLKNV
RFFSVVATDADFGVNALLSFSILGGDSLGIFTVNSSTGGLSLASSGPGLDRETFASHNLT
ILVTDAGQPSRSSTCQVIVTVLDINDNTPLFNPHAAVVYISELHPQGALVVKVDATDRDS
GLNAALVYSLSVSDPHLAINQSGAILTNSLYTQLTLPFVSSTATVLVSDRGSPVRSNSTS
VTIVVYDENDHDPLFNSSVFAVTVSDSTPIDSVITQVIANDLDVDFNGALYYEIIEGNSA
GFVRIEPDTGIIRSASILSPTTALALTIRVNDSSPSFVAASNFTLGRSLEPRFSTCSLNI
TISGASLLSQESYSLSVMESALGNTVLGNLGGDMGSLYLLINVTFAYNQTVQTLDGSAQS
LFSLDAFGNLVVHADGDAGPALLDRELVDFFELTVAATKSPVDAALLLLHQVPMYPASFA
AVNISVLDANDNSPIAQQESYRYRLMPTVVAGFELVPPLAATDRDLGANGEVHFGLSSAE
TGSQYFNMSASGGSLSLIAALPPAVLEYVFSVNASDRGLPVRSTAVPVVVEVYDSAYLVS
IVIPHDVNQTDAELDTIAHALNEMTNTTVFVTDVKPLTSARRSLPSTQVVFFALVGSWPT
AVQAELAVLLAPLALKDLYSLSAQSLLSKINATQLGLAVGATVSVAAFAASNQQQTSTSD
NLYAIIIPIVVGGILLALLLVVMYQRNKRTNARKAAQILNARKSQRSSPPQDGTQSIQGS
EAFTADEPSPLSPSGGIDPETGNAYFVTHRTEENTVNMPIMGRQADGNEAQIGLVSTTTT
VFEKKQQWLTKVEPDTMEAKTLKDARGDYWAQQFTTRAELADPTQEASDFLLNFPTLADH
APAEPRPDAPAPAHVPDHVLDPAPAFPAPPPFLLHRKTTLNSPILDAKRGNSFFVDYGRS
LDMQP
>HolozoaChoanoEP00042Codosigahollandica_P037917
GHLWKRARAVVTRKIISAAVSKPSMQTFVLLLATIVASALAQQYAVSITHADYSPLTGAD
LVKKGNSIQYKFSLPNAGAGQLTSSCSSATRCYVRVVLTADIARDIGLSQCYLEWFYSTV
TGTVEQDLADKIVTVYAKENYIAGGAVHTISAVVETNTALFANQAQNIQVDTRDSRASAT
CTIWGDPHYITFDATGSLGQWDATYPISSHVIVAAPYRNFEIQSITKGWGPVTGGNAGIT
CAFAAREGNDIVYFNFCTGQASQGIYAVFNSPKDAQPTVVHSGARYTINFRSGTQFSVDV
NGGASGYLAGYVTVPGSDFGKGLFGACGNFDGDATNDVPTSTTGARKGFGNNPTTQAQLE
AVFGVVVKNYETNPRSLWNWRYDPRNVTLTSTAASECNPTPVSGPTVTTGGKDITALLLV
QPGAAATTSYDVPTDTLEYAALTAEEVLALCTDKLAGSSLGQACLGSGAISQGVLDGLVQ
NCVVDIALTGGQASFIADAFVALQTVCLHNVYAGAPGFNFGAWTNANGPSFVCENGCSGN
NGQCVNGVCVCNQGFANTDCSIDTTATPSINWISPVDIDVNEPSTFARIHGSAFWSDATI
KVNGVAVSGFSYVDSFTVGIDVLSAGFSAGDSAEVTVTSGSGKTSNAVTITFFDGACYSA
PGVERTDVCFLTTGGCAAASSSDCAPLINGVDAFDLADIVGGARRSAGSLTFTATERAAG
DAPYTWSVSSHPLATIPDGVVTGTGAAAWKAAGLDLDTYEWDNWEQESNSLHTIVVTVQG
QKYSSSKTIHIYATEQSAVNRAPYYAGSSFSASVPQTTTGLVVALDFTDPDTPGSSSFSY
TLSGDSNFAVVGTATGAEIRTKAGKDLCAALGDNVLTVTVTDGTDSSSVTFTVTVTAANY
APSVSVTTGPRSDQTSCLATGSVVSNLTPLDENTGSGAVVAYLSVTDRNSADSFSYVVSD
TANFAVVGNTVQTTQAFDYESVTSYTFTVTVSDGSASSSAQVTLNVNNLNDNAPSTPSTS
NLVASVYENAVTTVGTFSSSDVDNLAALTFSIVGNSAFSINAQTGVVTVSNLDYETAHIT
SFTVRVSDGSFNADSTFSVNILDQNDNNPVAVYTPSVTNVNENTANIVVGSFASSTDADT
LAANGGSLTLSAVGACSAFTLAGFNVVSKSYDYEALSASKQVSCTFVVSDNARQSQQVTV
TIAVNNVDESATGVSVSRGISETEAAGASVTLAVVDVDTPDSSYTIQLAQTSSVFALNGK
TLSTKIQLDYEVATSYTLSFIVRNTNNEQLSFSATVNVLDAPMIVYLGADSAPSTLKPTT
SIALTLAAGASIGTVYRNTGFDFGTQTFSLGPFAEFPISSAVDTDDSALFNGALISQSGV
QNLKITAKSAITFPSTKVRVNLVVKITTTGGTRPVRFQRIQLIVSNSNTALSTPQFNWGG
VNIPSGTPANTAIYTVTAANSAGRSLTYTLQKTQPYTNPTAFRIDTVYDSATNTYSGVVS
TTTTAAVNLYTLYVTVADGVTGDSFSGDILVQIYSSNANSNKCKLFNDKNGFACPLTKTA
EYNACLVEKPTWLCGCTTGSTITQCSSGTAVASTAEASSVSSGTLAGIVLAVVVLVVLAV
GIVLAITRSRRNSKAPIAIAGVDSEGQAIIFHQGSYTSSGEVAYDASAVAASEATVATWY
HPRMSREEC
>HolozoaChoanoEP00042Codosigahollandica_P038095
NYGSASTAGPAVLQGSFTSAPRIVSATAANSGSNIGLAAADSITLVFDQETDRGGLANPL
DDTQVRSLVAISSGSFGSASLDGSWLDDRTLQVVFGGSLATTTVQPRISAVSMQSSSVQL
RSKDGSSPASVSGPVVLGGSFTWAPVLVSAVAQNTGNNVGAGARDSIVFTFDQPTNGGSG
VVNVLEVAAAELDALFALSGSVGSSSSSFGTEYHGVWDSTQTVLTVKLGLDTTGLQLAPQ
STRFTVLAGGGVQDSLESTAASTSGPVTLSGTFTSAPALVSVTAQNSGVGAGLNNGDKLV
LVFDQGTNRGGFSNPLSEAEVDSLLVLTASDGVTAVALGSGYAGVWWSSSSSSNAMRQDD
TLTVTLSDVSGSSLPVGISLFSIAAGGGLVDWTGSSGVSSSGPVALSGSFSWAPRLVSAV
AHNTLQQGSGPVAGDTVTLTFDQSTNRAGAATAAVDEHFLDSLLVLSGGSVGSSNLGTSY
TGVWSSSSGLLDNVLTITLGADITHVHLVPGTTVFGLQSSAELKDAEGSTAASDTQQVLS
GTFSSIPAIVSVTAVNSGNGIGLNAGDTVVIVFDQATNRGLAATAAVSASFIDNLLSLSG
SDTFGSAYGGVWQQTHATDDTLVITVSSSTGSMLTPGVSTVTLKASGGLKNSDNYGSAST
AGPAVLQGTFSWLGFDNATVSFFDTSDNLSTSMIVEFSAPVAIVNFMTVLISFPSADFLL
KGGIITSHVVPIAPLFGISIAICSLSRRTISVQFAGGESIRAGDLVSFEVFGLGLPRSHR
DLSVFNFILTLSAPSNLVLAYQPSVQTVLLQVNLHAPVFSQGSFSFATLETDESVAQLPV
FQPVSIGYVVASDADLGLAGSLVYSLLSGNEQGYLQLNSTTGLLTTTQPLDRELVDDFSL
MIEASDQSPPYHFTNVSVVIQVLDMNDNSPQLHIEPADAHNYFKLIRSTVLAGTELLQVN
ATDRDSGGNGELVYALTELSAHIQLNSATGAFVVSSPFAAGVSASLRLNFTVRDNPGNQT
LRRSLTTYLLLSVVAEDKIVYLKLQAPLASVMAQLDELLANLTTVMCPAGDCLVLLLESP
SSSARRALVPAVVTLAIVVADLSAGSLTEANSTAIIRAPTFLSALTAAGLIPSSISADLS
FSVVDIQAGALESSSSTTTWEKITLPGQVVMITASAALLFAFAFYVYRKKHPSEIVWIPR
HQRVVPLPAQNVGNPTVAAYRGRTWWSENEQAHPQGRPVRQPALIHVTSRDDPEAVFDKC
AIDPRTGQLYFYSSRTGERSPVQNLPRPLR
>HolozoaChoanoEP00042Codosigahollandica_P041542
RCVGATMSWLLLCALAACVCAASVPKIYIKNPGPFTIGKGFTQTFTFSLDEPILCEDPHA
YCAVVVLLTNPNTRDLTLDTCQVKWTNADWNIPRTVTVKANENFIDDGVKTYVIATKPAL
SAAEYYNNFDPVDLILKTQSRVSGSCSATGDPHYTTFDNYYWHEYGPGQNVLYAAPWRDF
EIQARVYSRPALHCALAAREGNDLFIINRCPGDDGQVVLNFNSPKDQQPVVTLSGSRYTV
SFRSGAQLIFDMASYYMNVYVTAPGMDFNRTVGMCGNFDGLSGNDAAAYVVQDHSALFAS
QRVSKDLWSWTYDPSKVTVTTPPPFSQECSYVAPVVSKPVLAAGDSEDITDILKKIQVAA
TQKPFSQFQFEDAPLANQPTFPPIDAAAVSAACNSQIKDSNLGKACAQIAGINLQTYVDN
CIIDVTAMLGNLQFVQDAFNAMQSACMEVAGRDITTYVKDANGNYVPNPQITNLLCPNGC
SGHGTCSNGTCTCASGFLGSDCSHDVSVPPTILSLVPSGCDAQHPNACPTTITVNGNNFF
NGQLTCVFGTTVTTGTYVSPYQVSCAVPSMAVSDNTVITQLAVSVSNDGSLFSTQTPKFS
WYDSVCHVCDNTGTCSKNPSSCVISNKCYSPNDMSGSNPCLTCQPSVSTSAWSYSYSDSA
ACGPRFDQSVYEINILDVTKTNTALISTHAGNPLVDADPKNKITYSVAPGSNGMLKVDPI
SGLVSAAVDVNVSSINFLTFNARVTILATDTSGNSASTNVMMSFQGTNKAPVFAQSSYTF
TITENSALGQVLGSIKASDPNVGDSQAAQFGWDKLTYAWLIQEVGFGDYFGVNNVSGVVS
NLKNIDFEAKALYTLTARAIDGGGLFSTASVIINVINVNEAPTSVTINATTIAENNAVNA
VVGRLSAADPDAGDAAVFSLLTTGTPFAVSGNLLLASSALNYEATNSFSLSIKATDSGNL
AVTSTIVITVTDVNEIPSAPTVQAVSTQVSIVANKLSMKEDFPLQTPLASVSSTDPDAGQ
TVSCGVVGSTNFQISGNQLILTTALDYETAPSLTFKIACSDTGVPSLTSPFTTVTVAVSD
VNESGQTLQLLNAQTIPENAQAGVVVGTLSAVDPDLDATTLTFSTAASDHFVVSTDAPVC
TPFGSAGAKKCTATLLVRGSLDFETKPLDVATVTMTDGKGAKSTASVSVQISDVNEAPTG
IDLTNNVVQENAPKGTIVGQIIVVDADAAPSTYSVTLVDSASGRFALQTDARRAVAIYTL
VVADGSRIDYETASQLSVSFSVFDTSVPSVVQTFTVAITVSDQPMTLAFSATSVTRNLAV
GRKVGTLSLVAMDRADLVPTYSITGASSGFLTAVYDAPSRTANVLLSTSLASASTELSFT
VVAVFQNDLKAPVQAIFTVSVTEINQAPVFADAYPDVYISKDSALGSTIVSVVAQDSDSS
LLTYTLQSINPTSGSVIFSVSSTGVVSIAKVPSSQSNPLATYLLSISVTDGESTASTSVK
IQVVDNCFVLPGESDLCSGNGQCVDGFMIHSCACDPGFSGEDCSEIDGLEAVDPSASTAS
SSVGSGAVAGIVIALVVFVVFVALVIVRVRRNKTAAAQVTVQPSSEPIAEVDNDALAVVF
DESMYSSTGEVIYDQPFALQAKSAAASFSAENPMYSWYHPRMTRQECEDHLSNLGEGAFV
VRESSFTPGWHMLAVKTSNTVVHERIKLTADGQYQMLPSTNVQQPAFGALPDMVEHYASC
KRSGVAFSLALDNPMYDNHLLR
>HolozoaChoanoEP00042Codosigahollandica_P042994
GSASLAALPGLAISTISATDADVCEGHLVYSFWDGNFTSPTSSDGLFALNSSTGVVSVLG
SLVAAPLGGLSYGLAVQDSGSVTILTNTSNTLTVYILTALMQTFQSQTGFLLGSYLPLSV
TVANQSILSLESSKTVSISSTFGSLSASASFTTPTNPAVSVTAKLVDSTVYADSTNRQVR
ALIQVSDAAFNSKVVSPTVVVLQVIPNSALSASPVNGVTQSGTCTVDSVTGFCLATVTLP
AAWFSDTMVTGNQTVSVKYGFNDLRTPLQTLPDVLLVYRPTFGITASSSPTKNHVQLQLP
LRTLYPGSAFTVPIYGDATYAVQSFTLACSAGFDLQMNTPTIDTAVWTAAPVVSGQSASV
SANLKNEATAPSGVQPASLLMTLNLAVRANASINSLQSVGCTISFLSNILNAAIQPGGNN
VPTAAQAVDRFGQSTSGVVVVGNPANVFIFAYAAKNELVNTAILTGVAVTSAITVRGVNP
LGTVGTITSGLSCTSASAVILKISSPACSAASLDGSETSNAASTSITITAGSLTATVTFR
VWTPSVPITLTMDSAILQPIPGWFVSVSSVCKQMYQRARVSASAVLSYDSSSAQTVQVTD
LILAGLQSNDSSVASVNTTSGLVTGVATGAAQIAVVAGGRTVGSRSLSVLSTFAVVESFA
SLVVNTLSVTLSGPASNSKMASSVVQQQLDTEGRLAQVVSALQFQNGLTMPVTTSDGVVV
TSTNTSVVTIDSSFNVVPTGNGTGSYVHVAFSPSCGGTTTTLASTTAPVNVALSLPDSVS
VTQVVSPLTASGSSNPLAVGALIPTSSPIKIELVYGALKLDRTVDSRTTYDLSQANGLFS
VSVGSTTATIVPNTNSLVGTGFLLVRFTQTPLYANISVTVVGLTAVTAACNPFPAYSGST
NTAVTTLAVIADTGVYQRCQLSLKVTTTDSAVYDVTTSLIASYAIKSGTDLQLAPGTRVV
SVTTGVTSGSSTLTASYGSAPSQDLSVTVSSTAVLVSAFSSMTFVSTLSGIINVGTAYVS
LGATFSDGTQYTALFSGGVPALPGLVSFSSNVSAVATVDATSGQVVLRNNSYQAVSLTAT
SIPNSIARSVSFFANLNPDVGDVDLGALTGAPTTYASVGATLTIPVRVNTGSKGLGSVDL
SIFYDPAALSVVSAVSGADWPGGIFTSTLNSPPGTILLGGAPSSSKVSAAYEIAVLRFTV
LQAGRFSLSGVTNTLAAFGIPATDIGTRGAFVAGNLAFTSVSFRRRAADVEARSRRAGPG
YATTACSSPPCTCTGLRQTGDTNGDCIFDVKDVSYLQTYLTEQALSFSSATGQVIASTIQ
SYQIAALDVDLSGAVNPIDTSVLARVNFAQLRFLISTSITKVSQSGAACALTLDAVFLDK
GNVPASSTTTAVNFDLGATSAQNSAAGFQASIDGSQFSSGSRLSGKNSGLFGAIWSPQNL
GTGTYRVVVWTSLNLTGVGFTPIQTTVDGLGVSNPARVFAHYRSATTQTYGALNVTVSVL
GNSVNLLAPSGYTPLTTFDNTMTSGTCANEFTPVFQPSNLYSTSVLENTTVSSTVLTVSA
TDADAVTLFHSFTVSSLSSSLVYSILSGNAAGKFAIDSSTGVITLAGALDFETTTSYTLT
IRVSDQGTRASSSATATVAVSVVNVNDNAPIFATSIFPLLIPENTTAFTIIAVLSASDLD
FTPLSYTFNLNTDSSAFVLDSVTGELRTAAPLDREAKASFALSVNATDSGDPFGRVQVTT
LLFTVNVTDVNDNEITGFTLPAQVPENATVGEILFSIVVDDLDSTEPNRASTVDLINSFY
LDGNLTPVPYPLFDLLPNGSLLLLTAFDRSLASTIFLELSASNDALSFDGQPYTFMDTVA
LTVDDVNDHAPLFTQAEYLVDASEALSKGSLVVNVHASDADVGANALITFAIVSSDPSSG
ALFAFDSATGALTLAQNGSGFDREVVAHFNLTISATDAGSPSTRTSTCVVVITVLDVNDN
TPSFGAHFATYYISETSSVGFTVDTFSATDLDAGANALLSYTLATNDSHLVIDAASGRLL
VQSAHGQLVGSWWTSQNIITVTDAGNPPRTNTTSVVVVVFDENDHDPLFNSTTFSVSIAE
NQAVGQTVTRLSATDPDLDFNSALLYEIVSGNSLNHFGIDPNSGVITALVVLDRALLAQS
YSLVVQVSDSSPTFIATYNSTLGRSALPRSSNCTLSIEVTGTPPAIQPVPLVTLPYTTAA
GDFVANISAANSASAPVFVFSIVSGDPSNAFLISTSGTITVAKLPPLTFYSLVVRVQDTA
PTPLFSTIVVAVRVLNFVYVPFSTSIGLLHGSSVPVPPASYSQTLLSLANAAADTTGYVV
ADFGDLRVNSSFTVARSPASLIEGILITPLVRSDRRTLAVAVKVMDSAFNARVSATSVNI
RIVPDAALTAVDSSVITGTCSVPASTTTGQCVITSSLLPAAWFSDSSVLALPSNPSVTVF
LGLATQAIGLYANLGTVQLQPQPAVPAVQRNVRFDLPLTSLFVGNTFTSTMTGHASYQTQ
SFLIRLQVSSGLRISSAVAVDSTKWTITLTATSNTDWTIFGQLTDPSTASAAATAAAETL
LSVTFAVAANAPLDQFSTVSCTLKELVNVKGESLYPSGTAGLFADRTTGSGTSTTGQVYI
STDSVRGLIASTPFGELVNTAMLTGVPVTSPITVHAVRLSGAVTVQSTGLTCASSAPAQL
SAAGDCSILSMSGSETAGNNQITVTVTMGSLTSHLYARVWAPILPVEFSLADSTLNAVVD
WYNESDCSQRYQRASFLAQTNFSTGSQLSPVVDVTTLIAGSLSSSDLAVARIDASLNLVF
GVGVGSAQLTAAASGTSLITPHTITVTNAAVSVFSILVDVATSATMAPGSGFSVSQGVLQ
AVTASRVQSLSLEGATATAMIAAQFTDSTTMRLSASADSLLLDSTDLGVVKVSGGSIQAV
GSGVGPFVAVRWVASACHNRSIGSGTGFVNITIPPPDAVLAPVTANRITPPASPAALAGV
PTYSNLTVALVYGSAQRDLTNDTRTIYDTSLSNNLFTLSVWSDGRRKINPNTLSNVGTGI
LIVRFTHVNVSINISITVVAASQIILSANPNPAYPGSTSVSVTTLAQISTTTSFQTCRLR
LLMNLSDAFIIDVSALSQSAYSVVSGDVSIATRVVALTKGATSTPGSVRATFSTLTSNTL
TLSVASTPVEVAAFTAPTFVSTLSGIKNIGTAHMTLGATFSDGTQYTALFSPPGTAVLPG
LVTFSSSNVSYVTVNAASGLATIKGNSFTNQQLTATAPNGITTSVSFAVNLDPAAGDVDL
GALTGLALPAVSPGATIAIPVRVNTGALSLGSIDLLVVYDATKLSVVSVVAGTDWPSTSQ
FLGTINNPPGQVSFGGALSGSGIQGLKAIATITFRALSASAGLNLGVTGTIVTMAQPSGQ
LIVPSGTAFDAGQVVQPIKLTRRRAADAVEDEGATLELEQQQQQQPPSWVDMPPLPHAHS
RRTTCSSPPCTDAVCQSLYGKPRDTGDADGNCVFDIRDVKFAMDYIVAASTGFVTPSGQT
ILNSLLAGNIQQTQMDADFNQVVDGRDSSYLGKVNFKQLRFMTNFMVDGVQSSTSGCKLT
ISLNLLQKGDIPVSAETYVYFDLASTLATFQQEFAANAFVNGSQASFTDQLTNQAQTKGA
QLHGGFWQATLLDGTTGRYGVVVTTGIKSINIGLSVLQVTVDSLGVTNVARQFFLDGSAA
SPFEFAAPLNVNVGALGANVVRSSGYNPFMHFDNTERSDVCFFFRQPATLTPSTAENLPV
GEVVYSITVFDPSLPPINAQPSFNLINGADWTAFSLDAIGVIRLVLPLDREQKDFYSFSL
SLTVASLGLSSTVTVNLTIVDVNDNPPRFAVPSLTVRFLENLPAGSVLATFSATDADIGL
NALVSYSFVGAVDGFAIDSSTGTVTATRPYDREVQSQTSFLIKAEDSPVSGARLFSQLVV
VVMIDDVNDNAPMFSPSSQTFSILENSPIGTSLGFFTATDADIGTNAQLGNFQLISTGSL
PFVVDPLTGELQVLGALDRELVASFSFLVSLTDLGSPPLAGSASVTVVILDVNDNAPVIS
CPGGAIETEATLGTDVVLFQVTDADIGPNALTSVTIVSGDSQSFFEVIPDFLGTAGLFSL
RLLKPMTAAPGVAFDLTLLATDHGTPELSSTQPTTFVVTTAFSIGVQASGAQFTAGAPTL
LSSEVLRMDFGPMSASSSPGQIVVSLGSTQNSSSFTVIQSLSAVKVIALPSEIYNDSVAL
SYNSRQVVLSVQVLDSSQRVFATASNISCTVPAPSASLAPLMGSCVSDPSSGICTWTFTV
PETWFATSAVSVTANCASQGARAVSSFASISLKRVGPLTSPTLINELFAVLPARSVHPGE
IVLVPVYARITNSLSSAYLTVSVSNGLSLISAANKSALYLVIEESCDISVRSCQASRSIY
IEKSQKTFVQGDSGPLLLFYFKVSVPANQTAASMETFAILVQTLTNGAVQAVVPAGAEGF
PYASSMISRSGVRVRATSGGTIYVTPLTYNVAIATAHQPVLMNTDVLGVPSGTTYIKAFT
INSTTGAVVSLTSAELICSSTDVRVVQVAADCSQVFFSGTETLGASEIAVNVTIKSSLVS
TLAKLRVWVVNLPISLRSDVTTLAPVRNLFEDDCVTPTFSSGVVKASGTFSDSVATFTAD
LTDLVAPLLSLSNPSVAAIRQLSPSGWSLSALGAGSTILSLPDVEGRVVAPAVPIVVSTT
PVEIFSLVGHPVHSVAVNTSATVELDSIVSAVVTIENTLKAVGESVEILVDAIFRDGSRV
RLSPDQLQFVVSASSPLAVDPDTKRIRVSSAVGVTDFISVAWRGPPQCASPVIATGVVSV
VLDFGLAPPFAETVFSSSVNESVSVPTSLVNASIAASVQLYYVIVNASFTLNASQSVVVG
NAQSLFSFNAAGVLTVNPAASSTAMPFDRDSIPRFLLAIACTRFAADVPLLAAGLTAKNP
ASHALVNVSLLDTNDNAPIFALPKYRYRIMPTADIGTPLLPALAASDLDEGLNAEVHFAH
TVAANPAAPRFSVPDLASSITVAARLSTTVFNFDFSVTASDRGSPQRVAQVPVEIEVYDE
SKLVYFQFQATAAEVTLAIDNFSAVMHELLNSTILVAQIKQLTDARRSSASVTQVDIFTM
AGTWSTDSQSQLAALAAPLNLTELYSSSGISLLPFLNATEIQLLLGFKVLTIGTYSASSG
SSSSSQQVVSIVVPVALIILIIFILVVVLYRRRKRDQSKKVSQLLNARKSVRHHEVPTLL
SDNTSDNVSFGDGQSEQGVHSGGQVDPDSGTAYFFKTSQEQKTMSTPMMSRRPDGSEAQI
GLSSTTVKVIKEEKQWLIKPEPAEEMEQKLLGPTQSYAGSAAWPKEWSGDVGDPLQDPQE
FLLNFPTIADHAKENRLAVNQGEYLDVTDFNESPHGSSEGDLDAEDQVVARKFKLPRKSS
VASSALSDKPNSTFIFDFRQYLQQNADS
>HolozoaChoanoEP00042Codosigahollandica_P045625
VSLELSDRSARRIQTMLTSGSRQWSGQVSLDLHELALLLDAQGFLVFRNFLNTSVARSNL
QTQLFTVAAPLQLIAPWQLLALFPSTSDPISDPAGPLVLSLQYTPSTSQFAVALARHCVP
TSSVLDSLLEQVDWSVSLPGVESSDFLLQDRQQVLRSVNSSPSGLQLCELSQGILPALST
DFQTFETSFLLGNRSISLLGQSATSESFHRTGVLHPVSFEAGALWTVISQPQFGCAAADD
LVAFSASAHVFSALDSRLQVSDLHLERFVQLVVVSDALLEEAASWVLQVSSRDDRVRVLS
WRRSAVSAAVFDLPTKQGSAAALLRVRKTSQLSWLAALQSLEVSARAGTGVGATPASCSL
EPQPNFGLEFAFLSEPAVPIETQVLLSNDYHLTGTGEAEVWAILSSGTQLSASRLEGLSL
DALQQFQFLHSMQRCQSLSLMEDPGTVVQPLTLSECTQRTFKDQSEFSVSAQPVEFALSS
TSGSSTLRLNARFSEQNATSTTMLVRFERGDLLSTTSYVYHSMNESLALVTEGALNVVHF
RRLPLGSRFFATKRDDTASQRIFVTVAVLAAAEPRCVLGTGWAFQLAGVARVSVQSFAQV
LDYFVLVDAVLLNSSAHQPVRENSTVLIRGEFIDLSGSSDGVAFGQLVFANDLAIGSLSL
GGGAVAQQRLRAFARAQVALRITITSSEGSPSTSQASCSLFGLLNVAPMFSNTAGNSQPI
VISESAPEGTLIAQLDVTRSATYTLAPATNSISSTSTFAQTSLVLDSSGELSVSQLVPEF
AGTSYPVTVVSRDSRSGRLDQFTLLVLVCYENRAPSIFLNNSVVSIAENVTTASAIAFLD
ILDENVFGGLNCGGFSDSISVTLTVSPDSSAFVLEPVPGLPAASRARWQLKPNKQLDREQ
VPAYSVTVTVTDSFKLSRSVNMSVILTDVNDNAPMVDATAVCLPPVDCVSDTSTPQLCAN
QTSCLANLMDCAAPAVGSIDSCEEYLSFRECLILRITSPDCSRDIRLPLFQLALNSTEQH
RSACPSHAATVCGLPCHAGSTWDAAQRGCLRRELEVTENSPIGTPLLTIQASDRDVGPYA
AITFSILHRFDCGAATDLAESASVCLASSSLIVQTGSEALFSINSTSGQVAVAGQLDFEA
SSQRTLFVMLQDAGGLSVVHRVDVTLLNELFKMRLLSTNLVSCGTLSSPQLCLGASPLAL
RVGTNDEADIGPSFYYFQCAVFVRTNGLETVILDWTACNGTDAALQAHPTNASNFLKSSW
FVWSHPDGVYQFRVSTRLVMTNGSLATGISPVDVSFLSLTKPPALLTVTSTSSGVVGAGS
SASPLKVSVNATSFSLTAQYTYSLPAGVVYPPLLCLYRVDGGSWRNCTRAQGTQLEMFAA
SSTGSPVTFSTTVFGLVEGNHSVCFRMTDICQNADPLTSEKCLALAVDLAAPTLAFAEIL
PSELFASATSRSFVIYSDDPKATLRMRLDNTAVSPYACTADRSRTSAGSSYFCFDVTGLG
EGRHVLETTGSDSANHVSNVLRFEWLVDTRSPTLSLASDLDSRVVLSDDWAYQFSASEPL
RSLSCAVRKYSLPHWASCCTSSGPEEAACVSPCVFGEGLGEACVQDHAGTGSFWSRFRGC
YETLVRAHGSPSSLLVGESRPSPCDFRGFVKVLATQAGLVVEPGFVYQLIAGATDVAGNG
VDLTQQLNSSQILASLSTFTDRSQANLITTSWIVLPSGFVSSSALPAALVPQPSSSLAST
CPSASSSEGAVVALAVVPWVLSVAILLFLCLKREDLSPGWTGLFSTSKDPLSRSRTARRN
RPRAPPSDPQATQPMNITFKNSVPLHDVLRDPDAAREQGYIDLAQNRRPGARDAPIHLTL
VPVQPEGSVPAFSPSSAQHRNYDEFDSIAHDVLRVHADQNEPTASAASTTAASDQYDDDP
TQGYMEPDMEFLDIDADLQQLATKGAPSEWL
>HolozoaChoanoEP00042Codosigahollandica_P045826
TTSMTVTLKDENDNAPLFNQSSYSLTVAENDTADTTFTRIHATDKDSTINAALTFG
>HolozoaChoanoEP00042Codosigahollandica_P045827
SLDYETTKQYVLSFRIVDSGTPALNSTVSHTINIQDVNDNAPQFTQSSFAVDLPSRVPTT
FFTIIGSTDPDAGINATLSYSIVSIDGSSTSTLFRINSTDGRLFANETIYPNAQYVVIVR
ATDGGAVPLSATVVVTFTTVAPPNNHNPVFGQLGWNIGISEFTTVGSVVYVLTGSDADNI
PHTVFEYSLLSGNTLGKFALNSSSCAVILTEIVDFETEPQAYNLTFQISDEYGDGQTRYS
TTYGVIRILDTGNTPPRFSANYSTVLSELANEGDIVFTTQIIDPDNDFYNPPNFLYISAG
DPNLHFGMDAQDMVLISSVDLDGSEWASGDARVYVLELTALNTNTGDSSTTSMTVTLKDG
NDNAPLFNQSSYSLTVAENDAADTTYARIHTTDKDSTTIAALTFGFGSLTSNKVSINSAT
GALTVCKLLDNEALHSIEVTARVTDGGVPQHDAEVSFLLTITDVNDNAPVFGSASYTFNI
QENIQVSSTVGLVTATDADSTSNAAIVFSIVSGASGKFVIDSNTGIVSTAGSLDRETTDS
YTLVVRATDQGSPALSASVTVAITVQAAHTAAPTWKTLNSTIFIGSIQLSQLSTEVFGAL
RLRGTIVVQLNGDYAFRFDDGVLARAVKLMPASFGQTVQCGIQAF
>HolozoaChoanoEP00042Codosigahollandica_P045829
MGTLVLNLTATDPDTIYGPTVTYSLSGNDVSKFSLGNSNGSITVRTVMDYESSVKSYSIS
VTASDADPVSPRSSTVSVSIAVLDCNDNSPVFSSPFYTASLVENLSPGTAVVTVLATDAD
QPLTPTSAISYSLSLQTSRSTAKLASLVWPVSWIAR
>HolozoaChoanoEP00042Codosigahollandica_P045832
KWSAHLTSTSHRCWHDTQANICLRHARNSHTDRWGKLKAGLEHRASVRFISCLSGSGLEE
QAIGTTYHTITTNITATVVFQYGNGSTGSVSADGLFALSSTDTTTRVVSIARIDREAVTT
SRNTYFAISGSDTASCTTTIAFTDINDNAPVATPTVFSVNENANINSNLTALPATDPDSG
VNGIWTYTLLSTGVPFTVSSNTLWAAGSLDYETTKQYVLSFRIVDSGTPALSSTVSHTIN
IQDLTIRPPSASLPTLARCSKIPPWEPLY
>HolozoaChoanoEP00042Codosigahollandica_P048068
MHLLALVLGLLAGVHLSSGNVSPVFVGAPYSFRVFDSASVGAAVGTVSATDADTGADGTR
TYSITAFDVPFRIDSSTGIVYTTAALDVYAIKSYVLPVTVFDGGSPPLYASTTATVAIRA
GWFLGTSTAINCNLVCSAQSTEGCNVASTSQLKDAPTILAAVGLSQLGASCGSFVSTTSA
FAPYVSGTACYYPSSAPTCAANSTTTQPRICCCKTAGCTSNWFASATSLSINVPETSTLN
SIVNTVYTAGKTQSFVLNDSSIFQVMTNGSLSLTGGLLDFEKVKSYYLLVTAVITSPVVF
NRTIPMVVNVVDMNEAPVFSQSSYSVRIFESTSVGSVIATVAATDVDAGTNGVFRFSLTS
ASVPFTINATTGNISVSGALDAFLSPYVLTIQATDTGASPLTSFVNVTVVVSNGWVLGLA
GQSCDTACAAASATCELSSLATVASTDVLLGLNAVNRLGMSCASFLNSSLASAPVYFSSN
STCFFGNKTASACNTPQTTGQRICCCGGSTACPTKWFNPRYLTFNVSENSAAGTVVGTVY
SAGTSYKLNDTSVFSIGATSGIIVVSGSVNFESIKTHYLTVSSTLSTVTSSAAVTIQVLD
LNEAPTLTSPAAIFVMQAAGVGTNVSRFQAKDVDAGSNGVLTYTLVTSGTPFSINSSTGD
LTVAKTIDIFSTQRYTLQVSVQDGGSPALSASVTASVRVTTGWILGASGTTCDATCASNA
IPWSCNAAQLPSINSIGLFVAMNITNRLDLTCTSYINSTMTSAPFVNNSACNFNSGKSGV
CADVIVGQRACCCSNTGCSAPWLNTNFLAFNVTENAAV
>HolozoaChoanoEP00042Codosigahollandica_P048210
THTHTHTVARMSVCRLAAAIVWALLLAQVSAEVYFGAVYGGDWSVSVVCEVNSTHALVHV
RAPQHTTITLTHSTVTLYSAASLLATPMSEVVALRGAAFGSVRLTAVRTAPARQQTTTAS
FTSIPSIPAMVGICEINRGGYAVLLSQTSTLSSVTLIGAYSSSGVAAAPAAATLTLSHNQ
NIVFTAPQSTSLTWSLPSNWAVGLDSNAALVANVSFASSSSSNSTVLQFWPARFTLVGSD
VAAQCEIDGSSRALCFFSFPLAQQLVDSVQLISSTFQYESEFTASSLQQGYGVFAMRPSD
LFSLRLANALPLSLVLTSTHNTTSSLGASASAVSLFPASSIENQLFVGVLAANTTAVKTT
SSACFAAIVSCEYAQNDLYIEVFWPSKSANFSLLAAISSLQVNSTTYILAAPSSGAPSRQ
VVRDFDISTLSSGVSVAILAGNVRMFVGELQRVLNPSLPAYMLRTSTHLSLLSSDATCSV
SILAFGWWANRTRLSTQATRSFWASAWLVSTSTSSLPATFNLTLAPVPSSQIPIASFFQL
VQSGLLAVTSTPSVCLDATCTPLSLRKRQYLALTGRPGQGLVAASFTEHDITGSVVLKLR
LTGMTSLSPASVVFVSPGNSQSIQTDPAVYRTETSVGGQVRYSVDATLPISSATLLPACS
LSMTVSAKDPVVSFFFAPSLASQFAFTRMSEGTSSGVMQSLLGGGGGGGANETLAAQATL
HLIQSRRLVYSIKLFDDGAASVLSKPVQSRVSFLRADSSVLFVAPLQALQTRGSWEFPSE
VTTRNAILTAIASRALLVTVQLLSGNQMLAWAPINSELLFVPSPSVPSVLETASAGTSVC
VNDPNRPFVFALSPPLIKLQDTRFELANGAIVLSRTSGQYNASSTPTVVFAITAEDTLAG
RVDTSRVTVSITDEDNSAPFFAKASFDLYLREDQPSGTGFGFVGAIKPDPLFPTLTYSLI
DPLASFAVRTINSSGVFVASLSSLASFDREQRAVYSVTLVTVDQRNRSSQATLLIHISDT
NDNTPTFCGLGSCASSFAVSLAEDTLPLSTVASFNISDLDDGANASVLLSIVAPANTTCD
SEGRRYFSLDSSTPSVVLARNDSSQTVSFAKLVLVRQLDFEQQSIFRVCIQAQDRGTPAM
QAMIMVTVTVIDVPFRITLASVNVPASAVPNFFFSSSQLLNITYEANGEDLLLAPIFEYR
LNHMSALDCVLSEWSSSGSCGADESRSSATTGPVWLEYSPGKWCRQSSDVPAAKIRQRRY
ILQARDENGFGADCPRHDSLSLAAAAYAGLAVALGDPILERRVSCGSAVCATDCQLTEAD
LVPCSQGNLCIEGVKLRGSFVAALPSKLSCRSGSADTGCASPEDIIQLPGSACPLAGTIN
GLTLARNLSEFLLFIDDNLHSPQRVFDAWKPTVVPAMLTDLVTLRFIACPVPASCTNQST
VTTPSPFLSSTLTASIASSTTTSVLPVTTTTATTTTPSPSESPQALLNARLMAHAPRNGY
LRNHAVYDGWSFADGWKPRSMWPVMQPSIRQRSAWNSSLFESTYLRTSSSLWLPCPSTSS
VILVQDSFVRSLSLCRLELSNLNDGLHSLELRAYNSSLSPASRVYNASLLLVVDRQTPSI
LTLEPVFP
>HolozoaChoanoEP00042Codosigahollandica_P049604
LAGDEAGNTVASGDVNSDGIDDVIIGAPSALSGAGQAFVVFGRLGGFATGVLALSGLTPS
TGLTITGIVPGTEAVGKGVGACDVNGDGRTDLIIGAYFSSNVYVLYNLLGGYVSSPVALA
SLDQSRGAVLSGLSGEYFGRALSCADVNGDHLPDLIIGAPKSDPDGRQNAGRVYVVYSVT
GGFDALQVPVTSLNSSQAAIFNGMGTDDHLGNSVAGGDINGDGVADILTGAYGGRVHIAR
AFVIFGKLDGFPSLSFDVSSLSTATGLILHGNASLTGDNAYFAVATADINGDGVSDLIIG
DYEAEPAGRVYVVYGVTGGFDTASLQLPLLPSSRGFIIEGIAPRDGAGLSVGTGDLNGDG
IADILAGANGADPNGLAYSGQSYSVFGVGTVNISTTASTIPSTVPSTVTTATSGATATTV
TTLATSSSAPNLNAPVFSEPVYTFSLNENLAAGSVLGSVSANDSDTGDNARLSFSFASGN
TAALFSIDADTGVIALAQVIDLDQRRVPVYDLTVVAADHGVPSLSATVSVSITVIDLNDN
APIFAPLGTYSFNVLESVAVGTTVGTVTAADADFSPIFSTIAYSILSGDNGVFMIDMTSG
EIVTMDVLDFEVTPQYTLVIEASDGLLTVTQVVHVHVLDANEHAPVFDALANYTVEVLES
VAMGTVVTTVTATDADVAQAFSTVTYSILSGNPGAFLIDMNSGEIVTMDTLDFEVTPQYT
LVIEASDGLLSVTQTVVIEVLDANDNTPEFAATSYTFAVTENAAVGTSVGSVAATDADAT
TNAALTFSIQGGDPLGLFALDAATGDLTVAAPIDLEVLPAAVLTLTIAAADSGSPALVGT
VSVTINVGDVNDNSPVFSSGNSVSYTLPESQPLFAAFGSLAATDADFTLAFSTLTFAIAS
GANSQFDITSSTGALRVISALDFETQQAYSLQVTVSDGLFTVSQVVSVAVTDVNDNAPVF
ASASYAFSVVENSALGTVVGAVVATDADATTNSQFTFALTSNPGGFFSVNPSSGAITVSA
PIDLEALSASTVTLSVSATDHGSPALSASVQVVISVSDANDNAPVFPSAGFQFSLAENAA
VGTFIGVVSATDADSGSNAAIRFSVPVGAAFAINSVTGALTAVDAFDFEALAVLGQVLVV
TATDRGTPALSTSVSVTITITDVNDNSPMPLQSTYRFRVMPNVAIGTALTPVLNATDVDS
GLNGEVHLAHTALAGSIEARTFVVPEAGGSITTAVALPTATLSYIFVVSVSDRGSPMRTT
LVPVLVEVFDVTKLVRIVLEGSVQLIEASLEDFVDLIEEMAGSAILVTQIQAVPGSRRAG
PSTSIGFLAITGTYPNMTQAEIAAALAGADLTGLYAADAITLLASLNATRIAEALGLSVV
SLGTFPSTSAASDDSDTDANLLLYILIPILGTIALVACIALAVVIRQRNRQARHEVSRLL
NDRVSARRKKESASMFPAPPATSASRPLMVTDSGGSIDPASGNAFFFRTSEETKTVHSPI
MARGPNGVESQQGLTATTTKVIRSEQQWLLKEEPVQMEEKTLDALPMTRQSSYAWPKEWE
PDVADPTQDPSDFSTTFPTLHDSAPAHPRSRVP
>HolozoaChoanoEP00042Codosigahollandica_P051835
SIDTLSWSDADAGINAAVTFAIVSGNSLGFFAVSSTGTVSVTRNIDRDVLSSNVFTLTVS
VTNADGINAVGGSAVLSTTATVVVTLLDINDNTPVIDTSRAYGRTVAEGSALSVTVDTIR
ASDADEGVNALLTYSISAGNVLGQFAINNATGSITIVKELDYESIPSNPLVFQVTVRDNG
VDTSSNPFRLSATVSVSVTVTDVNDNAPVFDRSVYSVSVPECSASGTYSTVCLGALTPAP
TSIAATDADQPGTPNSQLSFSLTGSNLFTINSTTGVVSVVG
>HolozoaChoanoEP00042Codosigahollandica_P051836
VVGALDYELSHSYSLTLTATDSGTPALSSTASLTVTVTDVNDNAPVVDTSRSYGKSLYEG
STTGASIDTLS
>HolozoaChoanoEP00042Codosigahollandica_P051837
GKFVIDSSTGIISTAGSLDRETTDSYTLVVRATDQGSPALSASVTVTITILDFNDNAPVF
GSSSYSMSIAENSAAGTGVGSVGATDADLATTPASTIVFSISAGNKNADDSNAGVFSIDG
STGAITLSLSGIVDAEAQQSYTLTVLATDQGTPSLSTAVTVTVSVGDVNDVTPVFSQPSG
YAFSVVENSSTGTAVNSVSALDGDVSSPNNAVTFSITSGNSAGKFGISTSTGGISVAGAL
DRETVDTYVLTVRATDGGTPSLTVTVQVTITITDANDNTPVFGSGSYSFSVDENTSVSTS
IGTVAATDADATTNAVIVFSIASGNTDNLFAIDGSTGSVTVSNLIDLETIQKQLYTLTVR
ATDQGSPANTATVTVSVSVGDVNDNQPVFDVLGTYSVSIPESKSVSSVILTVAAADADFT
SAFSTLAYSVSSGAGGKFAIDSTTGEISVSNTLDFETTASYSLQLSVTDGLFAVSQGVTV
TITDVNDNTP
>HolozoaChoanoEP00042Codosigahollandica_P051899
HSTPIAAGFPSVKPSAPPDPLFLVRPSSVCAAPMRSPLCAQLLLLLCLLGRLSLALPSVN
HDDEEAPSAKSGGHAVSVLDPTYFGVEPDHFCSICTDMSQRFANSSALGSSNQFATFNTY
CDSLSTLSIRQCRVVIAQYSDFFAAQRRIDCSSLCSSSATSQVRARAIGASCIRHSACAS
TEFCSSSKQCAACSSCTQSSLSIDGSCPCLPTTPITVTSPVSSSAVKIGDRWTITWTSSM
ASSIKTNITLYATTSTTPYLRIASNIANTGSFIWVVPMSVALQAYYIVVSSSVISLSYGT
GPASGSFSIGSALCKYHTACSAYTYCRTSGACNDCSSCTSSRAIDGVCPSRCTAATNITF
TMSSSYSVKSGGRLRVTWNYFGDPMPLMNLWLFPRSSTSGDIELTRGVDITLKSFYYDLP
QCQAAGSYWIGAFVYTGSTTKTASTSLTKGYFPLYRSSIGDTGFPVSLVNCSSHAACGDN
MYCDITSRCYYCAGCSLYNDPIDGVCPATTDCGVLGANFTPNEARPNISETDAAGKVITP
LLPTCAVYNTMLKTSTLTNCAFDAETTNSKPKVMTVAHEANINSLASKISDAFGSSYKLR
VKASYIKADNPDRDSPSLHYEGRASAVTLSSTTTSSFSTTDLGKLAELAAESGFKFVQYQ
ADSDIHVSTAAAGCSSPVDLVVLLDSSGSIDMPSYGGAPGNFVNKVLPFVSQLVSNFNIG
PNAATQSRVAVVSFATNVTVNFHLNVHTNLSSMQAAIAAIPYMSKATYTSLGLTTVQNSV
FLESMGMRPLSAGIPRVLMVVTDGQSTSGYEPAAVAASLRANLNVNMFAVGVGCGCDQGQ
LEDMASNPISSHVFLLKSFDIMSRLISEMTTASCFSSTPIITGTALTASVDSCVVKYFNP
VCGVMSQTLVVEVKDTSGSTNAYISSASTTPGFFDYEQTGSTTTKIFKVIRSSPSSSVYI
GVEGVSTTSSFVINAWSDVFQTGGDSISVTITEGTAIGFLVMSAPVVLLAPGTTAGLDFD
IDAASDPGAYFSIVATTGRVTLARVPDREAVSSFLLRVLASSSVSSCFTGAQTLNITIAD
INDNPPVFQASSYTASIQEGLPVGTVVTSVLATDADAGTNAVVLYSLSDSSVFQISSTGV
ISMKTVVYDETKASYSFRVIATDAANSSFTTSVPITITIVPVPCAPGSSSASGTLLCQAC
GTGTYQPSSGATSCLTCGCPANQYASGTCTSTSNHACVACPANSASTGGTGGLSSCVCNS
GYSRVVQNGVTSCAPCPTNCNAGYYLAGSCTPTTATSCQPCTTSASCTSGQYLNGTCGGA
TNSPATNPNCAACATCSSGQYASTECSSFSNRVCTACTASCLSGQYLNGTCGGVTNPNCV
LCSTTCPSGQYRATACSANADMVCQQCTSCVSGVNYESGACSTSSNRQCTACATTCPAGQ
YASTSCTASSNVVCATCTSSCPTGQYLDGSCAGSTNPTCKACHSSCQRCSGASSSQCTAC
TSPLALLGGSCVSNCGAGYFTNSSSATCTPCHSSCATCTGSLATQCSTCASGLVLRSDST
CSSSCSSGSYNRTNVCSTCTTCSTGTYSSGGCVGSSDTVCSSWSACPAGTFQLAAPTATS
DRQCQACTSSCPIGQERTGTCSGSSDFVCSTCSSGSFKSTTGVGPCQSCVTTCTGDNRLS
GSCTSSSSPQCVPCTNTCPANSYLTGSCSTSSDRSCVSCTNCSASQYESSACSTSANRIC
RDCLTSCGQGQFLTGTCGGTSFTSCATCALASSCSQNQYLSGQCGTPTARDQTSCQNCHA
TCATCRGGASSDCLSCPSGTFLSGNACSATCPAGSFADTSNGQCSACFSSCATCTSASST
QCNSCASGFYLLRSGSSRTCSSSCPTVGYFTNSTSGECQTCSTCPTGQYKTGGCNGVVDT
SCTAWTACSTNQYEQVAPTSTSDRVCAGCLTSCAAGLELAGTCGGSSNYYCKQCDSGKFK
SSSGSQACTACVASCSGSSYLQGACSSTTSPSCVACSTTCPSNQYLSIACSSSADRVCAT
CSACTANQYVSSACTGTANTVCAACSTCSSSEFIRTACTSSANTVCNSCTVCSATQYQTS
ACSSSSNRVCAP
>HolozoaChoanoEP00042Codosigahollandica_P052631
TITDANDNDPVFTSGSSVSVYESDPVGTLLVTFTSTDADIIETTPTFTILSGNSGALALD
SSTGQLRVANALDYEATKTYTLSVRVSDAGTPARSSLTTFTVTVLDVNDNTPVYNPSTYS
GSLIFETLAVGSTVYSTTASDADSVAAGGLLVYSVLTDDSSGRLSINPSTGKVVVARSLC
ALDNYDISMTVQVRDIPAADVNACKARCGVFVNSFSGKDLGSCTASCDAAASSLTACTAL
CGAAVDADSCGKGCLFFDGYPRSATATVQLTVIDRNGATPVFTAGTFSGSASSGAAVGTA
VATVSATDADVCDTSLLYYFYVLNLPSTTSADGYFAINASTGVITVASSLRSASLGIHTF
PLLARDTNSDNVRQTT
>HolozoaChoanoEP00042Codosigahollandica_P055733
STLPFTNTLQENLPAGSKIATFSTLVPGANFVLLSNVSIPFEIDTRLGHLTTTSPLDRET
TSRFTFLVGASDPANASRFGSTLVSVIVSDVNDNNPVFSQSDLSLTIPENLPRNFQIATL
VASDADEPSTANSFITYAIRSVLAISPTASVSLPRAAFSYDQVTAVLTVNSTLDREAFSS
YTIVLTATDSGALPRQGNMTLHLVLSDLNDNAPVFLEAPDTLRVFRDVESATVVRTFTAS
DQDTGVNALVSYQLTFAQPSGFFSLNANDGRLFVTASLCTSTSSVFVLTVTASDAGTPSL
SNATTLTIIADPVNRFSPMFDRLEYFAPVIDQAPPNSLVYSLNATDDDNCSGTALSYELN
RFNSAANNASFVVERQTGRILTASTINRILSPRFTLNISVSDNAAPAARNAFVLVVIVVF
ERISSFEFTPSDPMLLGQLPKALSSLPQATSSRQDFFFPTPPFGASFSVSSRWASSPLAN
SVNLSFPLASATQLRGFLVDPEVWADQRSVRAVAIARGPNGSSQIASTTVQLRLSPDARL
SQIIATPLLASCTASAPSGTCVLQSPAVPSQYFALAGVSGSFLAEMAFLGGSFVTIGSVT
LRSSSIGSLQTPTSNIYQTLPLREVFQNEEVSSTVFSSFADQVGSFAIVLQYNSTIVRIR
EVAFNDSLFSVSFAQGASMWVVQGTFRGAKPVSQLSAPQELFQVKYQVLVDETINTSVSL
LVKDLRSALGSRLLLQQQRAAPTFGMVIDRAGLRQTGLVVVRRSQLLALLASSARTFFFN
TAILTGQEIFEPVSLLGCFSSRALTLPEVCQPARATSCSSNSPSVLQVADTCDGIRLRGT
ESNGSDSALVQFRVGDIHANLTFSVWFPEFPFDLQVSDQLLNKISVAAQSVPALCLSSYQ
AAEISAQARFSAGTRRSPLLSVTSLVASKLRVLDSAVARMESEGSGSLTTLTPRVVGVGP
GQTTLELVLAQRRIGAVNISTVDDVILALEIQLLVASDMTTSSSFNSSTFENATALGLVS
SSSLLLDREGKVGHLVSYAVFNDGHTLRVRPDAALRLTSSHTESLATPTAAQLVTGTVSR
RGCELRADWSPLNCASGVDRLDLHLLETLAVDVDLVLPTSMEVRGVKPTLASPNSSAALL
QVSPTSNRLQVMLIFPGGAEVDMSSDLRLRLDTRDSESRLSITRGPDGLLVQVLPEALAG
TAIIRLSFSHLSDPKFEASVNISVVSIQLAPNSLQSFCLPWPEFPGSRAMFDHVLERLPG
TFARPAFQECQLATNLTLSNGEVQSIFRSEYLTYQLFFKAHESTRVPREIALVETTASAV
ILRVFVAGEFVVKASIAGLALLSRLEIVVSDNILEIVSIDNMRFVESLVGLKDQVSAPVQ
LGVTFSDGTKFAALFKDDGTSFCPGLIEFESSDSSVARTSAGTNDVRLVDNAFVALQLTA
RATSKNLTSTVDFVCNLEPDVGDVDLGQVTGLPISSIPTGQILSIPVRVNLGSSPLGPFS
LTVSYDSALLLALDGGMTPGTDWVEQGGGILLSNTNDFESTSGIGSYVITGVAFGFDHRG
SAYHLCTIQFRAVGSGVAWISGTLNTLSHADVVTAIQPIGPNGPRPFEAGRVRVAIGPEA
RRRGVSDSFHRSLRLAPTRRQVSSIPCASTPQFGDTNNDCHFDINDVAYANLFVLEALID
FSGAFGSSLRPSSTPALSAVFDADGNSVVDALDVSYLARVVAGLSRFVKNIRTMPVNDTA
NDGCGLTISAQVFSAGNIPDTGNRTFVFVDLAVDTLQQQQLLLASNFSRGTMLNVTKGPG
LFGGVLRLAHTASGFEAVFQTDLVASEVGMSIILTLVNNQGQVDDERLSLLVGPPLSVAP
LRYPSSLSVQLPVLSSVARVSLEGGYSPLFFFNNSLESSSCLNSNSPVFPSSSLTLHVFE
NTTINTKISNLTAFDADRGLAGKLNYSLVASGPSTSALLFATDPRTGGLVLAGKLDREST
SNYTLALRASDAVFPFHTANISILIFVDDINDNPPYFAGFELDSPLGREQENLHVSFIQA
SEDQPSAKYAVEIDAGFSIQSPLLTLRAGDADLETDFGYLLETDSESFELDPSSGALKAT
ASIFPTSTLAFTLRVRLSDGQFFSSALLEFTIRPVWHAIPVTTLLNVTRSYSGLTGVVAA
AFGPTLAGSEPYQISTSPEQSLQVDTRLMDADGLIWFDDPRIRVLFHVLDATLSTEPRLF
SASLTLTATLKSDLELAGLLPSSELRSSCVVNSTVAAFCIVEISIPTAWFSVLANTTRTI
EVVAAESHQSGLVTLPLATNSLSLVHRRSWTLNRNFLMQLPLAELSDAEGAELPAAMFAH
GTSAIASFAFECSTDPSLRMTRVSFNETLWTVSISKVDDHNIAVTGILKNIEAASLSLTS
EPTLLATIYLSAALADPFVLPSARISCLAAFLGSIKENRVLGASQAPAPIKFVDRQYHLG
DSTEISEIGNVALLQATFYSIVLSANQTTLINTARLDGVTVREPLTSRGLHSSGDLASFP
FGTLGCHSSNASVLQVTDDCQAVFLDGSELSGHFEVSITAVLAGEYSSTGQPLTQELRFR
VFYPTLPISLSSSISTLHRVSNWTYEISSTDLNCAPGYQVAVVRATAEWTDLMSSVEVDV
TKYLLGHLNVEPSNLAHVSGNVILPRSAGVLTITFDQPASGERLGLVKLQVLDEDRAPSR
LVAIPFSQISIHAGISPFALLEDSETFSVLQSFPVPSSPGTVAVFALFEAGVFMPVYPAW
GLRLNSPSPSLVAVPRTNNTSFDNLHFHPLMNGTSAPSLAVRWVSTCGAAEQLVAQVPSN
ASDLALNLARLPPVTELRLRTGATKLIALADNALAFETQIRSDVLAFESFLGVDMVYGGA
LSSDVVDLSLDARVAYNITSSVPGLVDIVGLICTTTSQSFTCRAGSTFTTPKIRVASTAR
VPGVIQLSAQYADGQRVFRTKTVSIVVVTLLLIDVSVTPFPAYPGSLSRELAGLHRYFNP
DVRPYVRQRAQLGMTLKLSDGSSVRLTASHSIQFAFSFPPGKARNDSLPYTFDSVTAIIS
SSAQANVLQSADEVVFITASIPGSTLKSSARKLTFSDTPVTATRISELRLASNSTTVHGP
VRSIAAQLLMTLEFSDGTRNTEVFSVQGGSLLPGLVAFDSDLAAAVTIDRAGRVTLLGNA
ARAVVLTASVGLIQESLTVFCNLDASLGDVDIGNLTGLPAPLIRVGQSVVIPVHINVGDS
ILGTFEIRLAYNPAKLSLLGISEGADWPKGGVFQGYFHPNTEEGVILLGGAVDLGVQVNR
PVSLMHVASLEFKSIEKGVTPIQGVVSLLTDQSLQGRPISGPDSRAVVAGAIQVVSLGAT
ESRRSDTIATDEEDSPLIPPSGLHGRRALGSCSIPPCESCSRGREYGDADGNCIFDMRDV
AFTLAFLTERLTEFQTATGSLVQAAMTASSILHMDVDKNGAVEPSDALLMLRANFHILHF
VSEVTVRPAQDPFSNCTVSVNVTLSDRGAAALPKNRAQVFLNVIFQHVDVSEDSIFFENN
STKELQIGTEVAMIQLDDVTEIHVLNTSLIGPTYGAGLLSERPSYCAPRLLSGAQCANVS
SVEFFFFDESAAECAQIINGSCPDEDTTFSSFSACMTACAAGYVYSVSFQTNVVAPVIGV
SVLQINPDERGLVTAGRDFHFTAADTSGDPLYSLPLNSWLDVRTLDYSTTVQGQPAETLQ
TVELLALNGFSPLTLFSNDLAAHSCSNNFPPVFVGGSERTLSIQENAAPGTLLATLAATD
MDPEQTAKLTFSLLPDFAYVQGTRFDSRATSSELALIRDTYTLDVLTLTSSGSVVLAKTP
DFEQVQSYSFLIQVSDNSPPFAQRARLRLNVSITDVNDNSPVVLNTVFTVSIHVTEPPGT
PVFQVRARDDDSGDNARLSFSLATPNSFFRIDANGLILTREIQIHELASVSTVSVVVRDR
GNPSRSNTLSVAVAILSDGYLVTITTTPDLDTFQELYGADGSHPCLNAIAAVVKGSVFVV
SLKAHSKPGLTLVTFYVVRDSDRGIMASSTIQTLLIQNADTIDSMAQFCSLVDLVPPTTR
PTSNDSSASVLSLTIIGIIVGVGCFLVLVIVLLVMFSRRQSRRLTQYKMAMAAAGDVTYG
NPVSELSSHRSQAEDHTDLEYSRQSTLHSLLAMQTPSKSELVAPRVYTSTPQSPPRTLSS
TVFLPTPLASPSGQDAAAEESSSDHPDPPSVSESDSSARHVGFTGDLEMGPTKRFEPPQS
HVRKPKKLFATKKAASQPSLPVSDIPPALKQKSNSRPNIRHPIELAGRRSSNVDDDLVAR
DSTVDDESLADQGPLASTTDTDDFVDLPPPPPPPFFASDSQHEGPPPHYQNPPNLLVLHR
ASTGEASTDSLRISEELFDSNPKQRSVAGLSALKLESKTSEEDPDLPTESFVAMSEYQSV
VRNWDKRPTSDLRDLEDSRTHARVATKVGHEYESILAGSSNFAGRYSSAKERFEQRPQVF
LTGDSDGEAQADSAQDNPVEEGERVQDEEA
>HolozoaChoanoEP00042Codosigahollandica_P055742
SNMQCGVNSTNTAWFNYTNPLYSPFVVDSLTGDLHLQGSLDFEANQTYTVTVKAADQGVP
VNAATCLVTVHVTDVNDNMPVVRCPKSSVSENVPVNTTVLICTGSDADQLDAGQLEFFLL
DGDRGHFVIDSSTGRLSTSANINYEEWALYTLQVGIRDAANHQTSVFVNVSIINQPEIKY
FAVDSRLYNFESELKEEYLADGEVYYEYTVYVPENFNNTGGIWLTRLAAGDGDSRAWGDV
TVNYTLLDPHPLFRLDPLGTGLIQMTDHEDLDRERTSSYSFGVLASVESACLGEPSKLCV
TELNATVIVEITDLNDNAPVLTATRSPTKQLTACGLAGDAVHSFNITDRDIGANALFNFT
YLYAFGTFANGTRVDNSSFDALPFTLDNTTNSVRLARNLTGYAGMYTLSIHAQDLGSPSL
SADTTERLQIVVEADCSPSASSALTAGQAAGLAIGLIAFVLLVLVLVVLVRRRNGLRKTA
PSSSQLLAQDSNGAAVRTDKAIVNPVYSETQDDPDTDTAAAGAQPLYEDIETRPRTQSQP
VKLLENSPVYSEVDTPATSSRTYLSLNEPSPISGNVYDEVPDRHAPAKPTSQADTVVDDF
EVGFGDLDQDALDSNHGYLAIPTD
>HolozoaChoanoEP00042Codosigahollandica_P055744
SNMQCGVNSTNTAWFNYTNPLYSPFVVDSLTGDLHLQGSLDFEANQTYTVTVKAADQGVP
VNAATCLVTVHVTDVNDNMPVVRCPKSSVSENVPVNTTVLICTGSDADQLDAGQLEFFLL
DGDRGHFVIDSSTGRLSTSANINYEEWALYTLQVGIRDAANHQTSVFVNVSIINQPEIKY
FAVDSRLYNFESELKEEYLADGEVYYEYTVYVPENFNNTGGIWLTRLAAGDGDSRAWGDV
TVNYTLLDPHPLFRLDPLGTGLIQMTDHEDLDRERTSSYSFGVLASVESACLGEPSKLCV
TELNATVIVEITDLNDNAPVLTATRSPTKQLTACGLAGDAVHSFNITDRDIGANALFNFT
YLYAFGTFANGTRVDNSSFDALPFTLDNTTNSVRLARNLTGYAGMYTLSIHAQDLGSPSL
SADTTERLQIVVEADCSPSTSSNASSAAIAIGTTILALCVVGLIIFVIYLVKNRNQGQVV
PSAFYDFGADEAAQEDAAHPLHGNIDTSPRARFPQVKILESSLVSSEVDEQAQELERSVG
GVAWAQPPIEESLQPRLIFVRGFSEA
>HolozoaChoanoEP00042Codosigahollandica_P055745
TTTTTTTTTTFAPTFQSSSNTIGTLDPTAYMFSKEPSVAFLPSVRGVNQQAGWFVLDPVT
HDIILTAPLDRETLANFTVGLSVNFPAGLRDVFTCPDFGDVNAFGKCMANDSVAAGWLEQ
MRNGNFDCESVFAPFTMKVVGTCRYNSTAPWTNYMQSEAFKIQSACTQYCAPKGFSCGAA
AATLECPALPALRSSVTPFLPPTPVPVCSDDDIQLMVDFGVCVFPEVQPCDPVKMDGERA
AIRANNRSCALLQQYIADCASCQNKSRIDTPLLTDMTNYCTTNCKNYSCAGCSSTDETAL
SIMVNDTLSAVTNVAANCLRVADFVNALGRCSHRTSYNSTAFAASTKDLVSQTCANVVFN
VTAPLTVTTEIVQNVSVLLVSRNQSCASAASPFMEAASLCFIQDTTALFDTADMDDLRIF
CAGQCFNSSEPNCTTWKNPPTVTHRIDVTVIVEDDNDHVPVFKSGVCPSSVVVPESAVVG
QLVEALPATDEDIGSNALIGYSIVAWQTQGCSNMQCGVN
>HolozoaChoanoEP00042Codosigahollandica_P055880
VTGVITTLKTIDFEQKALHSLQARAIDGGGLFNSVPVYIKVNNVNEAPTAVTLSATTVAE
NSATNAVVGTLSTVDPDSGDSWTYTLITTGSPFSIQSGKLVVTGSLNFEAKSSYTLVIRT
VDSGSLSFDATVTVTVTDVNEAPSTPTISIASPAPAGVALTGAAFTLKETLAILTPFATV
TSTDVDAGQTVTCGVSGSSIFQISGNQLLLASVLDAEVATSLSFTVACSDSFTPSLMSAT
ATFTVTVTDDNEGGQNVHLVTDVTIPENAIADTQVGIISAIDPDTDASTLTFSTPSDDHF
YFAPATPVCTPVGTKGAKECRATLRVRGGLDFETKPIDNCRVITVDNHGLISTSIVPIKI
GDVNEGPTGIDLTNNVVMENAPTGTVVGSVLIVDPDQTASTYAVTLVNSAQGRFSLRKAS
SRRAAGGYSAGYELLVADGSSISYNINKQLTVVISVTDQGTPSFTSQFNVVINVQDRALV
PVVTTTAPLSVTTTVGRKIATLSLDGLDRSDLMPTYAVSGAQASFLILTASGQTANLLLN
KTLSGVSSLTFTVVAVFNDSAVQPVQKEFTLAVDTTNQAPSFPSSYPAAYVRNDAAIGSP
VITVQAVDPEGATVTYSMTVSPSSPSMFTINAATGAVTTLAVAATANVPLRAYTLTITAS
DGSSTTSITVTANVVDDCATIPGQDIPCNGNGQCTDGAGSHTCECDPGFSGADCQDIDID
ITDPSASSTSASISGGAVAGIVVGVIVLIILIALLALVLLRSSKKQQQQPTYSSIQYASA
TSVIGAVDRDGQAVVRSGGNATYEDPDLHHLRVPSDF
>HolozoaChoanoEP00042Codosigahollandica_P056428
SNTTFWYVTTVVVTVLDANDAPTISPSTQYVLDTLSVGSNFVRVTGSDADAGSNGVLTYS
IVTNGVPFKINASTGDLSVSGAVDIFTKQNYAVQVQVTDGGSPALSAAATVTILVTNGWI
LGASGATCDATCNSRGLTCAASKHAAINSIALYSAVNVLNKFGLTCATAGFSADASAWIP
TYTASPVACKFSNAASTATTCSSSLSGANRFCCCSSTGCDAPWLNTNFLAFNVTENAAVG
TRVGQVFAIATSTFAVNNTAFKIDSTGTITVNGAINFEATPVIYLGVNTTATVGTTS
>HolozoaChoanoEP00042Codosigahollandica_P056429
TSNTTFWYVTTVVVTVLDANDAPIFPTGSAYVLETAAVDSNISRFVATDVDAGSNGVLTY
SIVTTGVPFKINASTGDLSLSGALDIFVQQSYPIQVRATDGGSPAMSAVATVTILVSNGW
FLGTTNSACSSFCPTQGGLTCNAVPKVTSTASFVSINTLNKMGMSCSSYTSVNSVAAPHY
SVGVCSPNSGTSPTTCDGTATAVQRLCCCNSACPTPWLNPKFVAFRVLENSAVNTAIGQV
FPIMTSSFTLNDTSLVKINATTGALSVAGAIDFEKVKFIYLGVTASATVGSTAVSSVTPI
VITVIDINDPPVFSSPSAKQTLLDSSSVGTNVIRVAATDQDAGSNGTLTYSILTASVPFA
INSTTGDVTVSGTFDIYTKPIITLTIQAQDGGSPGLVATAALTVTLSNGWYLSTIGDTCD
STCSLRSFNCSSTQLSTVNSVSAFTAANIVNNLALSCTSYAANTNVYAPVFSSGACSYFS
GAAGASTCAAAFTGQRFCCCSRTGCATSWLNPQYLSFNVSENSAVGTTVGQVFAIATSTF
AVNNSAFSISSTGVITVLGSLDFEKQSTYTVGVTTNATVGTTVVLTTTAVTINVLNMNDA
PVYSPTTYSVFAIDASAIGTVVGGYAAADQDTSSGTPNGVLSYSLVTTGVPFAINSSTGS
LTVNGRLDIFLTPTYSLSILVRDGGSPALSATATITVSLSTGWFAGTGGQTCATVCASTP
VNNCAVSALGTVNSVSDFVAINNLNRLGIPCSSYTTASSNYIPVAIAGVCSTWAAAAVSS
CTASISNGQRLCCCSNTVCDTPWFNPNFLAFNISENSAVNTVVGRVYVAASGTAFAVSDA
NFKIATTGVISLNAVLDYEKSKQYSLTVTSTYTTNTTFAMTATVVVNVLDLNEQPVFAPS
SYAQTVHVTSPVGTNIIRVSASDPDAGTNGQFTYSLATTAIPFSVNATTGDVVLTSALNI
FSAQSFVFQVLAVDKGSPALTGSATVNVTVTNGWYLSALSQGCDTLCATKGAALCNTTAH
AAVRSPASFLAINSLHKLGLSCTSYTAASNNFLPASVSNVCSYNNGSMVPSASSLAVSGY
RVCCCSAVGCAAEWFDRSRTAFNVPENVTVGAQVAQVFAAAATTWSLADTSIFRINPTTG
AITTVILLDYEKVTSYALTVTSTTTIGGVVTAQTLPVTITVLDSNDNAPTCSNTSVSLSE
NLAIGSNVGVLSAKDTDDSSVLVYDLSSSQFALHPTKVGYVNLTAPLDFETASSLTVPFT
ASDGLNSCTGFLLVTVLDSNDAPVVSNSTVNITIPSTHPAGSKFITASQYFSDPNSDQIK
YSVQNLTVSNVVFDVNTGIFSTNASFAYNTAASFSFKVIGTDNGSPVLSNSLMVYVTVVA
QTTTTTTTTTTT
>HolozoaChoanoEP00042Codosigahollandica_P057485
MQSQLFVLAVALVLVVVEAAPLAFSNTKFTRTLTENCPIGTLAFTITASGGTAPLTYSFS
SFVGGSTNSFTVNPATAAVSTSGQIDREVASVWRLVLVATDATQATATTTVTVNVDDIND
NSPTFQGTYSSTISEAAPANTALFTVSATDPDLVVQEFNVVSNALEYTITNGLVSYSIVA
GDSLGQFRIDASSGLVTTSGVPLDRETKASYTLTIRAADGGSPSLSTTMQATVTILDMND
NSPTFGASSYSGSIAENSAAGTSVLTVSATDPDFGVNGTVSFAITSDNSTGRFAIGAQSG
AISVVGSLDREINGWFSLVVTASDGGSPSRSVTASVALTITDMNDNAPQFSVSSFSATYA
EDAALGTALVSQSATDADIGSNAAITYTLNPTNAKFQINAQTGVVTLAAALDFEVQTSYQ
FQVVATNALASPALSSVLPVTITVTDVNDNTPLFASSTYTASVAEDASLNAPVITVVATD
ADSTSNAILTYSTVSTAFAVHPQSGAIRVNQAFDRETRDTYTFLVVATDGGSPPRQSSTT
VTVTITDVNDNTPAFSSPTYAGSIAEDALPGYLVATVMATDADISSNARLSFSLIGGN
>HolozoaChoanoEP00042Codosigahollandica_P057486
IGGNGGSVFAIDSVYGIISVNDTLDREARNSYTLTVQVNDAGTPSLSSTATVTVTVTDVN
DNTPQFSSAPYAASTSEAAVSGTYLLTVTASDLDIADNAALVFDITGGSNGVFSLDATTG
VLTTASALDREQNDLYILTIRVRDQQGTGSAVLSSTTTVTVTITDVNDNSPVFSSGTYTT
QLREDAALSTVLAINVQVTDADIGANAAISFQIIGGNVGNAFMVSSTTGAVSLAAALDRE
TTASYTLVLQATDGGVPARSSTSSVQVTVLDVNDNPPVFRQSSYATSVSEDVSVGTQVQV
FSTTDADIDNHAVNWFRITAGNTNNAFVLDRDTGVLRTAISLDRESIASYVLTVTAVDNL
EQSGSLSTAIIVPITIIDVNDNTPVFPQATEAASQLENCPLGTVVFSFSATDADLGANAV
ISFNITSGNDLGWFSIDSSTGVVTTIAAIDRETKASHTLVVEASDLGTPSRASTATLRVT
ILDVNDNTPLFSASAYTFALAESYALHTAFGSVGASDADVGTNAALMFFLRGVDASRFHI
DPLSGSLNLVVALDFESTPSFSLTIEVVDGGTPSLSATASLTVNVLDVNDNSPIFNQTSY
SYRLREDSTVDYVLGSVTATDLDSTSNAVVQYALTVTDGGFFVLDGVSGQLSLAKSLDRE
AKGVYSLVVRAYDQGTPVLDAVTSITIIVDDANDNAPQFSGEAYSIDISEAVPIGSILPV
SVGASDRDIARNAAFRFSLTSTNGATDGSLNYFAIHPTSGIVTTLRSLDRETIASFSIVL
TVTDDGTPPLSSSAVLLVHLLDVNDNSPSFAPSSYDVTISEAAAIGSGVVAVSATDVDFG
LNGTVTYSISSGNQLFWFRINSTTGLLQTRIALDRESPQLVDDQVVLVVKASDGGSPPLT
ATARVTINIADVNDNAPIFDPLLQTSLTLFENSTYPLDLELLAAADGDRPNTSNSLLVYA
IASQDHAGYFAIDASTGQLRLVNKLDFNVFATASLLIKVSDSGSPALSASLPVQIHVVDI
NRAPPVFESSSYPSVTIPEGSKPGASVAKVLARDIDNTPSVVITYAITNGNAAGHFKIDS
TTGSIVIDVPLQYKGPTNLYHLTITATQHGIPILTSTALVTLIEFDSGLVKLTTPVSGWT
IPENAPAGSFVFTVELLDIDSDEGPRFELLSVSNEGQFVVDELTGTVTSNSSTGYDRESI
AFYVITIKAVDGTADSSPSAIEQYRVDIADINDNPPVFTSSTYAVDVDYHLPANSFVFKP
IATDADVGNNATIRFSFTGVSPTDVPLRIDADTGRFFSTALFNIRANNRLEVRLDATDLG
TPASLQAQPSVLVVTVRATFLRTTISISALSLSAFNTDAAKRTLIASVQTFCPGTVDGDV
AIVSYVQDSLATIDTILVQLQVTTGSDNVDQVDRALNQSVVATSALQVKLRSAGGIWSTI
AVAQRSHSIRHFPHLSSPPEANQAPFVFNKFVELNPTAQETFRNASTTISSVIAQTGYDL
DLDVLDLAITMLDCSQGAWFVIQNGGSRVLDCAVSDAAAVIVPNDATLTFIPRHNAYGVS
VFRYRLVQRRSFSGPSRVNFSALTWDSLSAFSGEVVTAFQVVYAPMNALPLISVKTPRVT
SDACNIAFDSVDQDVTVLSAGQLLANFFTVNVPVEAALPETSILLNSWITSFPGVTISTS
TQLSYLQAIRAYNQVVTVRASLVNFGRRAGIAITAADQSNGVWQYSSGGSQLATTWTNMP
LDLSASSALVLTSNIRVRFLPSSGYFGSAAIHFVLWDGSTLSLGSITPITITSTAFSQQV
FCASVLINSVNSRPIVLASALALPPLPYAIKETYFSQAVFTVNVSSDAFVPITPEFTQKL
GLVLRAAVKVLRVLSKSSSTSEVIVKASDIVDGSVLSFSEIFSRIQAEARILASSYFPVQ
LLRTAQIEVTLGQQTSCSTSAPNGGVEIGSLVQPVTFDEDDSNVGIGVRVLTTSAVGKWQ
YATSRSAPWQNIPLASPSTVILLPWSYSIRFNPSPLAYNLSTASIAFYLWDQSEFNALQQ
VPIVAGDFKKSSLSFDSGVLSVARLGCDSQPNSQVLFDSCCSCGGTSLECGNCALSTGPA
VEDSCRVCGGDGTSCLGCDGVPYSDRVSDDCGVCGGQNLAKDCFGVCFGSAVRDDCGVCV
ASTSSSAFNKNQDCAGSCFGSAIYDDCGNCTLGITGLAFNFAKDCAGRCGGKFFLDDCGA
CQNPVSVVNTRDCTGTCFGNAVLDQCRDCVPSIASPLFNSRRDVCGVCGGNGSSCAGCDG
VPNSGKTFDTCNVCGGTSSTCQSLVDVIPNAGPTKGGTPLVVLGSGFLAAGEFASCSFRF
TDNYLLQTPFVAINSSTAQCTSPVSTVADDFIFAISFDGLRSLPLTGRKFRIYDLSLTTL
STISPNSQLYSRGAPVVTLTANSITLTSHLRCFVPTLNFSATATWLNSTAARCALPISPV
SQQVFVHFATNGQLAETLTDSLRLPFTYVADSPSLLEASYDGPLLGLNVYWNRDIRIEDS
SASKMDVDYCLHIWDSITRAALGSSSCRVVNRRLLFITLKSDAKIITRVTALRLAANSQV
KSFGELYSEIASGSVVVSVSASLPHLPVQAKFVTIPQEIPACGAFTLDASSSQGAGYLPL
EYSWTVTSSDATALNLRQIQGVLDALPATASTNAIDTSIFTLGFRYIFQLTVTNFLREST
SLMGVTVTKSSALLAPKVIMRGLPFTQVQGTDDVLFSAQVTSSVCQVGATSSTQDLDYTW
TIAECLDGSPQCLSIAPSTVSLGQFATGAASYSLNPSALLVGKFYQLLITASLKALPNMK
ASANVVVSRISSPVSCTVRKNSKTYGPSSTIVLDATYSVDPDDAQAVLNFSWDCTFNTSF
ACSTLGHSALSLPTAGRISIDSATLPLGSYTFVATARNGVRACQSTVSFAIVADASPAHF
PLVSIEEEPSLWDSSLPHILRGQVITSLSADATWTLVQVLPTAVDLTQPGFWSAAPTTSL
SPSAVKQPAVFFIPPNSLTPGQTYVFALTVRTATGLVNRDQVQVTTISTPRGGNFQVSGC
SPSCTALISKAQLLASGWTDEASALPLSYKFSYALILPDGSRGAPRSLSSTLNNPRWETV
LPAGFADSSNSVLLILTVVNALGGSVVVSTAVPVVSATPKQNSAALLNFIATQTSAPSAS
DASILAGQASIVFTHLSVVQDTLTPVTSLQAYVSSRLMWISSLLSNLAFAHTLSAELSLQ
FGLVLNDAAATAVRMDIFDTQAFELFFGVYQALLSNRLGVTGRSRRSATPTFSNAAIAPD
AIRTLLQIGDTYGFNNINLSTSSGINLAIGYVANAQAFTASLLEWAIPLAPTLQSTDSSH
IMMAATVKDFSTGAIVPVCTTCLGMVPVSVTVDSATVSARQSWICDARHPADPCTGVGAA
VLQMTYFSPLTWALPSGTLVERISDTVEVFLVNQVTHEVLNPTNYIEISFPIYSSPAIAQ
SNPVSDFRCYRGALASSYSWTFAASISSTGTSGGHTVVVCRFPADPSFETHSYTVGRTVP
PTTTTTTT
>HolozoaChoanoEP00042Codosigahollandica_P057487
IGGNGGSVFAIDSVYGIISVNDTLDREARNSYTLTVQVNDAGTPSLSSTATVTVTVTDVN
DNTPQFSSAPYAASTSEAAVSGTYLLTVTASDLDIADNAALVFDITGGSNGVFSLDATTG
VLTTASALDREQNDLYILTIRVRDQQGTGSAVLSSTTTVTVTITDVNDNSPVFSSGTYTT
QLREDAALSTVLAINVQVTDADIGANAAISFQIIGGNVGNAFMVSSTTGAVSLAAALDRE
TTASYTLVLQATDGGVPARSSTSSVQVTVLDVNDNPPVFRQSSYATSVSEDVSVGTQVQV
FSTTDADIDNHAVNWFRITAGNTNNAFVLDRDTGVLRTAISLDRESIASYVLTVTAVDNL
EQSGSLSTAIIVPITIIDVNDNTPVFSQPPTSISVLENVAVDTLLAQFIATDADAGINAQ
LTYQIRSGDSSSKFKILPASSGALKVAATLDRETADTYDLVIRVRDQGTPSLSADTSYRI
TILDVNDNPPVFTGSAALAVLENSPAGTTVGTVSATDADIGANGQFAFSILSGNSAGRFS
INPTTGVITTLLVTGSVQNTTTGQFSIQELPLDRESQASYQLTIQAKDNGTPSLSASRVI
TISITDVNDNSPTITNGPFSTSILESTAPGTQLFQILVSDRDVGSNAAPVFSIVSGLSSR
NEFAIDSATGSLIVSANLDFEAIASYSITIRVLDQGTTPLSTSAVVTVRILDVNDNSPVF
ASSLYQETVPNNALRGTVVLSVQATDRDATTNAQLTYSLIAASPVSGLSAFVVNALTGAL
STASLMDRTVVQSYSLTLRAVDGGTPALTATTTLQVFVSVFERFVYGPLSLSENVAVGTL
ILDVTARSQDLDLPVTYALAAGNTANAFTIAGSSGRITLGSAFDFRVVSRYDLTISAITS
FGVTDYAILNITLINESAKPMLPTNAYQTEFAENSAIGTSVFNFTATDVDRGLDGQLTFS
LVGTTFFSIDTTQLTHANGSIYWLGNLRVASGLDREAVPRHEFTVQVTDNSLTREFAQAN
MIVKIIDLNDNPPVLQTPVSVTISVVENSAQGLQLFTVHATDVDLVASHLGADLAVVYDV
TNGLVSYSIVAGDSLGQFRIDASSGLVTTSGVPLDRETKASYTLTIRAADGGSPSLSTTM
QATVTILDMNDNSPTFGASSYSGSIAENSAAGTSVLTVSATDPDFGVNGTVSFAITSDNS
TGRFAIGAQSGAISVVGSLDREINGWFSLVVTASDGGSPSRSVTASVALTITDMNDNAPQ
FSVSSFSATYAEDAALGTALVSQSATDADIGSNAAITYTLNPTNAKFQINAQTGVVTLAA
ALDFEVQTSYQFQVVATNALASPALSSVLPVTITVTDVNDNTPLFASSTYTASVAEDASL
NAPVITVVATDADSTSNAILTYSTVSTAFAVHPQSGAIRVNQAFDRETRDTYTFLVVATD
GGSPPRQSSTTVTVTITDVNDNTPAFSSPTYAGSIAEDALPGYLVATVMATDADISSNAR
LSFSLIGGN
>HolozoaChoanoEP00042Codosigahollandica_P058170
NPTAKHIFDVSTYASLTSIVDQLSQSVCSSPNVVDPGNNTNGTIPPNNAVYLTPKCSANV
PVLVVSTAQTAGNVLLFLSTSNPNPSIVNSDVSDTSNKTTKSLSIDRTSLSGLLPVYIAL
VADPTVTVNTTYSLAITQQVFTAASISYVVNQTAALNSAVASAPAMTPALGYSASYTYSI
SGNTTAAFAVNPTTGAITVAANLSIVGQTTATFRIVATDKTVSCLTGFQVVTISVVDVTD
HVPVFDKLQYTASYTEQVGPNSGRRRANTFPYPLVTVHASDTDSGPNGAVSYVLTAGDPT
KFAVNATTGVVSALRNLPYADAASYALIVAAQSGGGAMTSTANSAKIALTIVNVPDPVVF
DVPTDSNGVVDAAVNETAGAGATVVVLPVDNPDNSGFTCSVQNDPNHYFNAVKSGDSCVI
TTTTPISVTQDTSFTIDVVVNDTQGNSNIVPVTIFVKNGNVNAPVFNPLTYSVSVAYNEP
VGSLAVTLQVADADLDIITCSITSGNDLGIYTINEVGFCTISILASPEDVAPFSQLPTQL
VVSASDGVHVTPSVVSITNYVGCSPLPCAGGYACANSVASTYSCVCKNSLKAPCKNNVDF
CASASQPCKYNSTCTSGTYSYTCQCPSGLSGLNCDVGIDGCSVNPCGSHGTCTRTTTLPG
NNPPLNSYACTCAVGYYGATCSFKDTSQDMCTPNPCLNNGTCARASTVVNGPLNSFTCTC
PTGFSGTTCDLSVKFCPTCVNGGTCVATTDGGYC
>HolozoaChoanoEP00042Codosigahollandica_P058179
EQALGFSSATGQVISSTIQAFQLAALDVDLNGAVNPIDTSVLARINFNQLRFLISTSVTS
VAASGTGCLLTLDAVFMDKGNVAPASGFTFIKFDVAATSAQNSASGFQAAVAATQFSIGS
VALATKSSGFFGAIWTAVDQGNGVFRIAVWSSMALTAIGFTPIQTTVDGLFATNTARTFA
HFRSAVTPSYSGALNVAYSVLSNSVSVQAPSGYSPYTTFDNTMSSGTCANEFAPVFQPSG
SYSGVVFSNTSISSTILTVLATDADATTPFHTIVVNPLSSTIIYSILSGNSAGKFAIGSS
TGAITLVAPVDDSILTFTLTVEARDQGVTGSKAATATVTILLNNTNSFSPVFSQASYSAV
VAEGAPTGSSVVTVSATDLDFGPVSYSLVASGDAASFLLNSASGAITTNAVFDREVKSSY
SISIMAIDHGDLVGNVRSTTVIVTITVGDANDNGPVFRLSDYSFTLAENSAPSSSFGRVL
ATDSDLGANGVLTYSISGANPGFSVNSNSGSLFCLTTLDFETANVKQFTFVVMATDGGTP
SLSSTATVTVNLTDVNDNSPVPLQSSYHYRVMPTLAVGEALSPVIAATDADSGANGQVHL
AFASSAGSESSVFSIGASTGLTVVASLPTSVLSYSFLVSAIDGGFPSRSTVVPVVVDVYD
VDHLIRLILESDAASVLASLDDIATALRNMIGADVFFTDIKQLAGSRRATQTQISFIVLA
GNYSGTDQAALTAMLEPLSLEEIYGLMASAVLPMIDLAELGAVLGVNFLAKGGFEKSSTP
SDEGTPLAAIIAPVLVVSLVLLVVLAVYWQRKRRIEDRDRKHRLNARTSERMKDQKSPDM
TLTLAGEDTPKVIRSGGEVDPQTGNAFFFRTSEELKTVHTPILVRRADGRESQRGLTATT
TKVITDERQWLVKPEPDSMEIKTLSSIPSGDAPPASASWPKDWAADVADPLHEPGEYLSN
FPTIADATGRSSPELPPASPRSQRANPVPPVVPNLEHNTSTMSLSAAADEDQPVFPAKRS
IKQRAIPLRKTSMSSSSVGGVSSPTEGFAPSYAAYLDLRI
>HolozoaChoanoEP00042Codosigahollandica_P058180
AVTVTDVNDNTPVFAPATYDVTIFENVASTAVIAQVFATDADSTTNAVISFSLVSGDNGE
FVIDSETGEVQVPAFLDFAANPSYTIVVQASDHGVPSLVSTTQIAVTVLDSNVFAPVFDN
AAYAFAIDENSSGGSAIGSVAASDADLANTPASSVVYSIVGGNANSDGSNVGVFVVDSTT
GAIALSSTGTLDAETQAVYTLTLRATDQGIRPEFGVATVVITVNDLNDRSPVFSQPGGYT
LHIQENNAGGASVGSVVATDGDLTSPNNVIASYSFVGTGNWVGRFSISSTGEITADVVLD
REDVGFYTVDVLTVDSGSPARSTTVQVSIVVDDVNDNAPVFTSANTAKVYENDPLQTLLL
RVSSTDADIVDTAATYTILSGSNGVFTLNPVSGELRLSVVLDYETVQSYTLVVQVHDSGS
QPLTTTMSLSITILDVNDNVPTFNTASYTDLLLYETLPFDSTIYNTQATDADSLASGGRI
VFSVAADDGNGRLAINNSTGRIYIATTLCALSSYTITMTVKAEDVPVADVAACEGRCDVF
VASFTGKSSTSCKASCQLEAASYATCVGTCGASSNVDSCTKGCLFFDGYPLYSTASVIVD
IVDRNRAAPVFGQSTYSAVISIDTPVGTPVATISATDTDVCDTSLLYGFFIANKLANQTS
DGFFQINSSTGIISVAGLLPAGAANGITYPLAAQDTNSVVTVRTTSTSSFFIKVKAGATQ
RFQASNGYLSGSVTVNGSFVASQTVTSLESSSTVSVTSSIGSLSASASFSTPANAATQIS
AQLIDSVVYGDSLNRQVRAVIQVSDSAFNSKVAQPTSVMLQVLPNAVLSAAPINGLTQTA
TCNVDAVTGYCVATLSVPAAWLSDTVVSSNQTVSVRYGFVDLRLPVQSLPNVLLVYKRTF
GITASTSPTQNHVQLQLPSRTLFPGDTFTVPVYGDTTFYVQSYTLVCAAGFDLQMNAPTV
DTNLWTSSPVVSGQS
>HolozoaChoanoEP00042Codosigahollandica_P058380
SVAECMSSGSFQSVCLGALTTSPAAISATDADKAGTLNSQITFSLSGSNSSLFSINSNTG
VVSVVGALDYETARSHTLTVIATDGGTPALSVSVTLTVSVTDVNDNAPVVNTSRAYGKSI
FEGSTSGLSIDTVSWSDADSGVNAAVTFSITGGNSLGFFSVNSSGSVFANGNIDRDVLSS
DVFTLTILLSNSQGVNAVGGSAVLTATATVVVTILDVNDNAPRIDTSRAYGTTVAEGSAL
GATVDTISASDSDAGVNALLTFSITSGNTQGNFAINNATGVITIVKELDFETIPSNPLTF
QVTVRDNGLDTSGQPFQLSSSVSVSVTVTDINDNAPVFGRSSYSASIAENSLANSSILIV
TSSDADSGANAQRVYSLGGDQNVPFSIDPATGSVTTTEILDRESVASYDFTIVVTDRGVP
PLNSTATVHVAVLDVDDNAPIFSVSSANVSYFRNAVPGFVLLPSISHTDADAGINALVYF
SITFSSVANIATVDMLTGQVSLVGSLCFINGNISIIITGTDQGSAKLKADFLLTVAMLDV
NLFGPVFFPSQITRAVDQGTTIGSSVVQLNASDADDCPNTPLSFNIVSGNSLGAFALDSS
SGLLTTAKVISRSLGSSFTLVVGVSDNGKPLPKTSTVTITLIVPVNIAPSFAVPSLGFLS
GATNKSAPLAFSQPYSFFTNAVPGSSGSVAASWNSLSANATFRTLNQPATAARAVLLSED
LWVDSPTVRAALQALDATFGYAVTDTVLTLRLTPDATLASVSSTVVEAKCTAKASSFGIC
FVESTALNSAYFTDSRLVANATYTISVSFGIDSIPGSFQSLGTLSLRVPVALPAATFSNN
VVLSLPARSVFRGQLFTGVVATDTNFFPTSYTLSITCSSDLSLSSLSYDSSVWTIVQTQS
GSTTVVSGNLKSPATAPTTPVGKQTLFSATFNVSSLAVENAFATITTQVTTLSNIQGRVD
VRGSVGTVPGTVYDRNQNSFTRAGGVYVRRNVGRGILAYPARSQLVNTAVLTNASVTSTV
STLLCSLCPRVLASGPCQSSCTAVTSPNCTSSDPSVLSVDTDCVLTLTGGETRGSSKLDV
TVVHSGFTTAVSMVVWWPKSPLTLGLSDSVLNLVAGWNDSTNACAPVFQTAEVSAQAGFI
LDNDTSLQLVDVLSYLGEQFVVTNSSLALVSYASGKTLLTGLAVGSSSVRVISGGRTLGS
IGFSVSSTLVHVAAISVEYATAISLTAPTSGLSVAQLSTQTASALLALDLSIEDRFLEPL
VVVSFDDAAYQYLPISSPLVAILTSDSRIISVDGSKKLRVGQTSGAVNLTAQLTMSACAG
PLLASSVTSLNVKLADPVAVRFELINSPLMDAGDPSSILGSIATSSPVRVMFVFPGGIER
DVTNDPRLTFVLSAANGLFAVSKASGNWSIVPNTSGRTGTGVLKVTSSAFNATALALLSG
NSASITIVSLSSVSIASRAYPTYDAGWSTFDELTLSAIGPSGVYQQALLLMTLTLSDNTS
VSVSTHANTSYAVFLDGSSTPTSSVVTIGLVNDMMLMRRATSDGVVTVMGFFGNFPCSVN
LTISVTAAPVSVTSLTGLTFPTTLTGLIGVTTGYATLGAVLSDSTQFSALFPSVGVPALP
GLVTFSLDSASSASVNSNSGLVTLLGNSHGAVTLTATAVGTAVTTSHAFACNLRPAFADV
DLGATSGPPLAAVHPLSLFSIDLLLNTVGVPFGPFTFNLLYDPTALDAVDAGLTSGASWP
GGVLLAKTNNPPGVYEVSGVPSVGGQQGTAYHVATLQFKSRNKPGVTFINGTIQVLIQEN
VTANINIGAPGRAFVAGNIEVNVLSSRRGVSTPLETWATALTDLESTSGQVPTLDELQAI
LRPRPRRATCSVTMLGDANGDCNFDIIDVGYTMTYIVEQVVSFTGTYGAGFVNSPPSATQ
LDQMDADRNLVIDSLDSLYLGRVLVSLARFVKSISVVNVNSSLANGCVLTVEAVVLSKGN
QPDTTPDNAQQTQVYFDFASKNASLGAIMASAIDNCSHCVGRVMRAVNHQGVGNKVFGGL
VLASRVNASQGLYRAAIQGDWPASLGAVGVSVVLVTLDSFLSASAASTSLVAGPPNTLRP
YEYADTFTMVINVTSSVNVSLVVNSYSALTNFTASLISSECINIFDPVFTSASYSASVSE
AAALGTSLVSILATDADKGLSGLVRYRILSRTDSPIKFSLDASTGLVTLVASLDRETMSS
YMLTVQATDSAYPFHSSPPSTIVITVLDVNDNPPIFAASEAIGRARNLDFTPATNVSLAR
YTLILTDGIAVGDSFFLPTSSDADIGANAVTTYRLMNASGTAFAMNSSTFLISQTEQTFL
GTSQTTTLLLQASDSVFNTQAILVISVIPSYPFVSYFSELPSRLSEGGAVLTSVGMEELD
VRHSYGPYVPLLTQSIQATIILERGDTLFQSQRSVRVVLQVSDQFGAAPAVVASLIASLT
PSPSFAQDLNTAAQAWQPLTGNCSVGPGLAAAGASDGLCVVHFEVPEAWFTSCSASTQDI
LLSYGFSDNRVPIRTASSHVTVACTQTIQVNQGFMLVLPRQPVFENDSIAIPFLMRVALQ
VTSVHLSFTFDAGLDIGGVDFTEPDRWIVKTARTSTQLAITAVRADLAVLDQSQFGAQQV
LLTLQATARAPAGAALSLQGSILSLSSLSERLPLLADSPLPQPVFVYSSAGTIGSTGAIP
IAKPSLAKALFAATQQADLLNLARLTGVMQQFPIRVFRVDAFGTLSAASSTQLTCQSADT
SVINVVSNCSYAYLSGLETSYATKVPVNVSYSSSLETLSSQVFFQVWAPVTPISLTVHQP
SLVRIANWTLNTSCADSFTSTVLAAKANFTVDGISFVEAFVTRYVRPLLKSSDPAVATVS
DIYVTGRSPGAVNISVTQLNGDVLGLVSVTVLDTIPMGLTQKRELSILRLQVLPVSLLVP
KQSVVINSPFTGAVLPVSSYSYSVSTVVNTTASSVAILGFVELENGWISPVPGVMGLESV
VLSTFSSISTLRAPKSPFYGPQLLSFSGSGAGNVVSFGYSSYCDHSMTQLPLLNTTLSFV
STYSLPPMVIWVDLGAGANVTALVSPSDPSAASLTGLPANISFVVYVRFGSGASAQVIDV
SSDARTTFNYSLAGGRFSSCGGLASVCQGVPGVAPQLLVQPGAAAGAGTLTVSFFGLATT
ATAGVTVIATQRVQTRVRPWPAYPGSSSTTKNRLSRFEGTSPALYQSGLVSMSVTLSNGI
EYDVSDKDETQFEVLIPSTSTQSFDVLSINATTRVVSIVMAQSMLASGDRALEIGGSFAS
TLVSVRAGLVASDKVVQLNSLTLMRFSGMSPGSPQYIFDGVANVDALQVSVGGVFSDGSA
FPDVLTPTYNMFPGRFIFNSDTPTVLTIDSTGLVRVASGSAAAITVTAQLSNTVVQTSMR
VLINLAPGVGDVDLGLQGLAPLPSVSVGARFDVPVYVNVGNQDHLGFLNLSLSFDSSRVQ
LVSTFTSSSPLTVSPGLDIPSGSYFSATSLPDGSVSLILACSSRKTTGARAHVATFSFVA
VREGSVGFGGSVFGANTLLFGSPIGAHGSRSFVAGAVVLEVTGARRFAPVAPAAAPHQRR
SNWWAPPAWLANQCASPPCASCSHSRQHGDANTDCITDFQDVLFVQQYLAENTLNFRSAN
GLLLAASWNSSLQLALMDADKSGTVSVYDSVFLIDLLLSRQFIFSAVSVLPVEYENSDGL
LSINVTMSTADLRTGPFPHLQVFMDLGHSNSSSQPEFIATKPEQGALALPYRGLGWYGSV
YQAVQLGPVFNNSQLASQPSVCTSTLAPAACSTGSAVRFYYDAAQTSCQPYFTSSSCSGN
FSTFQDCTGACAPSYYYSVRLNTSLVRDDIGLSLATVTLNATGNAVPAGVANYLARAPRT
ASPTYLTTLKYTLPVNGAPQVVASQGYTPLVFIGNHLPSASAINAFAPEFDRSLTFDVKE
NVVGEIGRIKPIDRDAGQTEKLEVRVLGPRVVQVDRQAWVIASTIHYNATSGILTLLVPF
DFESVVSFSFQIYLEDHAPPRTRSTIGTLVINVVDVNDNAPIIPTQQIGTRLTVNAEIGA
VVATVVATDADSNTAAGGNNAIISYSIVSGNDANVFGIDSTTGVITTVAKQQQKLSSTYS
LVVHATDHGVPPLFDSVRVVIAVINNDYLLTLTLTPGYEEFQLLVDPVTGGNICLQLIGQ
ILQANVILIDAGRHVDGGIVSSTLTDITFYAEDTLTSFILPATQASQTLAANKTKFEQCS
YTQSFIPPSSTASTDTLPLIIGIVAGALVLVILVVILVVRYRRAKAQMDDPNMLVLAHQG
DVSFEDPDKLRRKNDPSVFAGGERDAMTGEFSQYKQTSSGIDESQLNKPLILSDEERSRR
MDKWDSNANTMYGGSRENPLFASMVMTAATPLFSNDYDVDLDEFSVSSDFFDDEDFDEMN
AYERDMQKLLSDDRLSTGSSRSTGSRHRVRAQSLFKNPPQFGGYDDEDEEDDENDEAQDP
DEDEHSDLPQASLSFVRPRGFSQHGREMEPLDGFGDDMSRRPSFSVAAKGYLRVGPDDDD
STFGFGVDPAYLEVEDGPEDPDMESKSVLGTLPRGSSAARSANRLSDDFDSEAFVVDAQF
ERVTRPVHNKRLSQME
>HolozoaChoanoEP00042Codosigahollandica_P058816
LDHDLMATYNLTLDVRDNGALPSRVLVYLPITVLSVDSDPSVVLLTISSVVENPLPYNLS
MFPRNLTTVISYDRNLLDTNVIALVNSQALNGLVSLSSTTCTVIPGSSVLLFATTRPFLQ
CQATLVQAKPFDYEAFQQLTFNFLTSSLANSSSATGSNATLQIVDVNEFPKSFNLTAATI
VENAPRGTYIGTFTLQDFDPSHTFAFSILQTALLATADVQAEFANELASSPPLSISGSDL
LVANAALLDFERVPAARILVRCTTTSNTSIVLLQNFTVSFSDVNEAPSVISLSLSQVVEN
APVGTLVGALRVLDPDNEVNATRQSHRCTVIGSGLPFAVSPLNELVVAEAVLDFEARPSF
AVSVSCVDSGNPSLAASAVLDVSISNQEEPPTGLLLSGSRIVENSLANTMIGTLSTTDPD
NFGSGGVVDVFSYAVSSQAPPYPVLACVGETLVATSPLNYEVTPQFLVTVTSTDSAGLNF
TDTFEIVVVNANDPPTDIVLTLLSPSILENAPGIVVGQLATVDEDLSQSFTYQFVNLLDT
DAAMFTLSSSLGTLSLKAGVAANFEDQSTLLVQIKTTDNGLPFPRSYTKSFRLVVADQNE
APTSVVLTPAFGTATLDQSLASGDFLGTVTISESVLPGSSLAFLHVDDPDNDYFDPMFPT
APPRQTHGCILLPAHPGADALPVSLNSSSLQLVLNATLDYETLGSLEVRLSCSDSGSPRL
TISAWFMVAISNANEPPTDILLNGQSLLNHLLTVTENVPAPWSLGPVTILDPDNCPNTTR
CAIRQTFQVFMSGSLAAAFSVSQDSQFLALQSFDSETQSNVSLSLMVRDGGYPPQVLSLS
VPLVVEDANDPILDLQLNGATHIPESLTPGTVFARIDVLDQDAGSGTPFGTYSFALVNTT
SGFPFVLDERSGALSLRSPAVSPLDYETRASYSFAVRVKDLSAVPYVMTKFLSISIVDVN
EAPSSLLAPTVPVTILENSASGLVVTVLSLTDPDNVGRPSFQSHSCLLSCVTGVTDDTAT
NSSACLATSPFKVVDGLKIAVSNSTALDFELNPVFDLSLTCQDSGSPPLSLDVFIQIYLQ
DINERPTEFALQSRSPFTQLSVTSVAFLENTAANTVLADLTARDPDAKQTLRFELVVGLT
NKTALTSSEQLLLPFSIEGDALVLKRAQLVNFEAKAQWTVFVLVSDTGLPSMSTVFSVTL
VVLDANEAPSGVAIRCGCQSSPCYNGADCSTAAEGEHICKCRSGFSGLDCELPSIQDSAA
SLALRPSCSLLAPNSRVGTVVTFLAAVDQDRNDTHTFAIQSASNMATLAIVRNYVIVIGS
IVSTTRAISMTIVATDSGGLQATSTFTFEVSGCATAVASSPVCQANSVCTVNANQTTSCT
CRAGFVMSAGVCTALTCLNADPGQLCTPTTDTCLSAPCEHGGSCEDIMTADGKPSFVCRC
PPAYTGFKCRQAVNPCDAAVCLNGGTCDWIVGHTVYRCLCPPGFSGALCQYNDGLCAGSP
SAACASVQNSTCVPNPIKSTPACL
>HolozoaChoanoEP00042Codosigahollandica_P058817
KQVGDAVGIFSAMDPDFGDSFTWALNNGSQHFGFINNTLVAREVFDFETLHVVVLSVKVT
DFGGLSLTTDITVTILDANDVPKLSGVSSLSIDESVPVGTSLTTLSVWDDDSLTNQPWLA
VRVPQTVTVSLLTFADVFALDSATLTLQLRATLDHDLMATYNL
>HolozoaChoanoEP00042Codosigahollandica_P059128
PPVVARTTAQTASGASQTALTSVQSAIDSNIKTFWTLASSSSLPGDAGAAWGKFMGMTFS
SKDVLVANALHLYTSAEGAIPTSPADIELQRLDITGQTWISTLTAKLAPPAPGGNWQTLN
FTDVKVPDNQVWRMLVKSQYEANNSSWSVVDVPSPATSLTPPIYEMMVSGRGARSILAAR
LAPYLTQSLDPFNLIHLEQGISLEGAFGMVTASLPSFGSLSQLRSSMDGSIMVGASMFVA
ALGVDTRAPVSIVSKLNVVDGVFKAWKGGALSCVFSGNAFGLFEIAARATWVFQLDMFKV
GMRVQGHFVSNLQARLSEMAQQGLTLIANFATNRVTDAQNVLSKAQGALTNGQSLVKVAQ
GKLDDAQAVLDSSLSALLAANQTLIDAKEPLLRAQETLRSAQQALDALCQHKPCPDLCVG
APTTSCQCSWSGCGCTSGWNPCAAKVPDVKCTAVNAACSNLRSVALATVDLADKGVAFVL
TNLENAKALVGKCQGAVVVAQQALRFAKNSLQSAQTFLEGLKNALESAKSSLDLVKEAVK
FGLYLTGLLATTAIDRAITIHNVTFDVQVTTRNPFKFDVVLNVTILDIDVENVTVSFDFN
EVTASVLHVVDSLVDLMKNAVSARRRRMLRAVESSEVWRDTREEFAAILQAEIARRSVRR
EASGSLPSETVSSSPSSDSSSSTESPCACFSTIQPFLVRALHLTTATASERTLVASLHAR
VGASTEDLLADVLHAIDQFAPASSLANLAFFGLSQADARAAYSRNQVLNDPKLALLLQVV
KDSANSSQTYLNDLGADELHWIAQAQQPFVNTTLSCLTFNCSGLFDCLHTSLAWLSTELQ
RRSQPVCASSSEATNYTATTGCFARSREQELIAPLVPLLGAINTTTLASATTIDQILDSL
APLREFLTLENQADLFCGQPPVLTRAPADTTVLLGTQNASLSCSATGIPAPEYSWFFNGI
LITNASSRLLSLDTASLADAGSYTCVVANHLGTITSAPAVVRVITPGPALAVTLRLRSSE
SLTSADLPLDSVVDSLAQVLTVRIDRLDAINTDLNGSVTHFALSFVLRPEAIEGDLSGAD
VFVQLNRHACESKFNPSAAFLSTPSGLHLRLSNVQATFQIVVHVAESVIVADRVALLEKW
QASGPSSSSAASTSGTTAASSTSSGSAPTTTTSTRSATLQSPENTFVVDDPTWSFFGRLP
LVRFAAQPAAFEDESLGVALNQETREVVLISPLDREQRADFSIPLTATYPLGFNDVFTCP
DPGNPSAFAACFPPSNPSSHQLLLELSQGNFACETVLAPFSRALVDGCQPALGSSWSVSM
AAEAFKIQAACLRHCAPKGLTCGSSEQPRCPVADQLLAHVVQLEPAVVPTPCLTSDIALL
MELGVCVESASQPCDAVSMDALRSQIHSGSTSCTVQQAFIEASAACKNKTRVDTPLLEDL
TASCSSSCSPAFSCSSCTATNTSALLGRAKDMGRTSFQTAESCQRLAALTRALDGCASIV
KGIPPEIRTELNQVLAQSCSSQVVEPSNPVSADRLRQAAAQLVATAGSCATIATPLLDAA
LLCFVQDETGVMDSSEMVSLRQYCAAQCANSSALSCSLWRSATPVVHSLELTLIVDDVND
NSPMLASDLCPTTVSVAEDASLGQLVAQIIAVDADAGSNGLVTYSITSWQSRECVSGELS
GCAGRSTAWQAHASSLYCPFAIDSLTGDVFLQGQLDFEANQTYSLLVLAADHGLTQLTTS
CQVIIQVTDVNDNFPTVTYPSSSILENIPVNTTIAFASARDADQLDQEFTFLLSAGGLGV
LAIDPHSGRLYTTANVNFEEHPVFSVEIAVEDQAGHQATTTTTISVLNQPEIQFFAVDPI
LYNFPSVLAAEYFADNTTQWQYSISVPENFNTSGGIWLTKLVAGDGDSKAWGQTPVTYSV
VVNNAMIELDPLGTGMVRLLDVEPLDRERTPSYSCVVQAAVTSACVGAANQSCVTRINAT
VIVEIVDVNDNAPAWTSTSAPSLVVTACSVPGLTVVDLSATDADQGENAELVYGITAVTG
TFVNGSRYGTASPQLPVGINVSSGVLSVTGNLSQFAGSFLVEVAVADRGSPTPLTADQTL
LVKVSIASECSPASSSADLSTGTAIGVTVGLVVFLLAILAFVLSRRRRETRPETRPRTPS
DDSAASTFEASRRLKPNPVYSEALGSLAQPPAGASQPQYEIVGRRPPASPSEYAPIDVGS
ADYVEFSGSDGYLTIPSAHQVDA
>HolozoaChoanoEP00042Codosigahollandica_P059177
YGTSLFEGVLSNTLIDTILWSDADAGVNAAVTFAITAGNTPTIFSVDNLGNIHANGSIDR
ESLNDDIITLTVSVSNTAGINAVGGSAVLTSTVSVVVVVLDINDNSPVFSRTAYSASVPE
CMGSGLYKDACLIDLSPASSIAATDADQPGTGNSRITFTLSGSDLFTINSVTGVVSVVGA
LDYEVAHGYLLTLTVTDSGSPALSSTAVLNVTLTDVNDNPPVFLTLNTTLVLDRNSPIGA
TLLSSIEFNDADSGVNAAVTFAIVLSSIPGVASVNETTGRIVLASSLCYEGSAFSIAVTG
TDGGVPALQTTFLLSVTIRDVNLFSPIAVPSDAVRSIASGTLAGAWSFAVNATDADDCPA
RNLTFSLAAGNDLGVFVLNSSTGLLTTTQTVTRLVSSLFRLTVVVSDNGKPTPRFANVTL
TVVVPVDIEPTFAISNLGYLSGPTLKQAPSNFSRNFTLFVDTDSSRQGLISSSWGTLKAS
ASFGLPNFPGVLVDAVVLSEDVWVDSPTVRAALRATDASFSSLIADTVLTLWLTPDAPLS
VVSSVVVETKCTATAVGSGVCYVESAPVSSAFFTDARLSSNTSYSMTVSCGIDSLPGSSK
ILGKIFVRVPVRKEDSDHLNNVVLSLPARSVFRGQQFSGTVVTDVTYFPTSYTLSLSIGA
GLTVSSISFDSILWTLVQTASGNTTVVSGTLKSVASVASTPVGKQLLFSVLFAVTDSAVE
NMPISIAMQVVTLSNLQGRVDVRGLVGSVPGTVHDRNQLSFSSPGSVYVRQNVGRGLIPI
IARSSLVNTAILSGQAVLSNVSALLCSLCPRPTPQAACAAVCTPVSGLNCTALDSAVMSL
TSSCALSLTGVETRGSAKADVVVAYGSLSVTASAVVWWPKPNIRLNLSDRVLNAISDWKD
PNANCSTLFQSAEVTAEADFILDNDTLMQTVDVLPFIQRSLSVANSSVAKISSVGDRILL
VGSTPGVTLLRIVTGARTLASESFTVSATSVRVASLSVEYATSVALQSPVNGSLFMPLSL
QTIKAVRVADFSLEDRSIVPVVLASFEDAMFQYISVSPSTMRITSSNPAVIGVGPNGALT
VGSASGQASVTASWILPGCPNPASLSLESSLQVRLADPIRVRFDLVQSPLVSSADPGASV
GSVATWSPIQVFFVFAGGVEKDVTNDPRLMFDLSAANGLFTLTNSSGSWKIVPNTLGAAG
AGVLKVTSTAFNATTIGQLPGNAVTISIVKLSAVQIVSRAYPVYGAGWSSFDELTLSRLG
PTNLFQQAMLKMAVVFSDNNSVSVDTHANTTYFVFSPGSSSPVSDVVSISRSGTSVMLLR
RAARDGLVTVVGYFAGIASQANLTISVTSTPVTVTSLNSLTFLATLSGAANLTTSHPSLG
ATFSDTTQYLALFPVPGVPALPGLVEFSLDVSAPASVNRTSGQVTLLASYHDAVVLTAMA
LGTSATASTPFACNLQPSFGDVDLGSASGPPLAAVQPLSIFSVDIRLNTVGVPFGPFTFN
IFYDPNLLQAVDNDLTPGANWPGGVLLAKTNNPPGLYEVSGVPSSSGQQGLAFHIASVKF
KSKSQAGVTFLNGTVQVLIQDNVTASINIGLPGRKFIAGSIQVRVLSSRRDVLEKSAWES
WLRLPAEHETSDQSLLPSASEIEAVLLPRPRRAVCTVAQLGDANGDCAFDIIDVGYTMTF
IVEKLVSFSGTYGAGFVSSPPSALQLDQMDADRNFVIDSLDSLYLGRVLVSLTKFVTSVS
IVNVNSSLANGCVLTIEAVVLGKGNLPDQSPDGALQTMVYFDFASANSSLGSIMQNAIDT
CEGCVGQLVRSVSHQGVGNKVFGGLALAARVNASRGLYRLAIQGDWPSSLGQVGVSVLLV
ALDSNLAASASSVSFVSGPPNTVKPYDYSDKYTLAFNVSTTTRISYVVNAFNPFMRFTGG
LISSECVNNFAPVFSSTAYTAIISEGASLGSFVTALVASDQDKGLSAVLLYRIVSSTSPS
TFALNASTGVVTLTGLLDRETVPSYVLQVQATDSAYPFRNSTIVSLQISLFDVNDNPPVF
ASAQAVGRARNHSFVPAAGGAPALYSLVLSDGVGIGDAFFLPKTVDADVGTNAIASVSIL
NASSAVVLMDSATFSISWTQQLFAGGPRNVSVWLQASDGVFTTQAMLLIMIVPTFPFVTY
HTEMPARPSQGGAILTSFGVPELDTRSPFAPVAALRVANLTASYVLERDALYPQFPKVHV
ILKATDQFGAAPADSVVLLASVMPTASFAARLEQSSISPLPLTATCTVGPNSSAPWLSAG
VCVLDFELPSSWFTVCADQAQELVIGFGFADNRTEALIIASRVPLLCDLIPQLDQGLVAV
LPRYPVYQNDTFDIPIFMRIDLPLSSFQLSISISSNLRFLSYSFSSPDRWIVRAAMGASQ
LALAALWADAPSLQRSWSRELVKLCTVRVQAIGATGSRASLLANLTSISSPNDRAPLLLG
TGFPQRIPFSLPTGVRTTQGAIELAAFSPAKAIVASVAQADLFNLARISGVEQRYPLNIF
RVDGFGRVSQDLSANLSCLSKNSSVIGVSGNCSFAYLSVQQSLFSPQVEIVVRYSSGIFN
LSAFVTFHVWAPLLPIRLDAHQSSLARIAGWNLSATCASAFSSTALTARAVFSVGGNATM
EAFVGRYVKSLLVSSDDSVASVVDGYVVGRKPGVATISISPRSGENIGQTHLSVLDFVRV
GAGFKSALSVTRLQTMTLNQLTPKQPVSFPDPFSGIALNWSLVDYSVSLLPLSPSLPLAA
FVTFVELENGWISPVPAFMGLGATVPAPFAGIASLNQTKESFLGSQLIVATASGSGSMVA
VTYSSQCKQSGASATIANSSISLTASFVWVPTELWFNSSTSLQLVAPNDLSASTLTGLPH
SFALGVFVRFVSGSASQVVDVTQDPRLSFNYSLAGGRFSSCDTAALTCQGSSRPTVVSVV
SSAPAGQGRLTVSFLGTNVSATLNITVVTTQAVRTFVRPFPLFPGSANMTEPKLSRFDNS
APAFYQQGQAQMKVTLSNSLEVDVTNHPLAQFKVFTPLTNTVSSNIVALNSSTRVISVIM
PRLELALLDRSIEVGGTFAGINVSTRALLSASDQAVQLRSLTMLRPSGEALGQPVYAFER
SVDSAFFSLSVGGVFSDGISFPDLWTPTFQLLPEPLTFIALSDTVQVDASGSVQVFSNAT
NAVLTLQAQLPSQQLSASVGLRLNFLPSVGDVDLGSSGALPVPAATVGTPFSLPIFANLG
TAGSLAMLNMTIAFDPSLVRAIPGSLVAGADLPAGSHLALSTASSGLLRVVVVSSAAGTL
GMRAHVANISLASLKPGTAVLSTVIDAITYLPFGQPVGSRNPRISVAGAIQFESLAHSRR
EVDFTGPGEVVEPKVPVAFRRAFDGASGALVSAQCEQPPCASCPLERQLGDANGDCVADM
QDVLFIQQYLVEAALNFSSENGLILAATWNATLQLQAMDVDQSGDISIADCDFLVDLLLE
RRYRHSSISVAPVEFENSGGLLTINVTMSTPGFKTGPFDSLRVFIDLAHADSSSQAEFLA
TLPDRGSIAVASKGSGWYGSVYEAVRLGPFYDTSQFAALPLACTTSLQAVSQCTVGSSLR
FVFDDAVRDCAPRGVSGSCLEGFATFDACTAKCRPSYVYSIRLNTSLSRSDVGLALATVK
LDEDGHVVPAGFASFFARAPSAAAPSFAAGLRYDLGLSEPAEVVASQGFAPLVSFSNLLT
SRQAVNAFAPNFDGSLQFSFLENRIGEIGVVVPLDRDPGQTEKVTLSVVSENASLLPGTT
SVWIIEEIIQFNATTGKIHLLQPFDFESRQNFTFVVRAEDHSPPHSRSSTAPVHIRVTDA
NDHAPVMTEEAIHTQIAVSASIGTLVATAQASDNDSNTVEGGQNAQLSYSITSGNDAGLF
AIDSITGAVKTVKRQQFQLLSTHSLLVTATDHGTPALSDSVLIVVTILNNDYLLTVTFVP
SYVVFQTLVNPTTGKHLCLERLASILNATVLVTSVGDHLEGSVVNGTDLTFYAEDSTSNA
ILRATESATILYASSEELGECALKPRTPAQSSAASSDSLIYILIGSILGALLIVLLVLLL
VARRRRQQNREKAPKQPLHASGTVSSSTSSARTSVKPGQDKFKPIAASIDESHLHTPIVP
SRWETNLGSMYGGAHSNPLLNTHREDPPPLFSDDFEIDVDDDARLFRAYERDMGKLLDDS
RHLNVSTSRSARRFNIPRPLRSLDDDDDDDVEVDDDSYPSDRKFSFSQAPLAYGFYFDPD
NTQPEQAGGYIELQAPVDDALADDFEEEVIMFGFTDPDPPPAVPPRQPAVIPPAPVVVEV
VKAEPPPPQAAPVVVLPPVRKIPTVPPPAYREPPRDPEVPKAPPAKKKRQERPKPAVEIV
PGRKPPPAYREPPKDSEVAAKNVALNPVPRSQRSPPPYKSPPEDAVSVEAPVAVLSAQPQ
AQLQGKAVGTGRRPPPPYREPPREVL
>HolozoaChoanoEP00042Codosigahollandica_P059336
PIICNDPHAYCGVTVMLTNANPRQITTSACHVAWTRDDYRAVRNVTISAVETFVDYGTMN
FTIITEPAESESEFYNGFNLPDIKMSTKSRPAGQCSSLTDPHIFQFDGNNWVDLTAGTFN
LWSAPMRDFEVQTRVTGGRNCGVAMRDSCDLVVLDRCSGSPVIRTDFKSTLPNPPIVTRI
SGGSTYVVDFPRSGASVKVSFVSRDFQVGRQSCGWSGCFIVYDKHTEYWIDVFATAPGAD
WGLQADNRTPRTNGLCGSFDSNRANDPNVNNVASYLIANGRSLFDKPVTCTPVVPPFVDY
SRCAYVVPKIQIPVISYPDAEEVTDLLKTLVLRKDDPRVVYQFEAVSSPTPTYTAADEAR
VEAFCIKAISESPSAKACQDIGVDLQKFIASCQLDILLQNDTALVDGSVQAMKEACHFQA
LTNVTLYDINPDGTLKVSDTQKNIGNLLVCPNDCSFHGTCNNGTCVCAVGFTGDDCFTST
ADLPILDRLIPATHDARSTSPRPTSVSLISNNFVQNRVECKIGGIASNVTYVSANEVLCA
FPDGITYANNGAVETFVNVSFSNDGTKWSTPARFTFFDSGCRQCTDLGVCTDKPGSCKVA
GKCYAESEPSPTNACRGCVSAKATTSFSFLYVNGPVCGPVFSVPNYVLAVPEDQRLNVNL
LQVNAANPLVSADPAYALTYAVESSTQFTVGSSNGQLSLTSALNFESLSSTTLTVRATDQ
AGNSATVSVFVTVVDVNEFPTLPQSAYAFTLDENVASAVLATFAASDPDSNASGLGWNKL
KYTLNSFQFMTFTSAFSIDETTGVLSVVAPLDFEKRSTYTFNVSATDAGGLSVSARVTLT
LNNLNEEPTFIGIDTNSVDESSPAGTLVGTLYTEDPDNGQTFTYTLLADGGARFKLSTTN
GVTTLVTGSVPIDYEATTSYTLNLKSVDNGTPSKSVTMAITIIVNNVNDPPTGITLLALP
TWDAGSQNATTTPKPARRVAATSLPPLTSLSEATKPGVVGVFFTEDQDQGQTYTYVLTAN
PGNYFQISEDKLVLATAISFQVVQSITITAVSTDSGFPAQTTAPVSFTIAILDANQPPAD
CKFTTTVLVDETATLGTLVGTVTAYEDPNRDFVYTITDVNSKFSVGATSCAQTSQGTTCT
APITLKAALNFEVTRVETLIIVGTCTLNSLSAVFNLPVPVKDINEPPTAVTVSSNTVVEN
VPSGTVVGVLSAADPDQSETITYQLLNDASGRFALSSSTVQGVKTTSLIVADGSKIDFEA
ASALSVSIKATDLGGLTVTSTIPITVLDAPVVVSATTPTIAENAATGAIVSSISIAGLDR
TGQVPSLTLTDSASGAFKLSDTSLSPSLVVADASLLDFETKPSVTITFSVSFRAISGASL
PTVTSSVTIAVTNANEAPTIVTSGLPTVLQIEASTAQGAELFTLQAQDQDAADVLSFSIT
SGNGLGLLTIDPVSGVVSVAIVPQASSAVMNAAPAPFVFTVSDQASLSSSTTVLVQFIDK
CHNVVCQNDGVCFDRLNAFYCSCMPGFEGELCEDGEGIDLSPGDSQGSTSSVSGGTIAGA
VIAVVVVIVFVVIVAIVLLRRRQPKTAVYAESGINEVLYEELTAPTDSAAAGAVVVAPVE
YDQFAPVRNTDVFVPGASNPLYSWYQPASSKDECVSQLSASDEGSFIVRDFAPTPGWHML
VVKTSGDVLTEKIRHTQQGHYQLAGENVRSRSGLQSFSTIPELVKHYASAEQSDLPITLQ
VSNPIYDNSNLLARGAPRKVLDLTAAEERPVLPLRGVEALAAYSIAEDSADGDLYLNQAE
ARSAVSQQRRTASVSLRPVSDSMI
>HolozoaChoanoEP00042Codosigahollandica_P059343
IDTVTATDADKGVNALLTFSISSGNSLGIFSINNVTGAITIVKELDFENLASNPLAFQVT
VRDNGVDTSGNPFSLSSAVSVSVAVTDINDNTPVFSQPLYTGSIVENSPLGSAVLIVSSS
DVDSGSNAQRTYSLAANQSVPFGIDSNTGAVTSTGSLDREFQALYSISIVVTDRGVPPLS
STATVQITLLDVDDSTPVFSMASANISVPRNATLGTVLIPSINYTDADVGINAVVLFSVS
FSGIANLVTVNSGTGEIVLAASLCAVSGNVSVIVTGTDQGSAKLKADFLLILTATEVNMY
SPTFSQPQTLFGVVQGTQSGVAVFLAAANDADLCPKTSLAFSIISGNSLGFFALNSTTGS
LSTAKVISRASGAFFSLVLGVSDNGKPLILSATMIVNIVIPVEILPAVSSPTLGFLSGPL
SKTSVGNFSQSLSLFVNAPTGSAGVVSAAWGSLSATTSYTTSAQPVTAVKAVLLTEDIWV
DSGAVRAALQGFDSAMGSSIVDTVLVLRLTPDARLSVVASAVVDAKCTASSGSFGICYVE
LTNINSAYFTDTRLTANTTYSFSVSYGIDANESSFQNLGTLNLRTPVALPSSTFVNDLVL
SLPARSLFQGQQFSSPLVTDVSTFPASFNFSLTLSSSLSLAGFTFNTSLWSVNQTTSGSS
LVFSGALRNSSAAPSGAIGKMTLLSLLFNVSVSAAEDAYATVSLSVSSLCNLQGCVKIRG
TTNSAAGTVYDRNQNSFSTAGAVFIRRNINRGMIASAPRARLVNTAVLTNAVVSSPVLLL
VCVLCPRLAPSAPCQTFCTNVTNLATCSSSDPQVLTVGSGCLPTLTGSETKGASQVQLRA
TYSNVAVNASLSVWWPKQPVSVSLSDSVLNLVTGWKDPLRGCAQRYQSAEFTVQAGFILD
NDTSLQTVQVTADLFSAGVLATLNSSVASVALVDGRYVLQGLVEGSTTLQATAGPRTLGS
ASFTVVPTPVSFASLNVEYATSMAFRSPQNGTSFSPSGSQVANLGVVAD
>HolozoaChoanoEP00042Codosigahollandica_P059344
IDTVTATDADKGVNALLTFSISSGNSLGIFSINNVTGAITIVKELDFENLASNPLAFQVT
VRDNGVDTSGNPFSLSSAVSVSVAVTDINDNAPVFGKTSYAASVPECVASGPYRDACLIA
LTASPAAISATDADKASTANSLITFSLSGTGSEHFSIDNSTGVVSVVGALDREQVASYTL
TLTATDNGSPALSSTSTLTVTVTDVNDNPPVLDTSRAYGTTIYEGSTSGLTIDTLVWTDA
DTGVNKIVTFSITGGNSLGFFAVSSLGTISVVGDIDRDVLASDVFTLTVTLTNSAGVNAA
GNSALLSTTATVVVTVLDINDNTPKINTSRAYGGTVAEGSALGVLIDTV
>HolozoaChoanoEP00042Codosigahollandica_P059345
FPIIMASFNDTYFQYVSSSSSEISFAPSDTSRLTVSGNGNLAVGGSSGIITVATTLSTSC
MAPPLITGTSTVSIYLADPVAVRFESVVTPIVAANDPGALMGSVPTVSPLRVIFIFTGNV
EVDVTMDPRLSFVLTGANSLFSVAKLSGNWTIVPNSLGATGTGVLQVSSSQFSTANVLAL
PGNQVSVTVAKLSRVSIASRPFPVYAGGWSSFDELILSQIGPSSVYQKALLQMTLMFTDN
RNYSVDVHPNASYAAFVSGTSTPSADVVSIGVQGGVQLMQRSLNDGSVTVVGTFNGVVCT
QNLTIIVSSTPVTVTSLSNLTFPATISGLLAVASAYPSVGATLSDSTQLLELFPTPGMPA
IPGLITFSLNTSSHASINAQSGLTTLLGNHYGSTQLTAAAVGTSVSLSTWFACNLDPDFG
DVDLGNQTGNPVTPKLPGQSFTLDLRLNTAGVALGAFTVRLQYDPTYLDAVDDGLTPGAD
WRGGILVARTNNPPGIYEISGVPAAEEVINATTLVAQLRFKCLGNSGLTSVNGTVQLMAE
FDVASSVNSIGVAGRAFVAGNIVVDVLGSRRRGPATATGSPLFESLSVVQPNERSSRGVC
TPQLGDANGDCVFDMIDVAYTFIYQREANLSFAGPYGSSFASHPPTAIQLEQMDADRNLV
IDQQDALYLARVLASLNRFLKSVSIVNVDSALANGCVLTVDAIVLMQNNAPDASADGAQQ
TLVYFDFASRNSSLQTIMQNSVDTCAGCAGRVLRNVSHLGQANQVFGGVVQATRVNASAG
LYRVAIQGDWHASLGAVGVSVFIQTLNTRLLPSAGSATFVAGPATSLRAADYADSFTVAL
SSGVSIDVTPYSALTSFTGSLISSECINNFAPVFVNSAVSISVSEGASLGTAIGSVSAVD
ADKGMSGRVQYSIVARSDSPVKFSVDADSGILSLTGALDRETTATFSLDLVATDMAFPFR
VSAVAKVSITVLDVNDNAPVFIPSAAIGRARNVLFAAASNTSLAVYTLTISDGLSVGDSF
FRPLSMDADIGPNAQSSFSLPNATGSAVRMDSSSFAVSFSELTFLGAAQNLTLLLQVSDG
VFTTQALLVIVLLPAYPFVSYHTELPARLSEPSALLTSFGVRELDSRTSFGPAATLVVQT
LTASVVLERGEGLYLQFPLVRILLQAKDQFGAAPAGLVSMNATLTPSPALAADLVAAGLS
ASSSTRACSVGPSQSALGAPEGICSVEFELPASWFTACAATTRDLIVTFGFSDGRGPRQT
VMPAVPVVCYSQPSFLEGFALMLPAFSIEPRDIVELPLLMTPRKQVSSFQVRFRFAEGVN
VHGVDFAQPENWMAKVTSNGTALVISAIRDEASLVDPRISPQQGAVCTLRISLDAIVGVP
LLLSGEVMSLTAVDDRQPSMLGDALPKPVFFHSVAQGFALTATLQLTERVPSVVLLASVA
FADLLNLARISGVEQRYPLSIFAADSQGQLTRVPLSSALVCTSSDSRVISVQSDCSHAFL
SGFETLYASRVSISVAYSGSLFNLSSLVTFQVWAPVVPLSVVVHQPTLARVSNWMANATC
ERVFTSTLLQVKTNFTTDGVTFIETHITRYITPLLRSSNPAIASLSGNIVVGQAPGSSTI
AVILANGEVLGSVQVNVVDTLLVGGAPKSELSITRVQVISLNQLTPLQPIALLSPFAGGT
VATGRYSYAGNLVLNDSTPAGAFLTFVELENGWISPVGAFMGLNATVLAGFTTTVALSQT
QHPYYGMQLFTARGTGIGSMVSVIYNSLCGQPFSQRQVLGTTLNLTSSYSLAPTAIWVNF
TTAGGARFQNIMSPADDFGAALLSGYPANVTLTVFVQFGTGIQAKVYDASFDARTTFNYS
LAGGRFSSCSNQASVCQGQAALSSSPSLALLSTAAAGSGRLVVSFAGLAAIVDVNITVVR
TQALQTFVRPWPAYPGSGAVSKVRIARFEGSDPALYQQGLAEMRLRLTNGIEFDVSGHPQ
ARFALFEPATNVSTSSVVLDEQTRVLTNAVEQTQLAVADRSVDIGGFFGPVSVSVRATLV
VTDRTVQLNSLAFFRLSGGALNSSSFTFEGIAAQDSVSVSIGGLFSDGTSFPDLFTAAYN
MYPGRFEFSSDSPAVLTIDADGKVRALANTNTPAVLTAKLIGTALRVSASVLVNLRPAVG
DIDLGRAGSAAVPTVAVAGQFDVPVRMNLGTEMHLGFLNMSIAYDASRVELVSSAAVSIG
PDVPTASFFKATVEAPGSLRLLLVCSSVGCNGSAAHLATLRFTALRAGSLSLGGSIDAAF
DLVFGRPFVASRAARPIQAGSIVVVVVSSRREVPLQPAPPPPRASGLARSRRLTSTASPL
WLAEQCLDAPCSICPYTRQRGDANGDCISDVLDVLFVLQYLHDAALDFSTPSGQALAAAF
DPALQLPLLDADMSGDVSLFDAVFLAATLAGYRFFAQNITVVPVEYENSDGLLSINVTML
SNNLRSGPFDALSVYFDLTHSSSSSQSEFLASTPVVGALALASKGTGKYGSVFAAARIGP
LYNRGVATQLPALCSSADQAADSSDCTTSGSTVRFYFDQVSKACQPKWVAAACTANFSSY
DACVSLCEPTYVYSLRLNTSLVRSNVGLSVASVVVDSTGRSVPAGVAEYLARGAGVALPT
YPGNISYLLPATSSHDAVRVSLENGFTPLVYFGNQMTSAAAVNDFAPEFDRSLVFNFREN
SQSDIGILRALDRDAGQNAKLSVIVTGSNTTTITSPSTGVWVINGSVQYSALTGMLTALR
PFDYEVTKTFLFDVTLEDHSPPRSRSVTGRVTINIIDMNDNAPIFASRMIGTRLTVNAEI
GVLVSRLAASDADSNTVLGGSNALITYSIVSGNDAGVFAIDSSTGALTTVTKQVQKLSYT
YSLTVNATDNGNPALADTARVLIAVINSDYLVTLTVTPGYDAFQLLIDPDTGKNFCLERI
ESVLDATVVIISLEPHLANGVPSSASTDLVFYVQDPVTTLIIPASQASQILFANEEQFQQ
CSLIEPFTPSASSSDGSIGIVIGVVVGAMVLVLLVIIFAVRYRRAQKRLSSPNLIVLAAQ
QAAAAQAQAQAEESGKGEEAFAGSAVSDEERARRLNKWDVSPSTYMYGGARENPLLGSST
DTPLFSDEVDVDEVSSHGAEGDDDDDDGAYERDMRRLMSSGHLSFSAIRSHSLSLFRTPT
FTGGSLFRNPPVFGGFDDEEFDGFGDDDDVNDDAPTVSRASKPGDAKGSDGYLKVADPVS
RDDVVGAPVLFGDIHRDDEPIILTASTSKGSTTARSAGYLSVSSTVTGEFDDESAPAAEA
SGEAFVASAQFEHIDQPFQHRRLSQIDEHPDETD
>HolozoaChoanoEP00042Codosigahollandica_P059442
VLGTYSASISESAPVGSVALVVVATDADFTTAFSTVGYSITSGANGKFTINSAGEIVVAG
ALDFETATSYSLQVRASDGALSATRTVSISVTDANDNAPVFGTSSYAFNLAENAAVGSQV
GQVSATDADASTNGQFTFAIASGDVDSLFSINANTGIITTVADIDLEALGVETYALQVSV
TDAGSPALTTLVAVTVHIDDENEHTPVFNTTGVYEVTVAESTAINSVVLTVVASDDDFTV
AASTVTYSIASGANSKFTIGSLSGAIVVAGVLDFESVVKYTLQVEASDGVNTASQTVVIN
IADVNDNTPVFGATAYSFSVAENEALGTLVGQVSATDADSTTNAAVVYTIIDGDIDGLFS
INSASGVISVSASIDLEVLQHLSYALDVKASDQGSPARTATVQVTVTVGDENDHLPVFSS
LSTYSASILESTAPLSVIEVVQATDADFTQAFSTLVFSIASGANGKFAVDAQTGSLSVAA
PLDFEQKSSYSLSLEVTDGLFVVSHGYAITILDVNDNSPVFGLSSYAFSIAEDAAEDAQI
GQVTASDADSTTNAALGFEITAGDLNDLFAIDATTGVISVAADLDLELYAELLYTLTVTA
TDQGTPARATTVTVAVSITDVNDNEPVFDVAGTYSATIAESLSVGSTVGTVVATDLDFTS
QFSTVTYSIVSGANGQFAVDAQSGVITVSSSLDFESTKTYTLDLLATDGQFNDTHTFAVT
VTDVNDNTPVFAVGGTYSVSIPESQSVGSAILTVAATDADFTAAHSTLSYSLTSGSNGKF
SVGSGSGVISVSGGLDFETTASYTLGVAVSDGLYTATQSVSVTVTDVNDNAPVFTSASTW
HVYESDPVGTMFAVTSTDADTIETTPTYSIVSGSSSVFSLSSSSGQLRLAQALDFESIQS
YTMTLRVVDAGTPGLSSSMVLTIVVHDVNDNAPVFVTLSFAIFESAQLAETVGIIQTADL
DSSYASSNLSVNLLADFSNGRLGIDTSTGRVFVSAPLCVLDDTTIEMTIEVTDVPPANVT
ACRSRCVTFVLSFAGKDLGSCQTACEVQASSLTACTATCTTATDADSCSKGCLFYDGYHK
STRSNVTVLIVDRNSAAPAFTKSIFSGSVSSGSALGTVVGTASATDADVCDTTLYYAFWV
ANAPSNTSADGLFMIDSASGLITTASSLRSASLGGLMYVLFVRDTNSVLLVKSSTSASAV
VHVLAEPSQSFSVSGGYLSGGRSVINSTVASQTATSLEASNSIAVTSTFGTFSASASFST
PANQATSISAQLIDTVVYSDSTNRRVRAVLQVSDDGFNSRVSGPTSVMLQVIPSSTLSAS
PVNGVTQTASCVVDSVTGVCVATVSLPATWFADTSVSSNQTVSVKFGFSDLRSGLQSLPN
VLLVFSPTFGITASSNTAQNNVQLQLPRRTLYAGDSFSVPVYGDATYAVQSFTLVCTAGY
DLQMSAPTVDSAVWTASPVVSGQSMSISANLKNEATAPSGVQAATLLLSLNLAVRANATV
NAVQGVGCIVNFLSNILNAAVKPGGNTVPTAAQAVDRFGQSTAGLVVIGSSANIFLYSYA
AKNELVNTAILNGVAVTSAVTVRGVNSAGVISTISAGKTCTSSSSSILKIASPACTTVVL
DGTETSNAVSATITVNVGGLSSVLSFRVWTPSVPISLSASSSTLLAIPGWFVSVNSVCKQ
AYQRTSIAATAVFSYDGSSAQTLVVTDMILSSLQSNDTAVATVSNAGVVSGVSAGYVSVA
VVAGGRTVGTRSMVVSATAAVIDTLFTTVLTTMTVSLSGTSLTSKVATGTLVQAFDSEGK
LGSCVSFLAFQDGYTMPLALNDGLAVTSTNASVVTVDSSSNIVAAGNGTGAYVQVRWQPS
CGGTTNILAAAMGTVAVALPQPDSVSVTQVVSPLTASSSLNPLSVGSLIATSSPVKVELV
YGSLRLDRTLDPRTSYDLSQAGGLFSVSVGSTSVTIVPNSSGLVGVGYLLIRFSQTALYA
NVSIAVVGLSQVTASCHPYPTYSGSTSTNVSVLSVIANTNIYQTCQLALAVTTTDGVVYD
VTTASIASYSIKSGSALNLATSSRLVSVAGGVSSGQSVLVGTYGSAASQDLTISVSSTAV
AVSSFSSMGFTSTLRGIINVATAYISLGATFSDGTQYTTLFVSGTPVLPGLVAFNSNVSA
VATVNSVSGLVTLRNNSYQAVLLTATAVSNSVSRSLSFFANLDPDVGDVDLGAATGAPTT
YVSVGATVTIPVRVNTGSFGLGSIDISIFYDATALSVVSAVSGSDWPGGVFASTLNSPPG
TILLGGAPSSSKSSSAYVVASITFTALKVGRFSLSGVINTLASFGIPSADIGSRGAFVAG
NLAFGSVTFRRSISAQETRSRRAGVGYASTACSSPPCSSCTGLRQTGDTNGDCIFDVKDV
SYLQTYLTEQALGFSSSTGQVIASTIQSFQTAALDVDRNGATNPIDTSVLARVNFGQLRF
LMGASVTSVASSGTACLLNIDVTFMDKGNVAPQSGLTFIKVDIAATSAQNSAAGFQTAMS
ATQFSTGSVALSSKGSGFYGSVWSAVDQGNGVFRVAVWSSVSLTSIGLTPIQTTVDGLFA
SSSARTYSHFRFATTQTYAGSLNIVYSVLSNSVNILAPSGYTPFTTFDNTMTSGTCANEF
SPAFQPSSSYSASVLENATVSASVVTVSATDADASTLFHTFTVSALSSTLVYSIISGNSA
SRFAIDSSTGVITLAGGLDYETTTSYTLTVQATDSGVTRTRSSTATVSVSVVNVDDNSPV
FGQPSYSASLAESVSVGTLVGTVSATDVDFGPVTFSLQAGGDASAFAINAGSGAITTAAS
LDYESKTTYSLTVIAHDAGDSFGASFSVTAEVLITLVDSNDVGISAITTTLSHAPENFTV
GGVLGSFSFVDLDSTLPNQASVFSLTDAYYMTSSSVNISVSLFSLTSAGSLSLVAPFDRS
ISAEYFLVVTAQNSLPSWDGQVYSLTEIFAVDVDDVNDHAPVFSQATYTPTVPEALLKGT
VFLVLAATDADEGVNALLTFTIVGGDALGVFLLDPVSGALSLSANGPGLDRESTMSYLLT
VQATDAGLPSSQSSTCSVAVTVSDVNDNHPVFDAKPSLFYVSELSPANFIIVTLTATDAD
VGTNAQLAYSIVTIDPLLGVDQSGNLVILGSYHQLAGSWITSAVTVVVADQGSPALQTSV
DLTVVIFDENDHDPLFNSSTFAASLAENLAAGTILTTVTGSDQDLDVNAALYYEIIGGDP
AGHFDIDPSSGAITTTVRLDRVVAEQYALVVRVNDSSPLFLSAYNVSLGRSASPRFSTCT
VAVTVTGTAPVITPIPLITLEHTASTGDLVASIFATNSAPAPLFLYAILSGNVNGVFAVG
SDGSLRLAKPVSGQLPTYSLLVQVSDKAATPLSSTVTVSILVLSSTKVPFATTLGYLSAT
SVAGAPGSGNFTQFFLPLSNAAVGTTGTIAADFGGAQVSASFSVARRAASTVSGVLINSI
VYSDFKTLSVAVRVLDAAFSARVTATTINLRIVPDGALSAVNSAVLTGSCLVSASTTTGE
CMITSAAFPSAWFSDASIVALPTNPTVSVSVGLSTQPVGSYLALGTVGIRPQASLADVQR
NVRMALPLSSMFVGSSFVAVLSGHADYQIQSFLVQLTVSSGLSITAATAVNAAKWTLTLT
ASSAQDWTIFGQLTDSSTASSSPTSLAEALISVSFAVSAGASLDQFSSLAMTLKELVNVK
GESLHPSGTSGRFTDRTTGASDASVGQVYVSTDLVRGLFATAAASELVNTAMISGVPVTS
PISARVARASGSVTAQSAGLSCVSVDPTALGVASDCSALRLDGSESKGSPQTTVTVSLGA
VSTTLTAVVWAPVLPVSFVLADTTLNAVTDWFDETDCSQKFQSVSIFAETPFSTGVSTTV
PLGVKSLVSQSLVSSNPGVVFVDSASDTLVGLSPGTVGVSATVSGKAVVSPTTITVSGTA
VVVNRLELDIALSTSLALAGTSPFTPGQMQSAVATRTYLFQLEGAVGTTMVTAQFTDGTS
RLLPLAGFNIALTSLSAGVISIHNNAVVAAGSGSGFLVQADWIAPACHARSIGSGTGFVN
VSVPAPDGMLAPVTTNRITFVSDAAALAGVATASNISVALVYGLAQQDMTNDSRTIYDLS
NAAGLFSIVTLSSGVHQIVPNQVALTGTGSLIVRFVHVNLTTTISITVAAAASATLFANP
FPAYPGSSGVSVSALSQISSTSSFQSCVLRLTLSLTDGFAIDVSASGSSVYTVLAGDVSL
VGRVLALTKGAASVSGSLRATFSSLTSNTLSIGVGASPVEVSAFTSPVFVSTLAGVKDAG
SAYVTLGAVFTDGTQYTALFNPPGTAIVPGLVAFASSDPSIATVGSASGMATIRGNSFVN
QQITATAPNSVMTSVSFAANLDPAASDVDLGASSGLPLPAVSPGATITMAVRINTGGNSL
GSVDLLVLYDSSKFSALSVSSGADWPSGSPFLGTLNNPPGQISFGGALSGSGISGVKTIA
TISLRVLPAAAGLNLAITGSIVTMATPGGALFAVGGTSFVAGSVVQPVRSSRRRDFGQAF
LAGLVDKLEQTHSPNAVELPSLPDLVVRPRRATCSSPPCTDLTCASLYGKARESGDADGN
CVFDVRDVKFAMDYIVAASTGFSTPSGQAIQNALLPGNIQRTQMDVDHNTVIDGRDSSYL
NKANFKQLRFMTNIVATGVQSAASGCKLSISVDLLQKGDVPATADTFLYFDLASATSAFQ
SEFSLNTFASGSLASFTDQASGIAGTKGSQLYGGFWQATLLDAAKGTYGVVVTSGIQRNS
LGLSILQVTVDSLGVTNVARQFFLDGSASAPFEYAHALNVNVGQLSANVVRSSGYNPFLH
FDNTYRSDLCSFFRSPPSASFTIPEDQAVGLLVYSIQVFDPLLPPIAAVPTFQIQSGDPL
QQFSVDIIGVVTLTSPLDRETTPSYSLKIIVSIPSLGLSTVLTIDVTVTDVNDNAPSFAT
AASTVHFSENLIVGTQLAVFSATDADVGPNALLAYSFETTVDGFAIDSASGAVLSTKMFD
REQQTQVQFSVRVQDSPLTGPRLSASLLITVIIDDTNDNAPAFQPTAPSLSISEDAALGS
SVGFFVVTDADVGTNAVVGNFAIVGAGVPFTVNPNTGELIVAALLDREAQEQYAFSVSVS
DTGSPALTTTATVTVVILDVNDNPPLILSDLSASIVAQQPADSDLVIFQVKDRDTGLNGQ
FSVSLTTGDSTYFEIIPNFLGDPGFFSVRLMRPMVAPVGTVFSFTVVATDLGAPPLSDTK
SSSFVVTTPTRIDFSLDNDSFLLESAAQFVNPTSVHALFGPLNTGVSGRVSATIGSATAS
APFTVTQTLTSLKLLTLPSEIYNDSVSLSAGLRQAIIGVQVLDSSARIFASPTNVSCILR
APIAALASLNGSCLTSSTSGMCTLSFTLTDAWFVTATTLITATCSAVNGSLTGTTLVTLR
RTASVSSSTLLNQVYAVLPARDVYPGEIIPVAVYARVMNSLRSTYVFLGVSSGLQLLSLG
NTSAALHLVVEESCDSALVSCQQARGILVERKFEAPAGDPGPIFLFSFKVKVLPAAMAST
ESFTLTVQLLTDGTVQPVYQTGISGFPYAGTILDRSGIRLQSPSGGLFYVKPETHAVVVA
TVDQPVLLNTAVFGVAAATSYIKAFTVNSTTAAIMPLPFAQLSCSAPPSSVHVATDCSSV
FFDGTESTGARAALIAVTILASGVSTTASLRALRPALPLALSANLARIAPVTGWFESDCA
TPRLPVATLTVTAAFSDGVTTFSADVTALVASRLLVSNSAILSLDVSVPKKPTISASNLA
SVGSATVSASLVNGNVVVAPLMMAVSATPVDVFTLSALSVKALEMVTDSAPSMDSLGDGR
LNIANRLNSANETLELVVDAILLDGSRFRLPSDSLQFSVASDSVFEVQADTHRIGVTNSS
GITDFVTMTWVGAASCGAPAIATATTPIVLDQGLAPPFPQQTYLGSLSESTTSETMLVDA
SVISSEELFFGIVNMSFALNQTNTQLLGSAVVLFEINSSGRVSVMPSQSTPQVPFDRDQV
PSFLLVIACTRFASDLPRLASGQSPRYPVSYARVNITLLDVNDNAPVPLLTQFKYRLMPT
AELGTPLKPDLAAVDLDVGLNGAVQYAHEPSVAASTSTLFNIPSAGGPMSLLTAVPTSPL
LYDFNVVVSDQGSQPHVVLAPVVVEVYDPTKLVWMTFEATQAQVMAIIDDFATTVDVEIG
SAIFVPQVKQTFGARRDAPVTQVDFFSLLGTWTHNQTELSEALFPLVLSSLYQLDGVTVL
SRLNVSEIESATGLKVLSAGVYPQPSSSESSSSQLVSILVPILCVLLLALVVLAVIYSRR
KRTDKRRLSEILNARTSLPRLSISDMTDPDTEGAHFRSGGQVDAETGNAFFYSTREEMKT
VHTPIIVRKADGRHTQQGFTSTTTKVITDEKHWLIKPEPDAMEHKALTPLPSYGGNTAWP
TEWSGDVQDPLSDPQEFLLSFPTLAELGARNPRRSARDSLLPSETIDLTSPTPLPESEPI
ASATWQPPHKTALHSESLASKRDQSFVDQYRSYMALAT
>HolozoaChoanoEP00042Codosigahollandica_P059447
VVMLLSLLLLLLCLGAVAADTGYTATITVSLAPFSSVLTATPVLNPAFTLDTLTPTLSGP
HARFFAAVAYPDPSIDVVVSDTEPLQEAVCNLTLSVLVQYVDGPDETWSAQLSIHVRADN
LESPFFAASLYTLNVLESAPINTVVGTLLATDADSGTSGLVTYSFSAPTSALFPFSINAS
TGVVQVAGAVDRELISFYTCDVIATDEGFPPLASFATVHFIVGDVNDNSPIFNHSSYEFS
VSESARPTLRLGTVSAFDLDEGSNRRLSFALAGVSCVLNDVNVSCPTTSPFSMSASSGNL
SLIASIDRETVSKYLVSINVSDGGTPKLSALVLATINVLDINDNSPSFSQNLTTFVSGIL
ENDAIGSLVGRAVATDPDFLENGTIVFSLVDLSSRSSPRVAVNASSGQIVTTALFDYELT
KNITFSITASDLGPVPRATSMNFTVAILDANDNPPVFSQRVFSFSVLENASIPFPLGSVL
ATDADSGTNALIAFTLTDQLSGQPHFTVDRRSGFVSSAAPLDREARDFYSLVLVAEDGGF
PTQNDTASVIISVLDVNDNAPRFLNDSYQVVLREHSPIGWPVVVVQAGDSDLDNNAVIDF
SLGPQVDCLSFSINETTGEVLVVSSSTIDRETQSIFRCEIFARDRGQPSLHSSVLLTVSL
ADINDNAPVFSEPEFAFEFLEGVPESFLDSIAFVSATDADLGTNAEVFFTLEDEPARAVF
SLNSTTGRILPVVPLDRELMHTYHFTVFCHDRGQPALSSAVQVTIFVQDVNDNSPAFLPD
HYDLAIAEDVSIHSALLNLSALDLDAGTNAVLFFSITSQLSESGTGSWPSSNFFIDETLG
TVFTSTSLDRENATSFTLTVIARDGGQPSMSSLPATVNVTLLDVNDNAPVFEQALYQLSL
PENAALNQLVLQVQATDLDLAENGTVSYSLLDPDAIYFALNSTTGALSTRCPLSEPNCRV
TVDREAHDFVLFTIQASDHGPVSLTALTTVNITILDVNDNRPVFGSATTLVSVPENIPVG
SRFANVQAVDADAGSNAEFLYRALLGGMNQSFFSILQPSGDVVVARSLDRESQDSFQLLI
VADDLLPSPNTVTLTILITDVNDNAPRFAPSSPASISVPENTTASTALVTFLATDADLGE
NARLAFSLGGDQDSLGTFEILASSGALLLLSPLDRERRAYYNLIILVTDHGAPALQTSFN
FTVVVEDVNDNPPTFINPPLSLVVTLNETGKGAPVLRLAAADADYGSNAEVSFALAFEAS
AFFAIDAQTGLLSTAVPFDFETNRTFFDVTVIAFDHGEPRLEATTSFTVQLLDLNDNAPV
FLSQPFIASILESASVGSIVAQIAAIDADMSPAWRTLSYSFAAGSSRSLPFAIDAGSGNV
TTVERLDYELLQVYHCTIQVSDGLFVTVGQLTVRVLDVNDNPPTIASPSAISVTLVENPK
SDALLITFQASDPDTGPGGQFSFVVLDYLPANSGSSQVPSPTATDCFFFLGASLFANSSC
ELDRESIAAWNVSIAARDHGSPILQSDLLLLRVDILDANDNTPVFSSTNYSALISENRPP
ATFVVQLLATDADFGENAEIFYSFALGEDSWPFVIDSVSGILSTTAALDRETVDHYQLQI
FASDRGDPALTVSTTVEVAVLDANDHAPTFIESSLSLHSLEGAAVTDGVFLGRLLASDND
LGSNAELVYFLMDPISGKFLVPDSSSRSYLNSSFSLLQPFFLTLDGSLFGMMPLDRETVA
QYRLQVNVRDSGTPSLTTAGVVEVLVDDVNDNAPVFDLTALSFSIFENQLSGTRLGQVAA
SDMDSGSNAKISFGIQDSPFSPLFTVDRVSGEISTASPLDREAIAAVLSSLNQSSLGLVV
WAEDHGTPSLATAATVQVSVLDENDNAPQFSAQVYTESVSMATSLRAIVGRVAATDEDLG
INGTFSFKIVSVSTTLTVFGIDNATGEILLESPLQLGVAEYRLDLLVVDAGGLSSSCVFL
LRVPDYDRTDILKDIPFPDMELDFSLDPTVLTVGSVRRLNASSFQQAVALDIASTTSDSL
GTWSTFLLSRVRLLLPGDSTFSFLELASTANLGDPLPLTLPLIFAEDARSDVEQDFLEVV
SARLLTSSVSRDFPTVYAVVQLRALQLHVNALEPILLCRLVCQPFASTSPADLELQLLIR
VDSDSGVGRLEADIPDDWFVALAQNATGASIQVSVALDRPFGIPDWQSMGSVAVTPWSSP
SAISDSLHNDSANETLSPWLWVQLPQSVILTPGALELALHTLPMNRPWSALHLVFRFHTA
DLAFQNVGFNSSKFDIQVLGTSANGGLSFVSLSILRVLAGSISEPAANSSALPLNLEDPI
CRLHFTAGSSTIQDAHLLRSSRVHASVEAAYDAAGLPLPQPLPSSKLLVFTNGSRAPDSH
VLSAQEGELFLRSIQAPVAFAVVPAASSVVNLALIDGSPVFLNLTLFAFSANAVSTLVAP
SEPNIQCSSANVSVLKVASDCSGLFLTGDELAGSRFPRIVVHQLALDASAAYYSTTPTSF
EVEVPLTIWFPVDGRVDVEIANPSLKSVRSPCQASSVLFEVTHFRLFISVGPGRGEGDSD
DAETLRLDVTSRLHSSVVSLNPDIVLVEAASARLRGVKSGLGTIEVRFGAKVAGSASIHV
GSEAVLYPTGLALHASSAIVVSVGRFGLGANSTSASGRFPKLLVLTITSVLSESLTSGAP
VLVTSQLALSNGALTPSLARDERPAFSLTLRNSSQNAFFRTASTTAAVFTVTALDHIYAG
SMAGSMVWPYCEMESASSALLATGYLPVLPLGFDGTVSLEFSVLAGTLLVLPVGNLSSLE
QELLVRMSANLTSGFPAPLTRLTPRLLLRHLPPNSTKYSDLDALAVLRDIECTSSASSDT
GSSLLVVELDETFVSVQASSDAYEHFMGSTPSSAVLVCRSPTLDRLYPSVSAQLLIDFVV
PASLGTVFSSPLAPPPLIFETSSAQQPVIRAFGMDALSDYVFQSLVAHAAVTFISTLSSG
IATSLPTSTTAPVSPTTGPPAAGVSFTGFVTLSEFLEFEVLHVVSNQTGAPVSSSTIVLY
QDASNQWILTANGSQIREDVVATLQVRFSGSSWLRQVLSVYISTSTVSISALSNILVGGV
ESRGTLTASPDTPLPVSFTAFLDDGGSLRVESTSNLLRVVPPLVRLTLLGTDSASCTQFP
LQVQIREDSMEPFFLRLETLSSSPSQVIAGPLVGRLLPRLGAAAPIKAGNILSQLELGMP
SSVPVELRVDKLALCAFQVRLSFDPTALAVVSVQPGRDWPSRSFSARFSSSSAVEILGYC
LHTAESSSMLTTFAQIFVINVLPLRLGKTELHLDTQALSQCLPAQSLFEDSPFSANASFP
VDIVASRRSADLSLRDGSKGFGFPAPQPQRRRRCATVGLDLNQDCSLNVIDVMWLSWLSA
SRVFQRVVNDSSWSADWSAKVQSGSILQSLMLSNETALDQNFDGYLDVGDVLLASTTAFG
QASMLETVQSSVSASSNQCQFSLTLSMSWVADINVKALVVFLLEEDAGSESRPPCPFSTE
GSQVDRVIIASTTSPTSLIRCVLVVDAVVLPAGAANDSAEGVMYRASIALPEAESPLRLR
AVVITHSEDPVTRSTLTMVSAGPPRTLSGAPATSTDALTINIGPNTSFAIDANLFHNRPL
AFLDDARRTARCPSLAFTTTTTPTASTTTTETSTSATTTGFLLTTSTTTTTSVTSVRTTT
TTRASTNSAPSSSLSQPTTISATTTSSSSSSSQASTLAAASSGSGSTPMNAIIIGVAAGA
GALLLCAIIVILLIRRRQVANKRRNISEQLASRRSQAVDDGDMNMVANWARTQRAYLFEE
PLRKNSSSQFVIVRPTDPQEFTPLPAPPEFQTDGNGLSPPSSPGFNVYLPPTEFSSFPVE
DDLASALEIKPMPPRAKPVSIIDPQVATTRASLLTAPKGRASSSSPAIERRAVRDVVDYI
ELAPPADFAGEARQQVHGRDPPVESHSRPDLHQATLLPTLKVAPPDEFDELLPPDDTEFG
QLVAPPDDFDAPVPPPPDEFGSPPPNAFDPDPEFNGFIRLLHESAAKRESREQQDQVART
PSFYRDQHGNILVTEDLTMETKI
>HolozoaChoanoEP00042Codosigahollandica_P059508
PAAGERAQPHLTPRPATCASPSSLGRRLCTCWCLDTMRALACSRIACLLALLALHGARAF
DPFTVHSAELPTRHSDDNSFRDVDDSLRPTSASDALSRSSEIPNFPVDANFRCALCEELS
LQLSNGANSSTPIDISLALKFCDGLLPYARAQCSSFIESSGDDIRTGALSCASLCSEASE
TSIGSVHRRAGESCSSHAGCPSSEFCSAAGTCAVCSACTQYSSSIDGTCPCISAPTLTVT
SPTSSSNPKTGSLLVIQWTSQPSSSMLVNISLMASGSSTVAYSIATNAPNNGSYTWYILT
TLQTGNFWILIQSSIVSPLSWGAGPSVGSFALGNASCAFHLSCPPYQYCSRSYGCQWCAS
WPSPSPISSTKPTRCTSATTITFAATTSLVLYSGGDYRFTWTSSGDPQPTLDLWLSPSGS
ATMSYFIGSVPTSQGYVDWAIPAKITTGGYWVFALITGSNSYLYYFPGYGSASGATNSAN
TFTIRLKTCSSHADCPSSMYCDTNSRCMRCSECLLYLDGKGGTCPSSTTCGSAGVNFALG
ESRPAGTESSASKPVQSLIYPHCPAYSTLVTSSNHAQVVYDSSDSVRRPQLMTSALALRV
NTLAGTITSNFGADYRLRVLDAFIIGNPPATLDLSKPLLNYEARGATMSLTTPSGSSPST
EELGKLAMLASQSGFSFVSFPDNNFIQASTTPGSCRIALDLVILLDSSGSIEMPQYGGSP
GTFTGKILPFLKEMFQYFTIGPSATQVAIVSFSDTVVTNFYLNTYSTIEQINAAVDSITY
LTGGTYTSAGINRVASDVFTEANGMRPLSSGVSRVMMVITDGQASGGYAPGSAATSLKNS
LNVNIFSVGVGSSINVDELNSMASLPYSTHVYTLKSYAFISTLVGQMSKVTCDEPAVLTP
GTAITQTVQGCQVLYFKPQCGAFTSSLVIEVTDVSGQTNAYISTVNSNPSIFANQQAQYA
NATRKTFKVDRSASSIVPVYIAVEGVQVSNQFTINVWSDVFQTSGSSVTKNVVENSAVGS
TVNDAPTVVLAPGTTSGLTFNISEGNSAGVFRVDSSTGKVTLALSPDREVYGSYTLRLTA
KSSTYACFTGSQILTVLIDDVNDNAPRFSSTSFTFSFPEGSAIGTAVATVPASDADAGSN
AALTYSLSDSVNFAISSGGVLTAARVFDFETASTFTVRITATDGGSPALSGSTVVTVNIV
RVPCSSGSVSTTGSVPCQSCSTGSFQPLSGQSSCASCGCGANQYATGPCSATSNYDCKAC
PTNSAGPGGNGDISSCVCNTGYARITANAVVSCVQCPTNCSAGSYLSGSCTATTVPSCLP
CRTSSACSSNQYLSGSCGGDTPTPTSNPSCTTCTACSGGQYIVSECTAFFDRSCGQCTTS
CPQAPAAQYLNGTCSGTRNANCVLCSTSCPVGQYRTATCTATADMTCSNCLVCTSGLQYE
SSPCSTTADRRCSACSQTCPSGQYSLSPCNATSDVRCAQCTASCSPGRYLSGTCSGTSNP
ICLACDGSCLTCAGPGASNCSTCQSPAVLSAAKRCVTDCGVGFFADSVSGTCKPCHTTCL
NCTGGSSTQCTACTAPSVLTNAVCASACPAGFFNQSGVCQPCATCRSGTYSTGGCVGTTN
TVCADWSICASGVAFQSAAPTNTTDRRCQNCLTSCPAGGERSGVCGATSDYQCVGCNSTA
YKPLDGLDRCQLCLSTCSTGSRLNGSCTSTTTPTCVPCTSSCSASSYLSGICSPSSDRVC
VPCTTCLSSQYEVTPCGVSSNRACRDCLTTCSSGQFLTGLCPQGPPSCSSCLTAADCKVS
EYLSGSCGAPTVRDTTSCLACSPSCASCIGSATNCTACPSGTFLQGSTCVNTCNAGLYAD
SLTSSCQSCYTSCASCQGPQSTQCTSCPSGLYLLTTGSTSTCVASCPTSGYFTNSTARQC
KPCSACLSGSYASSGCNGIIDTVCQPWQSCSSSQYESVAPSNSTDRVCATCRTSCPAGSE
LVGVCGGTSSPSCASCNSTSYKIATDNSRCLACISSCGSDSFLTGTCSPTSTPVCSNCTS
QCSSSSYLAGQCNGRQDFVCTPCTTCNSTQYASVACSTSSNRECQNCLSTCPSGQYLSGL
CAVNFPSEHTDCKPCTLASSCQANEFLSGECKERSNPVCVPCDSSCVSCFGRASTQCTEC
APGFIRYNTSCLSSCPVGSYPFSSTECRNCSAQCFACSTSDTTCTKCLGSYLWNGSCIPS
CPAGTYGSLSADGFGQCTACSSCSVGSFAAGGCFRSQDTVCRAWTTCGSEEYEKTAPSSL
SDRVCAKCTEACPAGNELVGSCEGSFDRICAACSPGFAQPSGSSRPCTRCPEECTLGFYL
TGVCNSTSLSTCSPCTSECNAGSYLSGSCSSTSNPQCVLCTACLESQYRVSACGAASDAV
CRNCTKPEHCASDEYLAGSCTSTSGPSCTKCSTVSNCRANEWLSGTCSSLSNPTCKRCTE
CGLDEFMVANCSSTSDRVCQKCISQCPAGSYLQGVCPGPRYDVAISAPSCVPCTANCSTD
SYLFGNCTTSSNRVCKPCTACLNGEYELSPCALTAGGTNDRVCATCRTSCASGQYLVGRC
GGTSNPVCVDCISSCPSEQFLNGTCALLTSEPPKCLNCTRCSTGNFETASCGRQQDGTFS
DRVCSPCTTAAQCVTGQYLLGQCTSLSSPSCVPCTVRCPSNEYLEGACTPSSNPLCRSCD
FTCASCAGAGPSMCTACPAGRVFTPSSNASIGTCTTNCSSGYFLNGQNSCTRCDPSCAEC
TGPLPSNCIKCPANRVLTPGFTCEASCPTGYFHVDGVCRRCSGCAVGSYANGGCLDSQDT
FCSPWSTCAAGTFVSRNATSTSNRACTACDGSLTFQPLENQQACLSVSVCRAFVQFERAP
STISSDRVCAPVTTCTPLLQFEVVAPTPTSDRSCAQLTSCASHEYQSVPPTLSSDRTCRP
ISNCSESEYQSASPTDSSDRACAPVTPCNPQLAYIVEPATKFSNYVCRPYTQCNYSTQFE
SAPARPSSDRICQDLTSCSVESKGTYQSGEPTHSTDRVCSPVASCLADVSFESKAPTYSS
NRECSVLTVCHNDQFQAIAATATSDRVCRNYSACASNEFETRTASLTSDRVCSPCRTCAS
TDFTVSECGGTFDRVCRACSVCDARSFVSSQCSSTANTVCAPCRNCTQTEFMTSACGASA
NTVCVPCTPCGVSEYQLSACSTTQDRVCRPLRTCNFTIEYQTAAPTQTSNRECRLLSVCS
SSEFESSTPSFSSDRVCRRLTVCNSSTEFQRTAPTSTSDRACSLLTVCAENQYQAVASSP
TSDRRCTDLTLCSAGSVESVAPTSTSDRQCRQCPAGTSDVLANSMSCTMCSSGSFVPAGS
FGNCSNFQCPAGEADADANAATPCVACVLNSTYQSLAGSVACLNVRGCGVGEEQVQEPTL
VSNRVCRSCRLGQTFKSTDSLAASCQVVSVCAAGSEEASAPSLSADRTCRACVQGSTFKP
TAGSDSSCIPVTTCKAGEFQASAPSRSADRVCQPCVSGSFSVNGSAVGSCVPHSAPCNPS
QTFESSAPTSSNDRVCTALTVCLAAQFASTLPTGSSDRVCANCTICPSGSTEAQACTSTT
DRTCLGCRTCVPGSEYQVSPCTPSDNTVCATCSACQPLTQYQQHACSRDSDAKCLPITPC
DFLNSEYESVAATSTSDRICASLTVCTPGSEYQSAAPTRTTDRICRPLTSCLPGSYITRN
ATLTSDRSCSLCPAGSSDHDSRPATACQECLSGQYTPQGATGDCSLHVCAPGTSSASPSI
PCAGCEAGTYQPVPMSVDCLRATICPAGFEEAVTPTAVSDRVCRACVLGVTFKLSAGQDT
RCSPVSEPCSSGEFQLAAPTLSADRVCQALTTCNFPVEYESKAPTATSDRACKPVTSCSL
SVQFASRAATVSSDRVCSYLTNCSIATEYEVRAPSATSDRACQPISTCAAAIQFEVQAPT
ASSDRKCADLTVCLASEYELVAPTSSSNRECVPISTCRLGETFESQAPSATSDRVCTPCT
TSCSESHFFSRQCSLSQNALCAPCDECSSSSFISRPCSLRATTQCQACTSCTLGVTYRSS
ACSSHADAVCRPCTVCDGNHFVASTCMIAADTVCQAVRVCNFTIEFEVAPPTPLADRICR
LLTAIPPGFYETVPPTQTSDRQIAPVTPCDPNLQFLARPATRTSDNVCSTLTVCAPFVSF
QSVAPTSTSDRQCRAVSTCSFSTQYERAGPTTTSDRVCATLTVCEPLLEYEVRLPSVTSD
RQCLPQPLCELELPQPDVFLNDVGFLLTDSARQDLERSSESHATLSLPFGPVLPVMGGSV
LASLGPLSTSADFTSATPLAVAHSSTVLEDGQMIYGENPVIRVAAQAFGPQYQADPSNVA
ITFQLALQDSSSTIRVTEITDRTLGGLCTASIRIPRDWFPSGDSPRAVLVQSRLLGAESQ
FLDAGRVLLAPIPRVSVQNDLVFVMPFASYALGETFRIPVIANRSAAIAAFTLVFNVSSP
ALSIVSVEFNNSVYAASTSQIGSEKLAITAQLGDPTSPASQALRGEQTLCELVVRVDATS
EAEESTAFVDCRVLSAVDVNGDQLNPRGQALPAAASVLNRDSESGPSAGPGIVHLRPRAS
LPIFAYAQSSTLFNTAVLNGKRIESPLFVKALSADGHFVDVPRHELACLSSDEEALQVQS
DCSVVFLDGTEQSSAQQVQVEVLHLGVSKALVLLSVWMPHLPVDLSVEDGILHLLTVLQP
QQECRALYQSSRITASTYFEAMGSGERSEPLATAEYDVLPFLVDSLSVVNSAIASVSFET
SGEAAHLVNAFVSGSQPGSTVLTAGLRSGVSSSVTVTVSADPVLITRLDAFAFTGLSVLL
ESMAPAVDELDDALVEIAEGLYHEREQAVVTATFVTSDGRRNRLLPNSRLSLSLASRDAT
KVIVRDSVLVAVANGRGPLVTAFLMDSQCSIPVSLANGPVEVLISIPPPVSLRIVLGANV
LTASDDVSAQPPVSLPSSATVGVIATLADGSEMDVTTDARLAYALLPNSSHIIELVTVAG
LKQVRTVASASGTGVFGFQATFTYIQSGQPIVLTATASVTQTRTESVSIVARPFPAFSGS
ENVSASVLHQILGSSPVRFQQASLFVRLTLTGSPSVDVTGAAGLSFPVFTSGTSQLSSLA
TVSRSLSANVLTKAAGSAVGSVDVHAVFNGKRSTTPVTIAFSATAVSVTDLFNLRFVDTL
HGFANITTAQPLVSARLSDGTILPELVISGIPVVPGLLTFSVNDTSAAAINASTGLVTIR
ANSRAFVQLRVSVLVSPQPSISRVFACNLDPVLGDVDFGAPLGLQFASAQAGAEFAIPVR
VNAGNSSNPLRALKIQAQYDASIFSVVDVTRGTDWEGGLFVRNFEESPGLISFGGTSNGI
SGGAATVATITLRVNDNLAASSTPLTAYVVTFTDNAQRTIGAGTPRLMVAGAGFVSVTTQ
GAGTPARRATATAPVLLLPCANPPCASCSSPRPQGDTNGDCVFDLNDASFLQSVIVAAVF
DPAYIASLQTFQQIALDADGNGNVDASDSFLLVKIEFGLGLFVSDVSFIPVSRSSQCRAS
FTCRLLGKNNAVVDPSRVRVFFDVESLAAPSFSAELEGSVAHTGSILNLSKSQPYQGRLL
QGSSTGSGIYRATISTGISRSAVGFSVVAAVLSSAQASQSSGSPSTIYPGRVSKFFGAHR
SPETYSAALNISVPVSAVLSLDLVALQGYSPYMLVDNSMSSLACHSVPQCLGIFVQTVAP
SLTTDRQCEAQYTTCSSSEYQSVAPTASTDRSCEPYTICQASERQSVAATATSDRVCVDV
DECASNPCQNGVCRNGVARFTCECPSQFVGDLCETFDFCGQANSSGITVCFNGGICRNTA
AGAVCDCGDTAQFGCDCCDTPASQGSGQNFSAQCVTKTTGELTFQCCGSSGDGVCYTGTS
SNANTGSSTAAGSVIGAVLGALALIALLVLLILFVRSRRDKRRHAMHQSVAGEGLGSGND
KDNAGELADDFAAIAVTSGGSEDPNFKAFKRVTGFEHMYNRRKLLSVPPTELAPTYTNLD
LDMPNEPTLKSFHARASKLMQSRCTEQTSNAVLDQAIDFLYLPMPDVIVEQAIDLLARIE
AGEDPSSLYENFYSSIDDPLMNEHDYGQIGDVYQLAGADSDRDHLYETIRRHRKAGQADY
MDSRKPGEATYAMAGGLGDPIYDSARPNSMGSEAAYELAARRSSEDNVAQLKFGGPTYDV
AGTSSDPTYDVAGRNSDPTYDVAHGEGEDPTYSLAAGVSIVVDSSTDDEPTYAIANAART
PGVSKQASLTENDAIYSLASDRSSKQEPTYSLAADRASTARGPRQPDATYALASDHALAL
ESTDDEPTYSLAASSEPVYDLGDAKSGTSKKKSTKKPELSEPQYALAIVSGAPLYDVGKS
GHSKLDDEPQYTLAGAQADETYDVIRASVSEEPEYNMASNTTNDYSAHSASPNYVLAASS
ARKATLPRAPASEPTYSLAADAEPNYALADGTAEPNYSLAASEKTYDTLAGEDADEPNYA
LASDSSSKSATVQSQRRPPRSSGPKRGVPAFDDLDEEDFGEVAPRNLNDDASGYLHVGDD
EEEL
>HolozoaChoanoEP00042Codosigahollandica_P059530
SNYQTAAPTATSNRACSPIAVCDGVSTYQTVAPTRFSNRVCGSIKACAVNEFQSLAPTVT
SNRVCAIRTDCFLTSSSEGSICKAYTVCDSATSIETVAPSPTSDRVCGLNCAVSNWGSFG
SCSKSCGTGVQTQSRSITTAPTNFGNPCPTLTNTQSCNTFGCPMDCVVTSFGPLSSCSKS
CGNGTQTQIRNVTTAAAFGGVGCPALTNTVSCNTQFCPIDCVVSDWGPFAACPVSCGSAT
QTRTRTVTTSPGFGGVSCPPVSQTQLCNTQACPVNCGISAWSSWGGCTKSCGAGTQTRTR
TVAVPAAFGGVPCGMSTSDVQTCNTDACPVDCVVGEWNGVWGACSLTCGTGVQSQSRPVT
VPSSAGGRVCPTLSKTQTCNTNACPVDCTMSTWAAWSDCSTTCDDGTQSRSRSVLTAAQN
GGYCSSTLMTSQTCFMTNCPTSCQVSDWSAFDSCTKTCGPDGLQTRTRSVTLPQELGGQC
VPLSEQRSCNTFFCPVDCLVGPWMPFPACSLSCGGGGTQTRSRSVLVQAANGGLSCPELT
HSQSCYEVACRVDCKLSEWSSAESCTATCGMEGTSSRHRIVIVSAANGGRECEALSESTP
CNRKTCPVDCSWSSWSSFTACSKTCGFEGLRSRARSMATEAAGGGRACDGDSFESVSCNA
VNCPVDCTLGGWSAWGSCSVSCGGLGQRVRARSVLRAEAYGGAPCGELLETAECGSANCP
IDCAVSSWSPYQPCSQTCNGGTQVRERRVNVPAAFGGLSCPTLSETRVCNTLPCSGCATS
PSGLMGTCNLGCLDGSSKIFSVPLTLGGVQSIVAAKGREILEEDDCANLPLNRLDKNFVL
IKSIELPEEEGEEASEEDGQEFDPAAFGESALDAIKSHYMPTSPSLIRLVMDRCGASGCA
SDVNSFFITIPKALFAPEGSALQKKMDKAGIDVGSVAFGAGLFELLDILPEYPSFWNGHS
DFQYITDAPYSYYLGVNDLSFSKGYFRYTFSGHLFFAVQPVCGSVFDRLNTVLSGDGFKS
WEMFFKGSLKIELRLSAMDKISPSLKGLVSIDTTAHAIMKINGKQSGTPCSSLDPQGLYI
RMNVSDGDNIFTGTFLESTMQAVQPSGSASLDLYVMVRTDERIHLAYMKRLLSESVTAAI
NVLTGLQSWTRGINVKSIDAIASELAGYRQQLTDLVGFCGSLATGCWLTNTVLHPAAQTY
ATLQGLLEAATLFPRDFQLNPNAVQSTIAVLLSVLPGAANSAIGKLSADSSDSLIGMGLR
AQGGFCVPTSNFCLQGFYVEVIYTRVDLFRDCASTFSFMTSNLTKPYFATDAPILAKLSH
IAGSGYAGSAVPANLFDGDLGSFWTVGTQSGGGQFAGASWNGSVGVTFLSQELTAADSLW
IYLACTARVSTCPAGVQLYMLGLDGLTWTLVLDATIPKPSSMTNSGAWRILPITTVSLGE
NQVWRLIVKSHYDYLGSDWSIVNLIPSPTSRLSPKLYEISLGGSGARYVFYTKMTAKAEQ
TAVDPFGLMTISRSGEGSLEGMFMYSAASIPKSGTAPTVNDQQQAVLIFQASASFNLLGK
GFSAYLFIAADFLLQGGAPKTLNRGELVFNISATSVWSLFSASIAGSLQLTGANAGVRLQ
GTMGPDFSGDLYQKIMDSLKNLAAEANARINQAQDGVRVAQAKVEDAKQKVSAAKAEFDR
AISALSSAQDKVNAAKAKLDDAKRPLQSAEGSLRSAQREVDNLCSLRHCGDVCVPGADWC
DCCWGTVNWPCGWDNCKYTVHDYVCDGINLACQGLREAAYAVLWAAQQTLRGIQAAIDAA
KYVFDAANYVLEGAKKVVDASKVTLDWANKVLDGVNVALSGANYALEGVKIAVAFGTKLA
TYAIEAVSSALNLAKQILYIRKASFDIIVTATQPGVIRMSVDLQVFGTFDVKLSFDLDFR
NIATSMLQFAQLVVGQIKNLFSFRRRTIGDDGVPDVAFLASLHEHLSRRDLTNATTSDCD
CFMPTRDFLVSALSGIDEMLDRYRQVSQTLVRSSQPVQLDQFNASSFVLPDPYVLAQAGL
SVEDAQNVLNNLMVEQNPMYMAALTFAQNARQDEIALLQERDGDETIYISGLLAGFANVT
IDCPAIECIGLFDCLHAGLTWVRNAVIARATNELCSGAASMDNRARTGCSSSIQEQQLLT
PLLPLLEHFNGSFLNTSFSSLLELNATLAPLREFLALEAEAAVFCGQMPVITSAPLSIRV
AELTPSVSLACTATGRPAPVYAWSKDDVVIANATAATLTLVNVSGADSGEYRCFAVNHVG
TASSAAATVAVLVAGMSVSLDLQINGSLQVHDNEQGLLSLKEMMATALGVELHRIADLSV
STDGAAGSVVHLSVAQTTLAGAQSIEQLYGALRQRQCEAKYRLKSTGFLTSTSGERFALE
GMDAMFTRTVHVSEAAKPANFESLVSRLISDGQLAAGYGGVQQGNASAPSTATTENTFTI
LNQLSALAYSAPLTTSNITRFYTLVASNESLQVAVGSNQSSVGDGSRWFVVNPVRSEVIL
TQALDREAVASFDIVLTADYGPASQDLFTCPDQGSVEVFEACFEPATAVSVGWFEEMAAG
NMDCETVFAPFTLAVLQQCRNTSSDRWTTEMENELFKVHSACQQYCGPRGFLCGQMPGYQ
CPYASRIHDSIVSVLGLNASTAPAAISEDLAINVIDKFISRNVSCVAVVAPFIHDLELCF
VQSSNTLFNSDSMNALRKMCAGQCQASLGSQCLLWPSVQHTVALHVVVDDVNDNAPVFSA
QTCPQTLVADEDIAIGAFVGSVTATDADTGANGLVEYSLVRFQTQACSDMLCNGLSSDID
WDVFDNPLYSPFAIDSSTGDVYVQGRLDFELVQTYVLTVQALDHGVPALSSLCDIVVKVQ
DANDNVPVILTTSASVTENVPVNSTVAMVVASDVDRADAGQLFFSISSGNEAGVFAINSA
TGRLYTIANVDHEAISMFNLGITVTDFGGHSTEGRLMVTVINLPEIKFYAKEAVLYVCDT
TLTIEHLANDETRYTYDIEVPENFNNTGGKWISAVTAGDVGFLGAAPVKYTVVQATPMLE
LDPIEGLGTIKLNDLESLDRERTDLYSFVVGASVGACSEQSACRRRTTVGLVATVNVHIT
DVNDNAPVLVVRNASVSVESNSAVGRVVSTLSASDADLGSNAQLVFEIVSFTADEFASIT
SVEQLPFALDMSSGVLTVSQDLSGLIGTFVIRMSVYDMGTPALRATQVETVTITVVPVYE
VRVESKSEQHPYFGIGSGLGYAIKAPASMGFEQNPHIELVPGRTYIFQMRDVPASQPFYL
STSVSGVGAQVYLSGVTGSGATGNAALTIQVGVNVPASLFYQCMNHESMGVAMCGLSSGR
SCTPEDCRVSEWSVIGVCTRSCGAGVLSRSRSIVSAAKFGGSCTRLVETNECTNGECPVD
CAVGPYGPFDTCTQSCGSGEHTRVRGILVAPAHGGQECPALNETQTCNAAACPIDCVVSV
WSGFDGCSQSCGTGFHTQTREVVVQPAFGGAECPSLTNIAGCNTDPCPIDCVVSGWSSFT
DCTQSCATGSQSRSRTISTATAFGGLECPTLLESQTCNEHPCPIDCVASSWYAVEECTKT
CGWGTQSRTRSVLVWSESGGQDCAALTDISPCSIQLCTTTTSAPAAGIMYVQFGLEADFS
AVISSDAARQAFNATVVEYLEEKLGLEDSQVFVQAISEGSIVVSAALYNASEAASSLQSL
VANGSLVIVFNGDSLHGIPTSVTLSSSNNVLRCAPGTAQSCLNGGNCTATSTAPEGVCQC
AACYSGSRCEAAVTNCVGSGTSTSDSSSATLGAIIGGSAGGLVAVVIIVLVIVIVLRSKR
KPKAQEAPTSASHPVQAKGRSFVFGMPEGASNETTTDAGKDDGLAAQAGDVNSRAPVSGC
ELVQDGSPDVQHEFVSRPTQRVRSVFKGSSKKELDQPIYAVASAARPSLGTRSLHLLDED
GEQIYDMGNRTSVDDDGYELADGYRESDEQQDGSVRALEVVAHGHAASQLRNGQPEGQPP
TLLRKPHYELAHLADDVEVGDENNGGQEVATKQVDSDSKLTEESLCDPTASIRMDDGETV
IDETRELPAIAFAQESQQIAVLGVLADSAYIEVTDEIGQADI
>HolozoaChoanoEP00042Codosigahollandica_P060073
SFAINSLTGVISVNKELDFEAFRSVAFTVTASDQGTPSLTSQRISVNVTLVDVNDNAPIF
VPSVYTCTVAEN
>HolozoaChoanoEP00044Salpingoecarosetta_P000301_XP_004987734.1_tyrosine_phosphatase_
MRTAVGRFARLLLGATLVCTLLATAACNAQDDPIAISLREGESTDVDVFVDGLDQVYLTGTSQTATWSTRAQASNFAVVP
LRSVNTARSPASVVCSWPEPGTQLHIVSEQGVGTGSVNVYDATTLELVQTLVVSDKPAGLCRARVGGVEHLAIANTRTGN
DFATKSNVYAWDTTTQQFVLLQRVSTVGASACAFAQRGDATTLIFSNSQDNSGNTNLASPVLRFNATLGAYVQVQELATQ
GATDVTAVHVPANSAVDDQDHVLVVLANKYDSQQASFDTPSSVWRMQADGTFAPMLTLATSGAESVSAVCQPSSSIAGDC
DLTVALVADQGSTVAIFRLLNAHTAITAAATTATAAPMHVGHTQSIALDTENKVAVHALLFTVGSPMAQQQQQQQQQQQQ
QPLGLFVSVERLAAIEYQFDADVNAFVDVSEVSAITHAVAAVQCSPQQLAVVTAGSVSLSSDGTLEDVALTPIAETSTDL
YFGDRGDILPAVATATAAVLEVHLTPSSSSSSSSFAVSITAVADAVVEGDETATLQLLDANATVLRTWSLTVLDNTKDML
LDMRVNATVEENASAGTLVLPASNVRLDTSGVSGGNAAVAFTIQGVSSALFSVNADTGAISTATPLDRETQSTYVATLIA
TDTATGQTDRMQVVISVLDVNDNTPQFESSMYIVEVDEGQPVGAHVLTVQAVDDDANSNGVIDYSIVGDAAALQTFAIDA
STGAITAMRTFDAEDTASQQLFNFDVFARDRAGANSRTSSTKVFVVVRDTNDNAPVFREGTALSLAVAEDVAVPTLLTTV
SAADADNTSPSNLVQYSLVSADSTPSADAAFDVDATTGAVTVTSPLDREATAAYTLIVLASDLGTPAQTASLNITVTVGD
VDDNAAVAAMDRVALTVSEADAPGTVLTTIATTDADTTTTAPRFYLANGDATTTAESLLAVDRATGVVSLVQSIDREAVT
SLQVTIVVEDPFHGVNTTTLLTITIADVNDVVPTVTAPRAAVNVSEDTPVGTLVTRVVAVDTDTPPNANLSFALLSDFSD
SDAFAVDARTGEVTLVAPLNYEAKQTHSLRVQVRDRPASTSTSTNDVNTVQHTVTIAVVDVNDEPPRVLQSSLAATVQEE
LPASTVVVASLGFSDADTTPAFSTLTYTVSEPTMFAVVQDGDTGDASLVLARPLDRETDGDAVTVTVTASDGLAAADVTV
AVTIADINDNAPVFTGPPPARLDVAEHTAVGTVVQELVATDADQANTPASAVRYNITGGAFARFFTLSPTTGALAVAADI
DREALAAQAITGDVVVTAYNPGSDLASTHTMQVTIADINDNTPVFEFAQYNATIAEGEQGVVVATVTATDADAGDNARVQ
YELDVASRALFAIDAATGVITTRTSSIDLETDAQATYMLSVTARDGGASSRSSTAHVRVFVTDANDVAPRFEQSTYTVTI
SDVQEGPVALARVSVVDGDVSLVNRITSVAITAPSPPSPSSTVESALAGAFAVNTTTTATENVFDVVFVGPLPEAVRGAM
TVRLSLVAANTAAPELTGSAVLDVVVVATNKFVPVFVSGDDGPAEAGPISATTQHVLEDAALGSVVGTVYAVDGDVGSEG
EIAFAFATGNDAGAFALTPARVVVVAVPGIAEPVTVYASNITVAPRGPGLDHEAVAVHNLMVTATDQGVRQATATLNVTV
EVGDVDDNAPRFQQGVYAHTVAEDAVVGTVLVTVAASDPDTGINDPLTYDLYITGSHNPFAINATTGEVTLAAPLDFEQT
PSYSFRVLAFSGNSPLISSARVDVTVTDVNDNTPVITNMPPGARLEVSEGVVPVQQLYNFAATDADSGDNAALTFTLVSV
AAKPRTNTAASNSSVSMGGDGGETWTMLAPDGSGANPFFLEPASGVLVVQSAVDSETYAEYRLLVRVSDAGSPSPRSVDF
NITVAILDENDNAPVFVDADGSATDGAVGYVFNVSENTSAPAAAGRVYAPDADAGDNGAVAFAIDNTAALLPFVIDAQTG
VISVSSALDREDVGAYTFVVVATDQASNADDRQVATTTVVVNVLDVNDNDPVFDTAAPPARVSVNENGNTPRTVTAFIAR
DADEATTLAFAIVSVQPAELASSLSLNAATGELTLLAPLDYETHTEVTVVVSVSDGGASGTGVDAAAARMAQRRLVLDVV
DENDNAPVVTVDGGNAVADGTELSFTVQEEAGVRTALTAVNVTDADSAPNAQPTLRIDTAYAQASMFSIVDGVLYIASTD
REQREVYAARVVASDVGTTPQQLSTSFTVRVVSTDINDNAPRFAQPAYGPINLVENRPAGEHVVTVQATDIDAGDNAVVV
YTLADTFDGRFAINGTSGAITTTASLDREAAPNGYVLAVVAANLNDATGPSSAVNVTVHITDINDNPPVFEQQSYAFTVA
EADGSTAGVTGAANNNDNAVQFVGTVRATSADIGDNARIVYALAGGDTDVLRINATTGAMYTRRALDRETQDTYQVQVTA
ADVSATPLVTSVTVTLHVLDINDNAPVYAHGDFTSVIVLEDAAPGTPIGVQVAARDADLGGNGTVAYAIVAGNTNSDFAV
DPTTGVVSVARRLDFESVVSYTLTMRASDQGTPQPKTADVLVVVSLVDANDEAPVFNADVGAQVVAENLPAGKVAAAPFA
TDADITAGFNRVSYSIVGGNAAGLFAIDAATGVVRTTGPLDRETDAAYNLTVQAADNGEPPLTATVAVPVVVGDVNDNAP
VFTSNAYYAWSVSEDAAPNTLLGTVAASDADAGANARVTYSLINATAPLFSVDATTGEVRLTGGQLDRETAETHTLVVRA
RDSGAPVQLSTDATIVLTVLDVNDNAPVFVDLPMQVSVFENATTADVVLRVSSTDEDVGTNAQVEYTLRAANEVSAPEPL
AFTIGRFTGEVTPVGALDFEMHQTHTLVVVASNPDGRETTAVVTVNVVDINDNNPVFVDTDVQATLVENADVGTAVASVM
ATDADSAANTHVSYVLADSEVNGVSVSSVFAINASTGVITTLTALDYEQDVRTYVLEVTASDGHMPAPRMTLLPARVTVT
LTDANDNAPVFDNLPISGTFTAAVSEAATTATSVLSVEVSDADSGNNARVALALAGTDASVFAVSPAGVITTTAPLDRES
KAAYSFEVVATDNVDGAMQNTVTATVLVTVLDVNDNAPMLTAASQAATSFRIAESAAVGSEVFTYVATDADEYHASDSTT
STSTNTNTNTNTNGAVRYAIVGGNLDGAFAINATSGRLSVAKPLDYETFVTYTLTLEVADATTLALAEGTPASPSFPPPQ
PTNRVALTVRITVDDVNDNAPAFSQTAYAASVLENAAVDTAVVRVAAQDADEDGTQAVRFSLATHASEFAIDAETGQITT
RVVLDREAVPVYSVVVTATDSAVRNPLSTNVTVTVAVDDKNDNNPLLIGAPSALTISEDTLVGARIAVLNATDADVGPNG
DVTFAFVGAQRFLAVDAHTGVITLATAFDRETQAEHTFTVRAQDAGQPPRSDVATFTVTVGDVNDNSPAFVTQDGARFTV
SELAGTGTRVGGVTATDADAGENAAIAYSIVAGNDAGFFAIDTESGEVTIGGVLPAGAFTGRPSADRSVTLTIEASNPAS
APAPSGAVPSSTLDIVIVVEDENDNAPVFVGLDSAYAVVENSAVGTLVFTAQVTDADEGTNADVTYALVAVSGADSTADT
SGVFAIDSASGEVRVRGAVDREAQALFTLVVRATDGGSPALFTDATVTVAVTDENDSSPSFVPSSLTATVPETSAAAAAA
AGGDGGAMSGDVVVLQLRVTDADENDSATFSITGSSTGTAEAFVLNATTGVLGLARWLDREQHAVHRLTVRAVDAGGNVA
TATAVVTVSDVNDNAPRFASGVERRMVAENVAGVTTVGVFTATDADEGSNAAVTYSLVSTTHPGGNSAVRVDADTGVVQL
TQALNFEETTQINVTVEARDGGSPATLAAQLVVVVTVQNTNDNDPVFDADTIEVSVREGEPIGTRVHRIVARDADGDTVA
YRILTSGTTFTIDPTTGWLSTNAVLDREEEDAYALTVSASDPGGRRAVATVLVRVVDVNDNAPVFERERYEATIIENFNF
GSTVLTARASDRDLGANGTAGIVYSIRDGAGSSNFAIDSATGDVRPTTALDREVLPVITLTIVAEDGGGLQGTTTAVITL
FDQNDNQPEFANATYTLTVAEGMPAWTRVGAVVAQDRDSDANAIIAYSLSGSGDEALFWVNGSTGEIFATAEFDRETKDA
YTFTITARDPDATRFLFTDSASVTVLIDDVNDNTPQVQAEYSADVREDAALGTLLVTVAATDGDIDDNARITYTIATASG
SLQVPFAVDAVSGEVTVAGALDREQQELYVFDVVATDNAASVDQRRSARTTISIALLDVNDNAPVFSHGEFVVFNVSEAA
AGGDVVGRVIATDADAEENSVVTYAAVAGDGNSLDLFACGSDGVIRLAAGATLDREEQNEYVLLVAASDIGGLNDTQAVV
LLVTDVNDNAPTFDAPAYSIAVTEEEEYAATSAGGEVVLLQVTVNDADLGTNAAVTFSVEGVGAEHFTFEVVDVSPDRSD
STTTTARLSISTALDRETLGSNFTLTLVATDSSSDGGSGGSNDVTLPSTPSFPALRGTARLHVMLADINDNAPSFTAPEP
FVAHVREDAQAGALVTTIVTHDPDEGLNGVVRLFQTTATSVFFVNTFTGEVRLLVSDLDRETTDTYEVTVVAEDRAADPD
ARQATTATLVVHVTDVNDHAPVFEKSVYTQDVREDIAADTPVVVVAASDDDAGLNAQLTYTLDEDEGGLFVIDGSSGEVF
ASRPLDRETRESYVLVVRATDNGSEQRLSATARVELTLLDVNDHAPIFTNTPSQQQGPIRATLPEDAVSGVHVVTLTATD
GDATAPNNDVRFGLAANETWSHAFEVDAVTGAVRVATGDAGGDVQWFDHETAAEVAVTVLVYDMAADVADRLTTTAQLVV
AITDVNDNVPQFTPREYVVTVVETQSTTEPIVALVVEDADQGVNAQVEFEIAGGNMNSAVRIDASGTLYPNNLDFETAPI
LNIIVLASNPAGALGAQPSAVATVLITLTDDNDEHPAFVGAPYAFEVSEGAEVDTRIGSVLAQDPDTGAGGQVEYLLVGG
NAAGKFKLEGGTLFTAGRLDREVVDTYALVVRARDLGTEQQLFTDVTITVTVTDENDNAPVFDEEAYTASVLESAALGAQ
VVRVRATDADLADNARITYTLLGAGTTNSTGSAVVGAFEIDASSGVISVARPLDRETQAAYELTVVAVDGGVEELTRLVG
VTITIGDVNDNPPYVTNAVRTASVSEALAPESLILTVTADDVDIVDTDVVFWLQDSSDDLFAIDRDSGRVTLQGALDYES
ARSHTFVVRVANAATTSLDQFTEASFTVNVQDSNDNAPEFAAELPSELDVPENVLAGSTLIVVTATDADEGRNSDVTYAL
RSTHNDTFALDALSGRLRVLKPLDRETRDRYALTIVATDRGVEQQLQTTFDMLVRVQDVNDNAPQFDQVLYEGHVSEDAS
TGTVVLQVVARERDIGATVTYSIVAVLASNDNGNASTTQPASTTTSSATTKTTTTTITTTTATTSTTSTTMVPTVLPFEI
DAVTGEIKVSIALDRETVQAYRFVVVATDEDGLNSTASVHVIVDDVNDNAPAFVQGGYSATVAENTAGVDLITLAATDAD
RPATPTQLTFSLAQGEWSQHFVVDPVSGVVQLVQALDREAVAVVYLQAVVSDGGLPSARTSTVAVVVTVTDENDNAPVLD
VASNPTVVQLREGAANGTVVGRIAATDADETSTLAFAILNVQTEHAGNENTAAAANAEEPTFVTMDAMSGMVALARDLDY
EEASAVVVQAVATDGAFTSGTYVIRIEVENINDSPPVFAQPSVQASLPENNAPGAVIARLAASDPDGADLGALRYFISYS
SHPGLVAVNATTGVVIATQTIDREETGEIVVRVTADDGGSDGGNRRRRDVLNSTSTTTATATATTIVAGNDTVQQPTTTA
TTTAATTASATATTATATAATTTTTTTTTTTTTTTPVANDVCSRFVTASECEAVAACVFAGASSVCFNASEPAPCELLFE
SNCTAYGCETDPALSNRCRHIGQRLPCREYPTNDTCPDDCVFMATPLAGGLCLEQGEPVPCFAFDVNTCPSDRCALQGGA
CAVKADTTATTTIAPGSTPVVGTTTTTTTATAIATATTTSNNNISTADSSTRMMVNGTAASSTTPTTTPVVATTATTAST
VATPSTTGVTTPVQTTTAATTTASDAGVACAGLCTTVTLTITVEDINDNAPVIVTRDVLLEVREDVAVGSNITHVVAVDE
DDGANAELFFRFTAAQSVFAIEPSTGAITLAAPLDFETTTLYQLTVEVDNTNTYDDPTQMDATTVTITVLDTNDNAPVFT
EGGSYAMSVAENEGVGAVVGRVQVTDADSGVNELVSFMLVGGRADLFSVNPVSGVVTTLQPLDREVQAEYALTVLALDQG
SPQLSTNATVTVTVGNVNDNAPQFDQAVYRVEVDERRGTTGAVVPLRAVRLTATDGDGDAMVFSLAPTPFAQYVQVFTNG
DVFVTPSFDHEQLTQFNVTVEVTDVVAGGAGSGAGAPMTTTAVVVVDIQDINDRDPVFLADTYVATVSEAASVGTPVVRV
SASDADASNVAIRYALDDGGLSPFDIDEASGLVVVAGSLDRESAGSYQVTVSARDDGDRTGFASVVITIADVNDNAPLLP
PSPLDVSVRENADAGTLVTTIVATDSDAGANGQVSYFLDYARSTLTRAGTGATQAGSEATIPFTIGETSGRLAVSGNVDR
EAVTAYTLVVFAVDGATGTDQARSQDLVVRVAVGDENDNAPMFAASTTAGASFDATRATYQVSVQEDVSVGSEVLLLAAT
DADEGANAALTFALVSSGGAGVSVSSSGAITLTSPLDRETTAQYELVVEVLDGGSQPLGARATVQLTVLDVNDVTPAFVP
ASIADLVLSEDQAPGMVVRTLAAVDNDEGNNGDLVFALITGVDTLSAVSGPFSIDASTGDVYVSALDYEQMSAMQLRVYV
TDKGQPSRSATASIAVSIVDVNDNAPVVSAVQARATLEVSEAIPVTGAGLFGVAVTDADGTLLNSDISISLQTTLLTGGG
DAGDGGDDDAVTTTTTTTTTTSGNVKLTLDSGSVGIVAQGREAIVIAEDLQYDATSTSTYTVTVSASNPRAAASDVVTTQ
VNVHVLPFLDQTTPADASAVVFNMAVPDPCLDYPDADYCRNLGRSASNRLRYEVWTRRNFNCEPALCNDQEVVVATASSS
ATACMCRVFGKGDAGYSAGVSTYTLDGLLPDTTYEFQLRAYDSSDAKVGTSAFYPLRTTQFAPTGVALVRQNDGLYNVSW
QAPRQPNGALVGYRACYCDASIAPATCACGIAGAVQVPQGITTRTWVLAPDDGSVLPANEEYTFVVEAVTTLSDGTPTQE
RSNTVSTTLAVNEDDVNSGGGGSGSGGNTSASGSANALGSGVIAGIALAGVLLVLLVIVIVVQLQRQNQRSGMTDLARLY
GNGGDGGSTGGGKRPPSMFVDNGNLFELPVVGEEGVMLNSSSNNSGGAGHPSGLLMESTFQGHSGAPGNGMSRVMLVGGS
AGGAMNESEDHGFWDYYVKERADQFLAGAHGHNASASGMQGGNASNTTMAPWPQQGQEPSMLHHKPLVLDGDDGGGLNTT
STNTDAMVADASQQQQPDAYGSSSSNSSDNAATNEYSSSARASRGSFGLRAPRVLGNGLGGIQVATRAMRSDSIAGVVTG
KQVMEAAEQDGVRAQAGVRFRGTQASGTRIDARDVEVRFHEMRQKGAVDVEFERLQQESAHHTFAMEVGTQTYNVRKNRY
GNVIPLDDTRVLLKATGQLGSDYINANYMPSMKRAPAFVVSQAPVPATIADFWRMVWEQRAGVVVMVTREVEKGKIKCHK
YWPDAPANGSPGGTDNEHGGDGVIYAGRFEVRHVQRQVDADGGYELRTFSVRDPEAGETREIRHFAVTSWPDHDVPESAA
AIIKCVLDVRRAVETQRTAGLHGPAVVHCSAGVGRSGVFVALHNCMQQLEMQGAVDVYATVLYMRTFRAGSVQTLSQYRF
IYDAVLAYFRSNAPQLLQVGTTAHGGGGVGVDGGGAGVDGGGLHNVSASMARGQPVTRAPTDDVAADPEYLIHALAQI
>HolozoaChoanoEP00044Salpingoecarosetta_P001901_XP_004989334.1_hypothetical_protein_PTSG_12970_
MARTSAAHGFVSTARRRAAATALLLLAAVTLLTSTCLCAVAAEVPNPAFPQATAHLERYASSIEASATCGTSDAATDYCE
LASNPLRCSQTRVCNNDCPNTEIPAQLTPLFPLAGIPNERVTLNGTEVYSIPLDESFSLPTVPSIAFSLALTPSFFDSRP
LVGVYTEDDELVFELQVDTQRQRLVLQYTAFVDSRQLQEFSVPLAIPSSLYDGAEHHLVFALHQLRATAYVDGAFAATAA
LPTYPDFMRCVPILQSFGICGPDRLFLGATPAGVAPQDNYMGTLASVMAADAALVEQEAASLSTAALRTEPALTALVGGA
RLPASTCLCPRTYPLLLRADATQCATAASEGQGISGTARIRTGTGAFYPEFALDEDPTTIWQAPRGIDQVNLTLTLPVQQ
HVTAITLKFQGYSPRAYDILFSPTSSPSGADGDSGDTSYRHIVAVRESCPEPAVSTPLLDGGSPLICIPAVLGLQRTVTL
TPFTDARVLAAAGDVSTWQASETLLALSQARRIRIRFLDHGILDGFLSLQQGRYYALRDVAVAGSCVCNGHAEVCGPETG
FACQCEHGTTGTACTECDTLLNDAQWQPSIVDQPSFECQPCECNGHANACMFNATLAGQSGTSNLSGGGQCVDCGANTTG
PKCGQCADAYYLPSNVAINSTDPCEPCACDARGSRAFTCQQGSGQCACKQNVVGIKCDTCAPGFVNLQASNPDGCELCTC
NPTGTVDGASVCSAEDGADPCTCKPNVRGFSCDECAPDTFGFGSDPTNGCTPCHPQCQGGCTGPTASDCASCANVHLANG
TCLATCPPRFYPTDDAAGDGDGAGVLCSPCGDECLTLTITPATVELSEAADAGNLVAQITFSSPYNVLGPDPALQVAFAI
DDAAAPFDIVVDEAANADPSTQQGTARVVVGSAGLDYELRQRYILSVQASIAGAGVTTSSALTVSVLNINDNAPQITPSA
DFSLAIDEESPVRGRVVTLQSVEDADLGAAGEVDLALTQTITDVGNGGSSSSSSSGAGGGGGADDDEAYFTLNGYAIELA
RRLDYETGPHAFELVVTATDRGLPPQQTSLRVTVTVNDINDHAPASVQPSFQFDVAEETPTNTRVGAVGVSDPDSGDNGR
LAFGITTATGYIPVTGVVPIAYSLNGGRGDALSLPFNIDASNGTLYRNDVRLDRDNRNPTRYHLTVTVTDAGTPPRATSV
NVTVNVLDINDNAAVFDSDEERVQVPESTAIGTMVAHFSAVDTLDTAPNADVTYHIGAWRAYVAASSVPSTGHGETPAWV
TVAEGDAASATQLPFRIDRNTGAVEITAPGLDYEAVQLYNVTIVAVDSSSEPLPAYAALRVRVQDVNEHAPAFSVGEIAC
VLPEGVYTTTADSNDAFVCATVVVQDQDASYNNSRLSFSLLAVDQDAPASDNLALHVADVRQAGANAVSTTTLRVVVVGV
LDYETTTHIRARLRAQDAGTPQLSSLISVRVNITNIEDEPPRLLRFEPNTRLRDNAPDATSVPVVAPAVSAAAVQQYQPP
RTREGAADGTPSLFGRIEINATEALKTGVTLGAFVATDPDTQDNQQQQQQDQGQQLWFSVVNASSATDAPFVVLSNGSMV
LKQPLDFESEWRHEALLAIRDATGEEMAYYTLVVNVDGANDNAPMLADGSTSIRFAVQENTPIGTTVHVINAVDADTSDV
LSFSLQANPGVTVPFDVQGNSLVVAGDGLDFEEETSHAFVIRISDNGIPQPQSTDVLVRVQVTDVDDNPVVLWLSDNANI
TYGENAAPVPLFDGARLTDADSSPSSVFWLAVCAHIAGSSATTAGELDPTTQLDCAQTPPYRRRLLPTTARKCGVASAAS
VFNNTNVLFGSWSYDSDLPFTVSDGEASGGVGDASAFVTFDSDALRPEAQELPGDDGAWPLAIWVHAALPAGTAGTLLRK
EAADGRLVLDMAVVAPDVGDDSWLLRVSMEARDTASVDSGQLLRHIVTFELPSNAGDTEDALLPEHFAIVAFSSTTPGEA
QPPVLIAANINAEAGVGEGAWSTFSSPSWQLEATRVQQQVVDEATAIVLSTRDVAGVSAGALQDAPGPLYLGGAPAAASS
SLTGAVITDVALVGGETTTAADVVRAVQCASASPCGGQLVAVLSGASDESALASVRVQRLAGNAVNITNLASLDEAQRVL
RALHFTNTAVEPHLALRTVTVYAATSSPAQSSSDAGGSDSGSNGSSGVGSVLGRVSVRVTPVLDERPILDLSASADPLAS
DTLQWLVDTTVEFVEGSEQGVRVAPLQTTRLLSLDNAPNPAYTRAMLTLENRLDDLEGGSDRLQVMNAGSADPFTVSSSF
AADGSWHRLELVFDQEQQQQEQQQGSSASASAVLSALNRVVYVNRVDEPTPTPRRVTIRVLQQQQQQSMVDASSSSSSSS
SSSVQAAATSGVWSVPATTTVGVTLVNDPPVVLFAREGSPDGDNIAFRYREGDGAVLPLQNVLRITDSDSANLTWVAVRI
SSTLKSGEQLDFSSSGAASSPLSLERVSASHLILRGPAPLSVFEEAVASLVTYNNDFSVAPSVETLLVVTASDGEDTSNS
AGVTIAFSGVNSAPVVGWEHSTGDGSGNNNNNNNNNNNNNSSSSMSILANTYVEDHDDAGDPLLLLPSITVEDVDSNILA
LRVVVGGLLDGGQQEVFSMLDADAQFEPQVGDTSWALLRQGVMTPAQAQAYLRSIAYANRRAEPTAGTRTITVQVIDTHQ
AVSATFTARLLVVNTNDPPLLDLDAFTVGSGFSVRVPDSTAPQISHISRFDNITVAFNRANSPSFVGSVRGTVSGTQRAT
VAYRISLYRATSTDSSGNPSSFVESGTVRLATDSSFVLPTSTAGVKYVRVFPRDSGSAIPGTCANVVACSRNAYAFIAVP
ATELDALVVSDIITRPFISDSEGQPLAGLRLHLSNIRDTGDGSSDGDMMDVTGDEGLYVDEEGVAWALGLDVDVDSTRPS
ASEMEVFVQFRRPASLVEAATVLGFVRYRNELAEPTPGVRTVAVRALDVDGLESEDVYAQLDVQQSNDNVPVLVDPHTIY
VREDTTPGSIVATVTCTDADAGADGAIVGFQLLLDTSFGSFGIGSDGSVYLLQTLDYELGFQSAFLHVLCRDGGSPSQAT
SGLIELHDADQDTDLAVATVIGNSDALFSIEVDNSFDDGSEATASDALLRVALAGALDYEQHAQRSVTVVVSDGVHSVPI
SVTLDVEDVNEFAPEIVFDPPTSPASVSEDASIGTVVLTIVVTDRDAGPQGVASPPDVDVAFFAGSGAADGNGTPTTAFS
YNAATGAVEVAQKLDWTEQNAYWVNVTARDGGRWSTHATHRISVQDVNNNAPAFLDTNLAFSVDEGVVGEVGALPFEDRD
SDAFSIASFTIAAGDEQGKFSIAQDGTLATTVPLDHETQPQYFLVVSLTDALDASLGTSFISVVVNVNNLQDEVPVFLTA
DGTPTPAPHPTFALNVSEAVQVNTQLLQLNVSDPDHDSNGDGLADGGRAPIPPVLFFGIELGRRDGDVFLDATESLAVNV
SSGALRVVAPLDREAHAAFNLTVYVQDVGGDTAAATVLVTLLDVNDNNPRLPGGTTTPTYNVREDAEVGAVFASLGATDP
DAGANGRVRYALATGEAPRFVSLLNDGSLALARGVDYEADATPDVFDVVLTDEGASPAPGAPVTITVTVDIVNVNDEQPV
IGVGAGGVLQASVYENTPVDTLVLQVNASDPDGAVVSPLSFSLESQPAVPFSIDAATGHLRVAGQLDFEAVASPTFSATV
VVSDGVHTVTAPVQITLLDRNDEAPQFVQPPLTLSVYEDHAVGTNFTAPLVIVDADSPPFDAFVVQVLDDDTGAPSTVFA
FANTSYALVLLAPLDFSVRTSYDITLIATDSHDAALASSASVTVMVVDVNNNVPEPVMSSFAARVTENSEIGTPITQLQA
TDADGGDNARVRFQLSADNQTNCLVQQGGESVLAVSIDTSGSVTVAADIDREEQPTLQCTVVVADYGTPVSLSTTAVLRI
TVEDVNDSPPQLPAPGALIYNVSETASVGELIGVITATDADAVASPVLYSLAGSSPPRFFALDAVSGRLTVAEEGLDVDV
AAQYDVVVEARDQVMTSFVGTTTVRVVVKDANTLAPMLSGLSDVAYTENTPAIVVLPGVGVSDSDADFQVLQWATVALVG
DSDGVGDGEQLGIAQAAVDAAAANSGVRVWFSDGNHTVSIAGEASLAVYEQLLQAITYVDNADEPAAATRRVVVTVFDGL
YTTSQNTTIVIDLVQDYPPLVLLDAAGSSINITATVQEQQSPAALFSGAAIIDQDTGTWDITELRVAIEASSPPQTNALA
VTCTSGVSCDSAQMQIVVTGAAGLAMYNQVLQSITFAPLDDAPVPVAVRITAFNAVGESQAAVLTVVVEPMNDAPVATVA
AASVTYNETESGLAPLAGLVLEDVDSATLSYARVWLNGRQNATETIAIDATPLPAGVAVTQMGEDTLVVNGTASLADFTR
VLESLVYAHSFDVPPTQPREIAVQVEDDQGAASAVARVSINFVGVNDLPVVDVGGAGTYAEEGEPAAVFPSGVGISDVDS
SRLSSAVLQLLDARDGDDEALLLLPTQQAWQLLQAEGGAMSFSGNGTHAVRVSGIATLRQYELVLDGLFYVDGAGELTDV
DSGRALELSVTDAQGGRTRVDVHMQLQAVNDAPILTLAPRGAQPAFVEGGAPVSLVNVSNLAFWDDSASVASIELVLAGI
LDAVTEEQLLSSLPASSTTTTTTTLPSGGGAARIYTLELSDGATVDDLMQAIAGVTFEDSADEPQTGTRTVELRVRDEEG
LISNAVCVGVSVSQVNDRTPALISDTTSFSVAEEQDAGQLVGTAIFQDADREPFNTMTVRISNVRATSPLGVQVPLNGAE
PFALAVTDDDITADGARNVEVTLATQLSLDRETISTYRVTLIAEDQDGAASTTTFSVFVSDINDNAPVFNAAQYSISVAE
GVTRQPLLVMTVSDADSGTNRAISPAIPAATGNPNFPFTVQPFQAGGRTIVYLNVDGSLTDFDTQQVWNFTLVATDRSGS
AQGMSTSVPVIVSLTDVNDEPPRFANTSIAVSVSEDVSTPTVIATLHVDDADVTPGFRDTALTVQSVDPVSGEGLFTVSS
VTGEVMLVGDGVDYEAQASYTIQVLASNTGNPALTDTATIAVSIGNVNDVTPSLVSLTETPVEENAGSGVTVIRADTPPT
GAVVAGTSAFSVTVNQTDAATFEVVVQTTESLDYEAASSYSLRILVQDTMTQPAIRSLTIDATVAVVNTNDFAPELDVPG
QVLAPVSELAQVGDVVDTIQAHDLDAVDTVLTFFDLVDRATGVAPPAFSLTADGRVVIAGALDYETTQSYSLGFSISDDG
SPQQVTTDLNVVVNVQDENDNAPNITRVEQRVTAVSENFTALPADATSTPLLVAALVVQDADSAAVTQLSFTIVPVYQGF
AAGAYFSVNSTGHVFLTAPLDYEETGPSVTVQVRVRDSDDDASAHTVLVPITLAVTDINDNAPTLRSANGTQLLVRENAG
QWVLLTTFTSTDADSGPRGQVRFVLESASHPSLVSLNATTGELRVADVDYEQVQAITCSVRAVDMGDPALQSPLLQLDIE
VVNLNDNLPVLTPASVNASLIVPWDTRVGTLLAQLTAADADVAGNNAVEFAVVGGSSGADNGGSAPLIVLQDGQVLFNVS
GTSRVPTQRVVVEATDTEVAGVRQSVQTTIELTVADVVAPMLRSSVAAFQGTPSRASLSISQALTSLSFSDTRAEVEASI
GERSAALDVALPPLSSSSSPSSAPNASSSGSGNSTSASTEYVVVDLLQGEVWSTGDEIVLFAHVRGPDGNPRAAVRSVRV
VVHMPVTASTLDPSNFTAACNTSQETGSCLLRLTVPSSWFSVVDAGSSESIRITAALQVTADAAAANSTDANTDTTATTW
NNLVAVLPPEPQEPRTTLTIDVEAIFQVRVSSLQFRVAVDNANITDVAFDAQRWDQHTVDTTSSQALFFLYASKRSNALP
KNARRSVVQVTLDLPRGVAQDAVTLSITVQAATTLEGTAAVPANTAGVLVDAEGASTEGRVRLFVDEPVRLLSFSPQHRL
INTYSLTEDEVAVDLSHIVVYVSGDVRTPSADDLQCSSSDATALATAASCESVLMDGSTTQPSAQVEVSITLVSEPQLAT
NLTFVVLAPAGDPRAVLSPSTTLRAVSFSACSSADGTLYQQGQLDVLVTFTDNADIEEELQITSLVADRLQVSNPDVLSV
DEYGVVTASSDGIVSISLGVPLLPLVRVTSVETVSPVGIRAAAVVDLQASVVASISSAATENEDSDATAQVVTHLYLDDG
TWIAVPASASVVSHASLNEDVVVVSDDGVVVPSGVGEGDLLSVTFSPCPAVNYSTTADIQVTLPEIASVELVLETTRLRV
EGDNAAAVAGLSLNTTLRVLVTFVDGRTKDMTSNPQTQLTLDNGLVLSADADAGQGVIVSVAPGASAGAYNVWVSFASLA
GTASTTITVVQTTGLQVLATPYPRYAGSDAVSRTRLRPMGQSGVYQQAALGVQLLLSDDSTVDVTANNDTAVFLTNATTG
DRLAVSSVFSLNTDVNAGDGASSESFVLSASSTGAEQRVVIAATFSSASSPTLPAEQALVITAAAVNDAVAIAALDNLRA
VAPGEGEGGVVDVDVVSGVRNTTAARVTCDVVFADGSRYPSVVSPATGDVAVEGLVSFTSTTPSVLEVGASSGALTPLQN
TRFSVCIVADALGVSSLVSEAIGLTVNLQPDMGDVDFGQQSGLTFSGAVLAQEYGFAVRFNPSSQRLASLDMVVELPLTL
LTFERFVPATNVSVVSSAGSTDEHIFNLTVSSPAAAAAAAGDDGSVLLGTVVVVPKRTSPTATVSGRVLSARDDSGSSIG
AQPHPIIAGEAELPVSMSGGSSGAGDDPSTADGAPGATIPSPAEVIHAGKRVRRNTVKMDDCGSGGRPRGDVNGDCVFDG
ADGDLLMLYLVHAASGFTLEDSEMVRNAVVDSELDVNRDGTVDTRDFIALQNFLNKRAEILTEAAVSTVDSPLTSCSLNI
TATLSGSNTRIDLFVDLASNDPAFQQQFHDSTYMDPGTGEALVTVNRTAGPYGGLVRLAPAAGVNATFALTSASAFNLTN
IGVSFVQVSNQNESDPSQAFVTLHVGTSSSSSSSSSVVYEGDLLAVLPLTTSTNATVFVPSEYSPLHLVNNTLPTAYCVN
DYTPEFSASAYAVNVSETLSDQVVLALSAVDADLGDNGRVRYALVSGDPFGNFSIDPVSGELLVHSVDYEVQTAYTLEIA
ASDQGPDLQHTSTVTVEVSVVDANDNSPVFANANPPGSNQFAFAVSENVTLPHLVGVVWATDDDSGANGRVSLALETVPH
TNASLFSLDTATGELWLVQNVDFEDTGASSLLVLVSATDAGVPTPRSVTASVRVYVEDVNDNAPVFDEDAYAASLPETTP
VGTPVLTVSATDLDVNDDIYFFLEPPSNPSHAGLFSINATTGVLRVASELDYDVAGLRTVQLLVTASNSKAGQRPTLPVP
VSITVTNVNDETPTWDHPTTLVLDVSEDTAPGSVLVQVNATDADEGIAGIPRYFVRTISPTDAVEVSLDALFGVLTLQSP
LDREAVDTITITIGATDLGTPPIVAQDLTVVIAVQDVNEFPPVFSQATYALSVAERNTPAEESIGAVSVSDRDVGDNAAV
GFSIVSGNSNGAFDVNATGHVLVVGTLDRETQAFYRLVVRAENTASPFFSAQAVVTVNVTDINDNAPDFGQAQFTVEVSE
AAAFNTMLALPTAVDYDLGNASRVSYSIAQYELSRLPFLFNTTDRERPSLTLVTALDREANDTYTFSLVARDAGRPQLSG
AVLVSVRVTDVNDNRPLLVAEGSTNVTVPEDLAVGSVLAFGLAATDADEPNTANSAVVVELLDPSELFRVHANGTVELVG
ALDYETTREHVLRVQAHDSGSPQLSSSVVTLRVLVTNVRDVAPEFTQPLFECSLRENATLGSVCGSVVAMDVEQGDTVRY
AFAPNFSSPVFAVNESTGAVSLTAPLDRETTATYLLAFVASDDANLASTQPGFMRVTVQDVNDQVPVFTDDMYACSIYEN
ASIGDACVRVLAVDGDEPGNANARVTYTLVSSNSTSFGVNATTGDIYVREPLNRDRQEVAVMTVRARDNGSPPLEAPELA
TVRVQVLDVNTENPIFDQLNYTCAIRENLPAWQLCTVVHADDADIGANAAVSYRLVLPSANRTSVVGGGGGEGDLALPFA
LNATSGQLTTTLELDRETISNYTLYVEAFDAGIPPRASKNLARVSITVVDENDNSPQFAAASYACSLVENRTALQVCSPA
SASLRFWDVDQANTPNSEITVTFADARFSWNGTHVLFSPMSGPAGDGVLDREQEGAFTVNITATDGGGRATTVPLYITVL
DVNDEAPRAVSVPPCHVLERDGAGATGIAGGERLVSCGRVVATDDDAANTPASALTYSIAGTTAPSEWGVGANPIVAINS
STGALVLNATLFDREVQSSFVVIVVVSDAGMPSLSTRIPVDVVLDDVNDNEPEFVLAGNATGEAPVYTCEIAEWDARINA
TASAAPPVECSAPVFARDADAGLNAVVRYALVNATGFPITSDEDENADTNTTTSTTTSPSLLFTVNATTGVVSTRGGASA
ALLNREQQPVFVVYVGAYDLGSPTSLSAAEPARVDVVLTEVNEYAPEFDRELVEAGAVCYVPENSAGYQCPEPFAATDAD
SSDSPLGNVWYALEPAADGSDALFAVDAATGVVSVADNGLNREARAAYNLTLRAEDGGGMFALLPVLIVVVDGNDETPVF
TTANASCTLWEDAAIGVYCDTVAAVDADATNNTVTYSVAAVVVLDPAADAPSVPVSTFAVDPSTGNVTVAGPLDYELYQQ
LAVVVRATDAGFPPRYSETRVTVTLLDRNDNAPAFSASAFSCAIAENTTGACELTPPLQVTDADAPDTPASTVFFELEGS
LASSFALNETTGAITLTRPLDRETIGNTVPLTLRATNTDLQQTSSVSVTVRLEDRNDQAPVLLNTPYACAVYEDASVGTE
CMLVQASDADEPNTVNSRITYTLTGSSLFAINASTGAVVVNGALDRETTPSLVLAVTATDNGIPAMQASASIAVTILDVN
DEAPVFSQPSGYACSFEENADGAGSLCTTVSATDRDAGSNGAVSFALEDDMGGRFVVGETTGVITITRALDREVASDYTL
RVVASDGGTVSMTAVAEVQVTIQDQNDNAAEFELASYACDVPENAPSGYTCVTARASDIDQPGTPQSTVIYTLHGAGATM
FAIDNATGEITTTTPLDRETNASFALVVRARDATEPAPLTTEVALVVTVLDVNDNAPAFAAEEYECTYTEWPQTERESSS
SGDGDTVFARCGPFVATDADAPETPASNVTYELIPDTVDAADDDSALSAMDLFTVDATTGVVRPVPHVRFDREERASYSL
VLVARDAGEPQLETSARITVTIDDINDNTPAFAADVLRFTFPETMAVGAVLTTLEATDADAGGNGQLAFYLVDDFSNGTV
QLASNGSLVLLRPLDYDVLSRFSLTVGVADSGAPRRFALATVEVAVQPFALAMNSTSIWLDWSLYFDTPAEFIRNTLVRR
EAQQCNAGYPDESDGCNTRSVSIFTTRDVNRTTYVDTGLKPATVYEYQLWTTTLTGGSSSTRWFARATLDGVPEAPATPV
IVQVNETHVQVTWSRPTASHGRIERFELVASAQLAANSAAATNSSSSSQNDGARRRRDVVSITPDQGDVVLYSGSDETVV
IGPFSADYVYSFYVVAYTSAGGTASPSTTFQPDPEFGATTSSAVALPAAGVIALAGVGALIMVVVVILLSASRAKKSKAL
NTPQVAPDTGPSSIVRDVEYDVEMRPMGRSAWTSPALLKAYEQQKKGESAAAFEGGEETDVDPHRREKKTKKKSKRKGKH
AYEHDDDDDDDDVHRHHHHHHHHHHHRHPRVTTVDIERSRSEGGADEGQGPSSRPRLENQMDTLEMLDRAHRTSRNSLFD
SRRSSFYNLGDAQPGTTLAETSFTPMSGIRESDTDADGHAHIHETILHHGGPDTVSVTFELDGTDYECEYAPDLRLTRPV
PPYTFGTCVHARDMGAHLKLLESEDAFKDMLAVSQSRARCTKPHRAASEYAELNRNRDYVPFDFNRVRVPIEGMGDYINA
SFVESYDHPKGFVQAQTPLPPSWSSFWRMCFHSKAQLVAVLDSTPGNEYWPAHEGYAVPYGSMLVEVCSVEQKEEWVVRE
IKMQHRHTGRVATITQLQLLTTDPTQVTPAMFARFAAACLVHINTGLHDRTECVVHDALGGGLSSMLMVCMTGMRSMLET
DYVDVPRILTSMLGKRRYFMPSPVQLRFVYQVLAHFAKVLQRETSPDVRGNGSSDNGGGDGDSEGEDASADSVIAEAVHK
FRSKAVHTSVLQELLNMPHTIDEGSPTTTASTPHSGHHHGHGHVHFASDVGDEPPTMSTNALYAGARQQHPSHGHAEHHT
HTGHHGHGQQQHQHQSGRERRRQEEEDDGIPYLIQRTIPPPPPPPAFSDPGHARGYDIIHDMQHPGQHHHQRRGEHGHDD
RDGDASATSSVHMFTTALGYHGEALNYDEDTAL
>HolozoaChoanoEP00044Salpingoecarosetta_P002329_XP_004989762.1_hypothetical_protein_PTSG_08964_
MHDEHTHHRNNKNNMHHHRRAVSAVFLCFSRLLLLLLLLLLLLLLSAFPHSVRASNQAPQFAVDPFQFSVSENSPQGTVV
GHVSASDPDNDDIVLSLVSTDTFSINPAGDVMLTSTLDAETRARYEFTVQATDSNALTSNAQVIVLVTDVNERPSFTANM
YTRTVREDAAVGTAVVTVDAMDPDTSSTNNQLSFSIDSITAASEQQLFVLNQTTATSAVLLLNKALDFETSPSHTVTVRV
TDSGSPRLSATVDVDVIVLDANDAPVATSPVVEVLLEENANINTILHVFAVSDPDAGQSLSFTIDPSTDPTNAFAMDSNA
LIVADTVDAEMLPPTFDLRVIVSDNGSPPLNATITVRVHLHDVNDNTPMWDLGTNQLNVSENLAVGSVVTALRVSDGDKS
AANSGVTVAINAGNEDDTFALVTNADNETLLVLRKPLDYERTSVYSLALTAEDTGDPPLSRRTSLTIRVLNVNEAPVFLR
SAYHASATSHVAVGTPLLPIAITDPDGNDVLVLRVENVLFKPPGVGGAVVSASGALHIEASSVTVTTGRRLQAGTYTAVI
TATGGLITTAPLTIHIEQAPLREVHMTEDVEGNLYIRTATQGQRILVNGVDVVKGVTRTAATLNAITRYRCRHGALSHTF
PTNLNEGLEDGIAWDTAVLAPDGLVYAIPSVASAVAIIDPATFTVDTTTMAEFDGSAGTLRWAGAVLTQDERRIVAVPTM
AEGVLVIDPWARTHDVHAVARSGANDMWRGAVLVGDGRVCGLPWRGGYLLLFDPTTNTTDATSVAVPLENDGHRAWLGGV
LAGNGLAYAPPFRATSVLVIDAAKDEVRTLPVPLYTEDDDRKKWSSAVLAGNGKVYCVPATGVPVVLIIDPHTDAIDTTT
ISTVPALPSILWSRAVLSSKGYIHVLPSDGDTVLVIDPNRNTIDYTSMGGLGNITANAVWKTTVAIPSADDNGGGGGGGG
GSGGGVLALSGDGATALFVDTHTCMEVLETGSGKGG
>HolozoaChoanoEP00044Salpingoecarosetta_P002414_XP_004989847.1_hypothetical_protein_PTSG_09048_
MLKVDVTTAPLLWMVGAVHVLDPDTADATADPQPFVFDVSPAGVAYIENQPLFVNRSSLDFESQSSFVIINVTARDARDS
SLAVSQQFTLLVQDLNESPTSDVPNGTATDRRTVQLVLAAGATLNYEVRSVFVVTVTATDQGGLSATSQILVFVQDRNDA
PTTPTITSNRLPENTTALPFVVGTLQATDEDTSQALQFAINSIDLRHGHWRNTSTGPRTCACQAMPTSGVALACTTATNS
RYAVVLVMLMSDACMSAGCAWSDVCGSNSNDDGGYCGVFEGDLEATAQHPTDGKCTGTDKDLCEAEDGCAWDVSGHCHLR
SCTAISDATKCDSQDSCEWHMHCSSADDGGQSPGSSICEKYVCKDVISHCTGGCNVMFQCVLAMARREQCERRRQLHQGV
PQHVEDDG
>HolozoaChoanoEP00044Salpingoecarosetta_P003257_XP_004990690.1_PRCDH1_protein_
MARPLGRALAPSPRRRRHPSPACAGMLVTAGLLLASLLLGVAVAQNTPPTFQGTLFGDLYIFSVPETDDPTPTVGTVTAT
DPDAGQTLQYTLSGSGSAAFKIDRNTGVVTSRLPLDADFGTTTYDDITVSVSDGVDSTTGRILIAITDVNDNSPVFNQDL
YTMKVAEDLEADVTFVSVKAVDVDASTQNSRVTYFIIGGDPDGIFQIATVSGEGRVSVATQLDYERNRTHTLVIEARDGG
TPTRTGNTTLFIEVTDVNDNSPQFTKASYTANVIENLDAGTSVLVVEADDLDNGLNGEVRYSLVGSGFPFVIGAATGQIT
TTASLDREQQPSWTLTVEARDRGVPSLSATVQVVIGVTDVNDHVPQFFNLPYACSINGETGPRASSTVKTHPINMWRLPC
AGLASKWHKACDHHVHSLCFVLHTPLTHDTIALTVTARDSGTPPASNSTTVLVTVLDTNDSPPVFATQERTVTWRENATI
GTVLTTINVTDADVGANAQLSASLLNSDISLFSVSVQSNAVVVLQLTGALDYDTVTSHTVTIQVTDGVHTAQAVVTVQVL
DVNDNSPVFERESYATRVAENSDTGTIALIVTATDADSGENGRVTYALTPPSTDFAIDATTGVVTTLTVFDAEAISTSFN
LVVTATDHGVPARTDTATLTISIANVNDLDPVFSQDRYNQYLPESTETNRFVIQVVAAENDQGSNSRVQYNITNGNDDNM
FRIDTVSQAGSMVGNIYAVRALDYENKTQHTLTVTATDFGVPPRSSTAQVNVYVLDINDNTPQFQRRSYAFNVLETIKRN
TLVGEFQATDRDSGLNAQLTYRIVNGSSGHFNIPNNREGKMVALSGIDYEVKSQYTVYVEAKDEGAPSRRDVVPVYITVN
DTNDNPPIFPKTNYSCVIPENLPAGQVCTTVFATDADKANTPNSFVTHTLLNNDDVFTVDPDTGLVTTTNPLDFALQSRF
SLIISAMDHGTPPLTASANVLVTVTPENLFAPVFRSNEYEATVTEGAFASLDIVRVQADDADEFGDNRRVSYTVVTHDDL
FTIDETTGSLSTLPTGLDREASAVYFVTIRARDHALIPKESFTDVKVVVRDINDNPPTFPQNPATFVVPEDAAVGTVVAR
AQAIDPDVGQSGNITYSLVAPTAVVSLDARTGALTLLQPLDRETTPMYTVRVTARDNGAAAGFANLGSPQEASIVLVVGD
INDHDPQFNKTMFTASTPENVAVHVPILTAGATDADAGANAQLVFSLSNANGTFEVDVTTGAISAAVPLDYETRRTYAFN
VHVEDRGVPARRDTATVVITVTDSNDNAPAFAQMTYVGAVSDIAAGGSTILTVSATDADEGDTITYSIRNVFGYPTRGSG
IFEIDASTGEIKVPAGGGNYDYAQTFSYQLEVQASDGYNTDIANVLLSVENTSNEPPAFESSTYAVTVSETTSIGTTIAV
LTAIDGDDPDLPLFYSIDDQSGTFSIDEASGAVTVASTLPGAPSVLSMTVTAADSPDANAKTGSAQLIVTVADPTDNVPL
FASPTYSFTVVENDAAASVGTVEALVAGSSNPSVIYTIAQGDPEGLFSIHANTGVLSLTGALDRETVPTYTLVVKGTLNS
DEATTIVQIVVGDVNDNAPFMQFPLYTLSLAECTSGACPTGALALSPTAKPVAVDADATPPQYFVSGDARFVMATDGTLS
LASGAAFDRELAADRNITLTVMASDGVAQSSASIVVTITDVNDNAPVLQFADGLTVELPENTPLGSVAYTVQATDPDVDD
QVTYAIQGDDAVFFAMDPLSGSLLVSAPFDFETAPLLSLTVMATDGVHTVTATLNIDISDVNDHVPVFNDTDITVNMLEN
VPAGTLVASVFATDQDSGALGNVTYSISGATDEGFFTVGRTTGQLLRTSKVVSYDERRVLTLNINAQDGGDPPGRAVLPA
TVTVIVDNANVEPPVFSRPLFRGSMPEHSSIGFTVLNVSSTDPDRPPSAEYEMRYAIVNETRFTVEEYTGAIKVAADLDR
EALLPNGLPEIEFVVRATDLGTPPLSSEARVQITITDINDNPPIPDTTNVTVYFDEEQPVGTLVYRLAVTDVDLGANARP
AFTILTGNEEDLFEMGDSGSIVTKAVFDREAMGHGRTLVIGVHDSGVPPQTGPNVTISLILRDINDNLPTFGFTQTSVAV
RENGPWPKFLLLANASDADAGLNAQIRYSLLPVEMRQFFYVDELTGAVYQNTSFDRELRAQYVLTIRASDPANHADATVT
VNVLDENDNAPMFDRTNYTVTIAESKPVERTFLSIVALDPDQGANAQVNYSIASGDPNGVFELDSATGGLWLKQRVDFEQ
LRGNSTCKPNVNGTGFVESILLYVTARDSGTPPMETTTTVTVLVEDVTDSPPAFEKDSYVFHFRENQGSGVELSPALVAH
NVDCLQQGQTLMYGLQGSNLPFMMQTATGVLVSTGNVDREATPQIEVTATVTSGSFVGLATVVIIIDDENDNSPSFAQSP
VTQAIDEVSYPTTVYTAKATDPDAGAFGTVTYTLADTIDGLFSINSTTGAISNTGALCGSASSSYDLTVRATDGGGRISS
AQVNVIVRIVDNRPPVIANELPSAALQEGLPSDTLVTTISAVDPDCGDSVLYSIVGGTGTSRWFRINSNGQLLTTGPTNR
EEHTSFDVVVRVQDDATPDPAFDSVVVKVTILDVNEFDPAFSLPLYSVSVVETLAQGMPFLQVEATDSDACDTCHITYSI
VDGDDAGVFAINTTTGEISRQRNLCLNDQSSYTLLVEASDNGSPARKASVPVLIDVLLGDAHAPAFPSTSATASVVEGAT
VGTRVTTVQAVDVDCGDRLTYTLEGTGHLLTGDPSVAVFGVGANTGEVFVASAIHYADASSYTLTVRATDEGDSTHPPEF
DELTLTITVNNTNDNAPVLSLGQASVTLSEDASTGTAVTTASATDADGDAVAFSFVSGNADNAFAIDASTGAITVAAPLC
ASLLDTYTLVVRATDDGEPTSLYTDAVLTVTLTAGNTFAPAFSTVLYEANVAADAALNSVVLVLSATDADCEDTTLTYSQ
VGGPSSRVSVTSAGLIVVASSSLQQGDEEILTVQAQDGASNTDQANVRVRVVAADPNAPAFSQPMYTANVAENAAAGTLV
GLVSAGTVSATHTFSITAGNDDGAFSLGASSGELRVNQAGLLCADTEPLRRLVLSVADTAFPASAAGVAVFDVTVTNANA
ASPSFAVSTASVSVPENTATGTVITTLAATDADCGDDYALTYSVISGDTTPATFVLDSASGVLTLARALDYEQANGQPRQ
FVMGVQVADAGGKTDVSLLTITVTDVDDEAPVFANTEYSAVVHDGVAVGAPVLRVQATDADALALPVVHRIVSATGPISL
ATAAFPFAIEVTTGNVFPRHRLCLADRNSPGVTYLLQIEAGDGTRTATATANVTILPGNANAPVFSVPDATVSVLESVQA
PTAVATAYATDGDCFDSVSYALLSVNGNTSVHMSAFSVNATTGIVTLVEPLDYEVQDTYELRVQASDSATPVPNTATTTI
TIAVGNVNDHKPVFTHTQMSASVTDTASAGSAIGTVKATDGDGDLVLFNIVGGDAGSAFRVDPTTGVIVRALGPLCAADK
STYNLIVRATDTGTPPQSTDTQFTITVTAGNAFAPVFTQDLVRVTLLETASLGDYVTRVEATDQDCADEAEIRYRVVSGD
TTPPTFDLDTVGGVITLVRELDFAERSSFSLQLSASDGDLSDTMYVLINVVETSPDFPLFTSSRYTADLAESASIGTTVA
TVATNRTGIASFSITGGNSAGKFAVDANSGAITLMSRVCAASEDAYSLQVQAQSKTRPDLQSYTLVDVSVVPANTAAPAF
SQAQYSVNVSETGSVGSVLLQLQATDADCRDAVTYRITGGNSNGLFAINRETGELAVVQPLNADVSSGGAAQHTLTVAAT
DDFASSPRTSTATVLVTVLNVNQYAPVFAATYSGTFADSVSTGTELVLVGATDADGDNIAYAITSGNTGNVFAIDAVTGS
LTLAAPVCSRTQSSYTLVVTATDDGQPEARSAGTVVQLSFSASNAASPVFEQASYSFTADSSLNAYAGRVRATDADCDDS
ITYTLNRNTQFAFTIHPTTGVITVVAPLTQDTPYVLDAVATDAGGRSTLVEVQITKQAPAPNTPQFSQNKYTVSVPETTA
TGSVLTTVASATAGTTYTYTIASGNDANVFDLGASTGAVTLLVAQCARTAPAYSLVLEIRDSRFDGLVGYAVLDVTISNV
NDNAPTFSPATLTVTVPENTAMGTFVLQATATDADCGDALGLRYSINTLDSDLSANQEFGIDASTGIVTLLRALDYETRT
QYTVAIDARDDGVPSRVGRLTLVIKVGNVPDEPPVFNPSSYMVTLGEANVIDSPIVRLTATDPEGTDTVSYSIIAGNVDD
TFRLDPVSGELVNQAPLCAQRNPQHVLTVQATDSVDTATATVTINVSNENLHDPVLSVDSYPIVVSELAGPGEFVAQVSA
TDEDCGDTEAIAFSIISGDNATDPHFTIDNSTGVVRLLRSLDREERSSFVLRIQASDEQTPVRRVSTAPLVVVIADANDS
PPVFSQASYSADVQETIAAGTTVLTVEAVDGDRTQARPVRYTITTGNALGRWAIDTVTGAITSTQALCAADQSVYTLTVV
ASEGAFGTGGQSTSVTVTLTVLNVNNHAPQFPVATLQLNVSEGAADGHVVTTVAATDADCGDTAALTYSIVSGNVADAFA
IDPSTGVISINGSVDRETAALYVLSVRVTDDVVENPLTDTINILIDILDINDNVPTFSKTQFTASIPESTAAGSSLLTVL
ARDPDLGAGGQVRYSIVSGNDDAAFSLDRATGELTLSKMLDYEAATTRDLQILASDGGTPPLTRSGSVRITVTDVNDNPP
VFEQAFVAHVAEDEVADVDLVQVQAVDADTGSNAQIVYSIVAGNEQNFFSIDAATGMLSFNANASGNAPVLDREQRTTYH
VVVLARDPVVASFNDTTAVTVRVTDVNDEPPRFPSHPLRFRVPEQVDGGNTTILLPATDLDSYPNNISVFTLLSEEVPGS
FTVEPDGRLVSLITLDREMGQITYNVTVRVHDAGNIDFQDETTVIVEVLDVNDHSPVFSVPDFYSRRLPEGDAFNDTVIL
NITATDADNSPASRVTYAIVSGNVDDTFELDADTGALWLRKSLDFETRSQFSLNVSASDSGTPVHTTYITAIIFVADVND
NAPVFNQTSYEVHVSEDASVGDLALQLVATERDTVATTVMYSIALGSRGDFAINASTGAITVASALDRETFATYQLLVQA
TDNGMPPNVGSVEVTIRIDDVNDNTPAFPSGTATTSLSESAANGTLITTLQAVDADAGNASVISYFLTETDPVALANFPF
ELRKDGGLYLKTQVDYESQTTYSFGVSMRDHGVPARTGSGTITVNVLDANDNAPVFGQSPFVATLGRAAAVGTPIFQINA
TDADSGPNALLRFSLVSTSHPGYVSLDPATGVLTLTRSLCGFTDAAVQLSVMARDGGIPVMQTQGFVNVRVVEENTAAPA
FNQTQVSTSISSGAKAGVLVATVMATDGDAACGETSGIAYSILDGNVGNTFTIDRLSGEVRTGRDVSSDLPTAFTLTIEA
DDQGRPQARQGTMTLRVLVVDELLPTFSISGRGFLIGNTARNANGDVQQQFGLLVDANVLSTGTVTTQFGALSASGNFRD
ARKDATTVRAVLLNDDDEVWYDDASVRVALQVRDEDFSSRLSATTVRVELVPDQALLDIQSSSISKQCTTNVNTGVCSLT
TADLPAAYFVPGEDHRVTVRYGIAGSTMTDLASVLLRPRISVSDSLYVDDVVQELPGRPVYPGQRFRATVSTDVTYYVTT
FTLSFTTDSNIALERINIDSSLWNSIVTESGSTTVIAANAVPDKIQQGEVGRQQLITIDYIVQSGATTDAFASMSMVVEG
LGSTRVSRVKVRGQTGSVAGTFISRSGTGRTGQVYIAANGVRGVIAYAAQSQVVNTARLTGSAQTVGITTLACYACPRSS
ATAACSDSCSSASASCSSANAAVLQTSGCSMRLDGTETSGATSADVVVTIGSASTRVPFKVWHPATPLALTTSDASLGQF
SEYRDEANACAAIFQSADIAAHADFSLGSGSAVVTVDVTETVKSRLAVSNGNVALSKTASPPTITGQSVGSAQVSVVTSD
GRTVGTTAVDVTTDPVGVIDLNVVVASELTLEEPQSTTTYARSSSPAALAQYSLKLDVEGRIGHVIASAVMDDGTRVAVS
SANGLMLTSSNAAVASIMPDQVVAGTDSDSVRVTAAWQACGQTIATRNVDLEVTLADPIGVEITSSESRIVSSADPLARE
SSIKTFSTVRVFLLYDGNRKKEMTLDDRIEYRLEDSNGLFTVERNGDAQRIVPNSNGDVGTGRLFVTFTNLNETLLRSLP
GNGVNVKVVKLAGVSVFSSPYPTYSGSASVSETTLSRIGPTSVRQSAVLAMTLSISDGTTLSVNTHPETSYVTYSAGTTT
PNNNVVAIGDSGTIKLMEALNEGTVDLIGAFAGVEASSLQITVDDQNPVQVTQLKSFSFVSTLTGVIDQQTSQAKLACVL
SDGTEYLTLFANNGDPTLPGLISFSLSTTQPATVDAARGTVTLRGNYHENVVLTASAVGTSVTATRSFACNLQPAFADID
LGDSSGIPVKPASVGDTITVRVAMNVANTPFGAFTLRMFYDDAKLEAVDNGLTEGANWGGGPLVAQTNDPPGEYVVSGSP
SDATQQGAAYHVATIKFNVIGTGLTQIRGVVEQLVEADIVSGQTPIGTPDRDFVAGLVNVQLSAARRRRRSSSSSSSSSK
EDVVATVNVPPSFVRYTSAGKQQKSQRVLSRGRRADTCGSDAETGDANGDCVFDIVDVAYTLQYVVEDLVGFTGTYGPAF
LASPPSLRQLNNMDADRNGLIDSIDAFYLAKASVQLSRFLNDLTVKPINVTSDAGCVVYLEATVLQKGDVGDTAPDAQQQ
TYVFFDLASKQSAMTSLFASSVDDCPQCLGTKVAGIDHTGQSNGVFGGLIRAERVNPSAGVYAAAIQTDMTTDNVGSIGV
SVVVVTLNSNLRTDPTRIEFIVGPPESVTPLLYPDTINFNLPVRDSQTLEVNVPGYSPLTTLDNDVATSECTNSFSPVFT
LSTYTFSLLESSPALSTVGTVQATDDDIGLSAEVRYSIVDRTDDPVTFEIDPVSGEITHTLPLDREARAQFVLTVQAQDQ
TFPFHTTTATVSVIVEDVNDNHPMFGPALQGDATFYPANTSNLAHYEANVRIGTLQDTVVLQLNATDRDTGNFSVVRYSF
KTPDAGGGEYYIDEETGEIAVSAVIVREQGETVTFRVTAMDLNGLATDADVTFHLIYTFDILDYTSTYTGLGGTFEAALA
SGTVSRAFTSVPSAIDQVRVELLTSKVYHDDAYVRVSAQVRTEHFSPPSLLTAVKVRITPDAGLASDLGVADPSTVAVEQ
ACTAGSSTNQFSRLGVCTVNVAVPAAWFTVAGVGRTLTVQAGFEDERAPLTLLPSVSLVQEQPWTLNRNILVELPTHPAF
KGKVYLICLRILQCCIFVETTCIVNGGEQTFPLRIVTSDAAGDMQLVTGTTGTPGLSCSSRHPHVWDVSSDCSSVVLAGD
ETSGMTGASIAVSVRDAVSNTTANGDCLGEVWAPQLPIELQADNPMLARVAGWQWFDEDASTCRDKFQDTRIHAFAMFSR
MESGAGAVRVRVTKDVSGVLQALDATGAAQSTAIQMQGNVARGFRLGSAVVAVINPAVPERTIGNTTVEAVGSVPVPSLG
GSTVASLLVDELELIVFTDMTVKPLYSPFTGLASASVVSISQALDQEQEVGSVAAFARFQDGSRMVVGPETGLRLSVDQA
NRGVIAVPSTGDLVFDNRHVLAQGSGSGNLLSATWTVLCESPNADPETDSVDLVESSAFVDVTIPAPTDVRVTGVDPLLT
YESDDAAAAGLPTESEIGVALVYDIGNGNEQLIDMATDPRTVYDLSGANGVFTICADEASLECSPPADGSFSPVIRPIAP
QANATSGAGGAGVLTIRFIHVDITVSVDVEVVAATGVRVALRPYPSYANSNNVTVSSLNRYFNPNDAAATVRQQAAMNVA
LTLSNGDSLDVTTGCSARILKPGTGVVETGIVSVSSAKVISVRSGQDATLASRDLQVDVSARFGSFDAPAQLLTVTDRAV
RVQQLIDLRLPGKAVVDGAYVFEGIASRARSTIAMGAIFDDGTIRNDFVDATTGALLLPGSLSFSVISDGSTAPLSVNAL
AQATLQGTRASQVEVVARVLDSLVSGSTAIICNLQPDVGDFDLGFTGGYALPAQARDDEFEVPVIINTGGVNLGAIDLEI
RYSTAFLEVPTTTTGPKITEGAGWTKGIFQAVVDPPGVIRVGGAVDPEETVAGTSVELARITFRGVAATPARNPAQIVGS
VITFATNDLQGTAIGDATPRDAVAGQIQPVPYTADQLSVLRRSLPAPSRAVEERRERARRAVETCASPPCADCLSRFNGD
ANGDCEFDIRDVSYTQLYLAERSFNFERQPQGVELKQQLIPAQLAAMDADLNDEINLADAKYMALINFNLQRFVEVEVVP
VQNQFSQGRLTVNVTVKAKPGNDIDSETSAVFVLLSHPDPLLQSNLSASTFVRGTAVTGYSPDPASASVLVRADRYLPLF
EDYQVEQQPTLCLLPRASGSTNCNLGAPVTRYRYDRSTATCVAFDFYGCQGNANNFETKHECETTCVATYRYTVSAEVNF
VADEVGASVLLVTFDSQGDTTTGRDIFMSGSAVNGTYTYTQQLDFAVEVSPEGSPTSTSTVSVLATNGFNPLSSFANRLR
TADAINDFSPTIAPGPLFSIKEDTAQQASILTVSATDADPGQTAATTLSLAGGVLNPLTGLVEAGRVGLDPSTGSVHLLQ
TVDYEVASQRTFNFTVSATDNSPPWPRTTLKEYSVSVIDVNDNAPVFSPSVYGARISVDSPRDTTVLRVTATDADSNTLA
GGQNKALTYSVEVVSSGSQPTDGFGISQEGVIYTTGTQTRSLSDTIELVVTATDGGTPALSAEARVFVAIINDDYLVTIT
TRPNVNDFLAGYDNVTNSHPCLDALGDILGGRLVVLEVLANTDSPNTQTDITFYVVNATSQEVLPTDRVNTILSTVEDFE
ACTLRSVDTQDRSFESSVRFSAEEQCDTNIGEPASTAAREFHKTCLSDVIANHSARVECYRENDAETGPVLVNLRVYDTA
NCRNLGEYPPAIVATANETCVQVTLNNETLFVEAYCYDLLGAGPNSAKSEAEPILIAGFTAAALLVFIVLLLLLLRYQRQ
RKQLDNARKMVLAHHGDVLFGTPEPMRKEPERTVFTGGEVDPETGEVARYKETTTVVDDQTGGSRIGVPATAKQSLDEWD
TRLPSMFGGLRNNPLYGTTNFPTRMRGGRPVGGATTTLAPDDDDDDSDDSLSDGTTLASVDEFDGSSGSSGSGSGDDDSL
LGDLSDFEMFEQEMFGAHETSKGHHRNPPMFAAADMSGDDLSDFDELDGMEGPDGENINEGYLDMDTSESEDDDVEDDMI
SGIDDDDVDLDDMFEDEQPAPSRGILKVGGNSGSKPRVSFGNVVAHSMDEEDAMSNVSMRKSANTRRRREVTSMDIESEL
VMPQVQFEDVATPWQTRQQSIPEEDEDDAASTRDVNINIGNGDHDDDDDDDDFQASSHFKAVHNLWSQRGDSRR
>HolozoaChoanoEP00044Salpingoecarosetta_P004198_XP_004991631.1_hypothetical_protein_PTSG_07827_
MLARTALALFVATVVVTLAASTTAVQVTISPNPVSTTFRVNEGFSQVFELKLDEPIICQGDAERECNVVIKLTNSHPEEL
ALDSCHVKWLPHQWTESRFITVRAVEDFIDDGEKDFTIVTEPIDSASLYYNGFDLPDLSLETAPRPSAVCRATGDPHYRS
FDGHAFHIYAPGRVIFYKSTVRRFEVQTDMYSFSRPAVHCAIAAREGNDIVVISLCEDGHTVRYRRSCGSTQCDSGSYPK
VGITGSSNPRYVIQFASGARVDAQVNYWSAIRRRYINVYVTAPGVDYGNTVGVCGNNNGNPNDDMDIGYNRWIYNLDLLY
ESQRPTENLFSWYPSGISDDGPTLPPFAEECDYQDPPFVRPILNNPDVEDITGILKKSIPADEEDAEGIDFDGSVIAEQL
PQEWTQQEAEAECNKLNAHPVAVRCLHLFPQFPMDAFLAQCVEDLIETGGDPDFLAVAVDALEDQCADFGNRDLDTWEKD
EDGNPMEPDGELQTVLCPNGCSGHGQCVKSRCVCDEFFTSEDCSLDQRQPPSLDRADPPLCDTRGRFGCPAEISVLGEGF
WKSAGLACRFNGDVVTEALFLSALEVRCRVPTVEQSGSNQVTQTIEVSMDGENWSEPSASFTWYDSVCQVCTAHGCEPNA
DACTIDGVCYLASQTNAADENICQTCQPAVSSSDWSFDYTNGAECGPKFTSTMYTGRIVGSASQGDELVTVDAMNPLVAG
DASNTVTYSIRGTNHILAVDQAGRVTLTQDFEVTEDVLHNQAFESLVHVVATDSAGNSVEVPLYIELQLTNSQPLFAETQ
YVFTVAESAAVGSVVGRVTADDTNTDGDWGNVVYSWAHVEANTGGVFLVDPTTGDITVGAALDFESKAAYSMRLGARDGG
GQSHSTDVVINIEDVNEAPEDMQLSPASVPENSDVGTAVGTVSVTDPDAGDEHTLALDAGDAANFALVGAELRTARVFDF
ENEEDRSLSVTVTATDKAGNAITRTFAVEVTNVNEAPTNLRLVDQPEGTTTILVPEAAPIDRAVADIDVDDVDSDIVGCT
LTQTDGSNFVMQNRRIILVQALDYEADMEHMVEIVCADDQGAASQPLVITVQVVNNNDGAENVALTLVQDPLPENTATGT
VIGAISAEDHDANSGPLSFSLPADVAGILSLGAPACQPENGVMKCSVAVTLESELNYEATQDGTFAFVVKVVDDQGMLNG
VELVIPLENSNDPITGVAWANGGGSVYESAQPGDIVGELVVADDDLAQTYTVTLESHADVFEVVDSNSAEDQRRRRREAE
QEQLSNPQAPSSGSANTNFAATIAVRDASSLTAGQTVSLSVSITDASDEPLTATFTIDIAVEKEPLSIRFEDGTHFAGVQ
ENVAAGTVVGTFVLRGVPAGGNPSIAIVPSANTPTPFRISGDQLLVDGAIDYELHQAFHVDVSVSFPNLPSTAESIEQER
FTVYVTNVDEPIVFTNIPDTPVLVNTDASVGSTVFRFAAVDPELHAVTFRLTHDDTNGLFRVTRDGALQLARMPSTTNTA
HGVHGVEVEAVLQNDPSSAPAVKASLEVRLHDDCDGQTCSGRGRCVDGFRTFTCDCRFGFSGDVCERAQTTSTTTTTTST
TTTASTTSAPATDENGNPIVTNLGSQRDASASLASSTIAGIAVGIVALLVLVALVVVLVVRRRRTEDLYESSTKALQSVR
AMDNPTFVAPQYGVQGEGGEAQYTYSMAFQPGMSNPLYAWYQPDYTRQETTNELLSAPQGSFIVRDSKATPGWHMIGVRT
EEAVIHEKIRRTDDGFYELVPANNRPQPAFPDLPSLVGYYGSANSDAGFTLNVSSLDNPMYAQSSMGAASSSDYEAVGPT
VWTRDAEAPVVPLKEREKQAVQQFASVDDGDLYCNTEEAKAALADA
>HolozoaChoanoEP00044Salpingoecarosetta_P004405_XP_004991838.1_cadherin_
MTRAALVLALIALLGACASAFNIQDTKVTVTESDRAVYINVDPSSTGEIVTFRTSDVSASSDTSGAMSLAFIESGRVDTN
VGTAATFFTVDTRTFMATANANGNNVLVYLFDGADFNLVQSIPATAPSAVDVFTAASNGETYIVIANAQDAQTQSEMFRF
NAQTYAFTSVQTFDTSFAADAKVFEHTTADGTSLTFLAFANFKDIGLDLTNYETDSAVYLWNPTFNRFDFLQHVPTAGAV
KVETFTYSGSLYLIFGCQGEYLMQLSLTKPLNYNVESRVYKFDAAALQFTATSASISTTGLVDLTTFVSQDGTLLLAAAQ
GVNRTDTSAQSNTQLPIAITTVGSGIRFYEWIPDIDLLSFVETYDVFAPSALDVFYGGANGDTPYLLVTTRGSESDPTNT
SSHSILLTQSAVSQDLFYQVASFPTHSAVAVASTVIDSVRYAVVVSQQLQDTLVRGALTEATISAQPTTSSIFAIVQEGQ
DYTARAGSIIFDSPDTVALPIYITSTPGEQEPTEFFTVTLTSLAAADNTTTVTVYIEGDLDNTLDVQYDAGADVRDDQVY
ITEEEHPVPLTVATFSIPGFTGTLLCTLDTDAPEFQVSGTTLKVIAPLDREAQDLFVLPITCMGFPSTTGVSAQAYIIVN
VMDINDNPPEFAGINSGIATKRVTEGTPADFLVYTYEVTDADLTMSVNFSIISIRTASNEVDYTGPTPIYLDPLTGQLYT
ARVFDRETDGDEFFFTLQVTDTQDPTQFALVDDRLFIADLNDNAPVFSQSVYAVSIPETFSTSTSLAPRSGPGTIFGDVI
FTNIAATDQDASDNARISFSITDGNFAVEGGNEFFNIDPDTAVVDVIARLNYEVPSERHFNLTIRACDYGPDLPDDPFGQ
QCSDAILSVQVTDLNDNPPVLDTIDMSAGVEKVGLYYRITEATDNTQILQVHATDADGPNNNHIVFNMEGIVGTATSGFN
ASSTGTVTVYDPVPGVYNLQMMMTNDGVGTLAPQLVPFTIYMYVFDLPAITAPSSISVAENVTATDVLATVSAMVTVIDS
TFPTFSYTIVGGNDLGKFQLAEGSGTLTLAPGQTLDYETDPHSYAITVRARDITTTLDRFSEATINIELTDVNDVTPVIA
AVPAIPTFAEDDALSTSAFAQRDVAQLQVTDADTNTVLTYTIDSVTATRRVSGVDESLPSAFSITSTGLLQTAQPIDAEQ
HSQFAVVVRVSDGVNSATATISIASVTNVNDVEPAFGQPIYQATLSETTAVGEVVVTLAADDLDFEQASPLVFAIVPQAA
TTDPENGGSSNFAVDASTGAITLASALDYEAFKMHRFTVTVSDGRSEDSAVVEVRVSNTNEAAPVFGGFDRAVAIPEDTA
VHTVVFTATATDADRNDTVYFSLVTNDGQFAVDERTGVVTTAAAFDRETTASYRLVLRASDRANASGLLTITEVLVTITD
VNDNTPQFVTQSVFDVAENAAVGTLVAKVVVTDQDEGVNAALAYSLQGPDADKLSIDASGNVTVNTANATDIDRETQSTL
VFDVVVTDLGSAPNTNRVTLTANVLDVNDNTPQLQVSEPSLSLTMLESTTANTEVARFSATDADATSPHRQVSFGLAGTD
AFTIEAYTGRVLLARSLDFEAMGPGPISFTVTATDGGLTSAPYPVTVELQDVNDVDPVLGDVLAPLTVREERSSAIIGTI
PASDADVVDDGQLRFSIVATDPAFVQARIEIDEVTGELSTSAGAVIDREEVEGGLDAFTVTVQVVDSGARTATREYTVSV
TDINDKRPVFDTSVYMANVQENLAGGTFVTTVQATDGDRAGTAFATIARYTISGDSLALFQIDASTGVITTTRQLNAEAP
LHVPDGGYSFTVTAYDGASPLPLSGSATVRVYVQDVNDMPPQFPPGTQRAPDFSEGNAAGTVLTTVQATDADRTTEYNTV
SYSIVTDPTGAFAVRANGDIYSTSEVDREEFPNEVCITVQADDGDFQVNTDVCFNVGDINDETPVFSTPPQQTFNVTEDT
PIGTVVGRVMAADADKPNTPASTITYSLVGPQTTFDIDASSGNIILVEALDRETKNAHFLRVRATDGGGLSADLDYVIVA
VLDVNDNAPSFTSALAYTVSEGFNVSLPLFVATAEDDDLPNDDNSRIAFSLAPGSLTDANTGTAIPDNMLSIRVEADGRV
FANSALNREAYQAFSFDLVASDFGTPQLQATATITVTLSDENDNAPVFSNATYMFSLAEDVSLGVFGSVSATDADTGVNA
LIEYTLLTSTGLFAIDAATGDLSLTAALDYDVPPQMYTLTVEASDGGAPSMATTTTVVVHVLDVNDNAPVLSRSVYHAVV
DENMQGASTVIANISATDADSGAFGAVSYSVDMGASDAACASLSLDASSGAVTVDVAFNREELTWVNCTVVASDGGNPVP
MTSTAALSVRVRDVNDVAPVFTPAGPVDLTLAENNAAPSTLYQLSVSDQDTVGTVALSLDNDFGGLFTISESNELQVTRS
LDYEADQRMYSFSVRAFDGVQETFLDVNVDLTNENDNNPEFTQQFVYRVVQEGTAARTVVAHLVANDRDEAASPADVVYS
IVAPGTPYFAVDADLGTVHTTDVAIDYEMTQTINFTVQAADAGGRIGTVDIQVAVEDINDNDPVFQNAGTYAISVDENTP
VGTEVERVLALDADSGVFGAVVQYVTDSALFVVDNSGVITLGAALDYEDDMLLKSFTIEVFAVDGGNRQTSVTIAVTIND
LNDNPTVFDDSTYTGSVPEHSSMGTHVIRHIRLSDADTVVTSYSLSVRAMAGDEDTESLFAVQGVAVVFVGSPAALDRDT
REEYRFWLVVTDADGQEDTAMAVVTLTDINDNAPEFSQAQYSVSLAESRPLGRVFAGISATDADAGANAAITYAIVGGNE
EDRFAIDDVTGELSLVASLNFEATTSYVLTVQASDAGSPMPQSSTASVAITVLDVNDNAPVFTPAAPSMIVYENEEAGPV
IGVLAATDADSYAGGEVQRFELVGESDDFAVDAVTGAVRALRTFDREQQNQYSVTVRVYDDGAPAQLWSDTELRIFVGDR
NDNAPEFGCPKAGMAVTEAAQVGDVFATIRAYDADSSSTVTHTITAGNCEGTFGISQYTGKLYLRKPLNRKQAAQYELQV
TASDGTFSNVQTVTVLVDMSDINRMKHVLNQVMGIHSGVFSAVDLFEEYPSYENLGTLPSTTSHMMTTTSMDATSSSTTT
TTAAATTTTTTMMMTTTSTTTTTPTTAATTTTMVNATTTMTTAGTTTTTTTTATTTTTTTADAMSTTTTTTMAGTTTTMA
GTTTTTTADATTTTTTTTTTDDAMSTTTTTTTTTTTTTTTTTTTTDDAMSTTTTTTTTTTTTTTTTTTTTDATTTTTTTT
TETDAATILAIDTVPGTGSDGDSNVYWCSTTAVYEGQWGNCDIYDAFIVQDDKLYSQESMLEAPSKIVAFQDEIIAIQPQ
GAASTIEFVQEDGQAIANIVDVTSNYGRAASVAVFITTDASLPSTVLVRVSGTVVLTIEIRAPPSSTTVPENPVFTVSGA
LCVFPFVLNGTVYNSCTCDIVGQYWCATDRSLQVQEAWDYCDPAYLPSDAPECPLSAAASGLKLSAPKSETQTNSNGDVS
SDNSSSNSSRAALALPATLGVIAAVLVVALAAVYIKSGRRAKFATPVERLNDDCDDSLSAAPEFSELTAVYDDGELMPPT
EPRRAFTFASQVTESQV
>HolozoaChoanoEP00044Salpingoecarosetta_P004429_XP_004991862.1_hypothetical_protein_PTSG_06480_
MLLVKSAVPLNHEANPVVTTSISSIDNNGAVVTSTFNISVADINEPPTDVVVHAINDTSQQLLQQFLVPEQPAHATTAAQ
PWLVGAVRVLDPDTADATADPHPFVFDVSPAGIAYIENQQLFVDRSALDFESQSSFVIINVTARDARDSSLAVSHQFTLL
VQDLNESPSSVVPNGVSFHLRACAPGHRGRLAHPGATLNYEVRSVFVVTVTATDQGGLSATSQILVSVQDRNDAPTTPTI
TSNRLPENTTALPFVVGTLQATDEDASQMLQFAIDSIDPPHVAPVFALDGAALVYDNTDSPDVVVSHETTPTIAFTITVQ
DSGGPGDNDPPLSTTTDIVVRVVDSNDAPQGLVLINATAAVPENAVAGTFVGTLAVTGEDMGETITFEILLGGEFLAVAT
PQPTACSGGAGLCTADVPPYLLELSTSSVAENTPPGIPIATIVAFDEDRSGDEHTCQLLFGGDSALLSLLPPNTLTVAAG
MTVNFEERASLTFAVWCSDVNDGTVFATANLTLDVVDVQEPPTAVVFAASEPVPEVRSQAIVLGTLSTIDEDAQDSTIFV
LSDNDGGRLTIAQTNEVVILADAPLDFETQPARTFNVTAVDLSGIPVSRQFTYEVADVNEPPTAPTITPTLGNGGDNSSD
VTIIPVPETTAVGTVIATLASTDPEGTPVSFVVGGQDSAFVAVDGASIVLATPVNFEGGSSSSSDARLFFWARASDGVND
SPTTHAGIAIGDVNEAPSSIVVSPTRVPENALPGAVTLSVTITDPDEDDSVVITGIATDPANINITIQTQPSCVSVSPQE
GNNGTLAAGYTECSGAVLSLNQPFNYEQLPSFVLTLHAAVPAL
>HolozoaChoanoEP00044Salpingoecarosetta_P004610_XP_004992043.1_NOTCH2_protein_
MAPVSVHPPQHSHALRWLSTLLLVLGVFSSLLTTAAGSAIVLANNFGTCGIEPSLAIGKCGAVHVSLDSWELQLQAPADL
ECKFYHDSDCSQVVSSGLSPDIWSTPSSSILARTNVGKGRMPVYLRCVGTQTGTEVVLKNTWNGISTINEEESLLVVENH
IACDPDPDRVVFSLSASATSVVEEDTPSITFNVSRTGPTDDDVSVRLAAVDFQASRNADYTRASASRLITFAAGQTWAQE
TIPILDDAFPELAESFALALTQPTLLTGSGREVVLEDGAAVVLITIQPSDDPHGVIALRNPNTTIALTEPLSGATTITIP
LVRTGGTFGSVTVDWIIDGDAQTHDFDALQGSVTFGSAEAAANITLQLRADNQPELLEQSVFRLLTASNGATVDAASAAL
TLTVDPNDDPHGVVYVQASEQQLIMHHTGQRALRILAQRSAGTQGAVNVTFSVTFGTSNIISNNLACLQQFIIADSVTIA
ISHGAASAEAVLPFSDTVLLEQGAGFCLQATAVALADGSPVLVASDSLSPRLNTSRVDARVVVARAFANGVVGFAGTSIN
QAEPATQQQDITILLVRSGGGYGTLDVQLSLTGNSEYAVPGQDVTLSSNVSHFDAGDSLHELTVSVHPDNIPELAEQFFV
TVADIPSGRAAIDSDSSVLTVTVPKNDDANGVLGFEVTGYRVSETDPSGHVVLNVTRTRGAFQSVSVAFATSDGTAVAGT
NYEAQSGTLVFGEGERSKEIAVGVLDAGAPRAPVRTLTVTLGQVIGGARVAAASATATVNIQSCHHCSFNIIDSPSPLVT
AEPAGTNTADVTEVAIPVRRTPDTFGPATLHWTVFENDPATGDITAVQASMDFVDATGAVSFVHGQQDAVVVLHIRNDNE
PELTERFSLVLVSVDGDPSLGINATLPIDIVANDLCFGSFSFSAYPAAVTVYEPQDPSSGARVHTFNITRARGTFNSVRV
SLELQLLTAGDSAATSDDAVLLTPSVVFAEGQTSALARVSVTNDNIPEIAESIILRAASVAVLNTNETVTSDLVTIDDTD
DYIELVIAENDDARGVVSIRPLALTASEGGAPSDVQFTLTRTRGVFGVVTVTAGLVSVASGTAGVNASNVATLSGPEQDA
FLPMPTVTFVEGQTEAMLSVGVVDDDLPEVDEQLRVVLVNTTGGLVVGANDTAVLTIAASDAAFGDLSITNASTLAVLHE
LEGEDAMYELEVLRGGGDFGTITVEWHLEVVTPGDGGTTSSPLVLGSDISPSSGTLTFAPGQRRAVVALTVYADNMPETN
EEALLVLSSPTNGAQLQANATSRRVVIEANQEPHGVVSLADATIIVDEGAGTVSVAVTRESGAIGQISVDVTVRGVSAAG
GGVDFAATNTTLVFAPGVRQLAHPITIIDDDIPELDETLVVSLSNPTGGALLGAITQTEITIFNNDDAFGLVRVANTTPA
DVAAFDESAADSSIVFTIVRDAGAFTSISVPWSLQQVAGSSAATPDFDVTAGVVQFAEGERVATITVHVLDDDVPEDDET
YQLVLSSVTGSARAHPQLGRHNVTIAWNDNAFGIISVQAGARSQRVAESDGSVSIPLQRTQGTFRRVGVNWVIAVATVSS
GDVSPTSGTAYFEPGSDTAAIVISITDDAIPEVDEGFTVSLQSVTVAGALLVSDLNALRADVTIVANDDPHGVISLRSGS
GTLALTSGGLRSLRVTLDRSGGTILPIDITFSVLMSLPPGGVQASSGSGGGTAERSPCQAQTIVSSPQTVTMGDKLASRV
VSLLIEETAVLVQDAVFCIQLDSVVLSRDGSHTNTSTGPSPSLAASMDARALNVSVSSAYANGLVAFGDTAGTVHVTEAA
DLDAPETQLVPVVRSDGSFGDVALAWEIVPSHTGDFDAVSGTVMLPSGQSFASIPITAVKEQVPELDELFQLRLTGITSG
TATLGAGVNDTRVQLLIPANDDPFGVLGFEVTGYRVSETDPSGHVVLNVTRTRGAFQSVSVAFATSDGTAVAGTNYEAQS
GTLVFGEGERSKEIAVGVLDAGAPRAPVRTLTVTLGQVIGGARVAAASATVTVNIQSCHHCSVFLDPTQDLFVGEEPASP
DPADATGIDVRVLRQPDSYGSALVGWRVVHAGTNTLASDDFVDANGTVTLEHGETETTLRLLPRADATPETAEAFEVELT
SVSGDPSLGSDDVLEPVTRNVQLEPSDQPYGLFRIGTAYVRDGNSGAVNSVAGTADSVSTQEGDTVQVTIDRQHGTLGAV
DVYLMLLSLAGEVPADNAATPGDDIAILHSAGIGAVRFADGQTRANATLAIIDDGLPELDERLVVALLNATIVGDTLAAS
MDARRVRVSNTTRESGLTIAVEENDDAHGVFELSAPSLANETLSEGAVATVTVERRRGTFGAAGVSLVLSSVVDDDNTAT
TDAVLSQTDITFVEGESSVQVTLTVLDDAVPEDTESFVLSLSAGSVTGGARLSPNAWATQAAFSVAPNDDPFGVFTLAQP
LYSVDEPANVTVTVLRSAGLYRTVSIPWQVNQNATSPDVAPSSGVVVFVPGQTEAYVQLTVIDDSIPEDREDVVFTLQAP
TSPVARIERNTTTIRIAANDFVNGVLEFEPGLSVLRVGEDVGLFSITVRRRGGTQGTVSAAYETLDLTATRSSNDYAYAQ
GRVEFAPGETEQTISLIVVDDDVPEDDERFLLVLSDAQGGAVLGLSSQLEAEVAASERANAAAVAAADLVTLREMQVTNL
SANITALEAKLDRLADAIASNETSADAVAADLASARALLAEENANLTAAQTLAQQRQASLQAASSVLDSALATRTSIAEQ
LDDATTALNSVVRRVVDFTQEPDTIDLAAQLPAPESEIEYYAGLVVTAVYYTQPDSPTPRSIAVREGLGFGVVGSACGGT
CFTGLHEVRLAFNTTVSNVVFENSFTDSEEPLGPLAVTIYNLDGTAIDTAMMQRDAVFNNAYNISAAFPGVRIGGFAVQA
TDSIVRFASVSFDQVEGGSYEDALARVNTYSSQLSAADVAVFDAQQQAGLAAQAYVQAAAALSQQSAETAAAQQQEQTLS
QQASALNATLLMLRTDSRQTQSLLNSQRQRYADHTLLLQQAENELIQAQEQADQLAAAVTEAQQAAVCPDLQCVSSITVE
IAHNDDAFGVFSINATAAVASATAGEGQAFVVPVVRAAGTFRAVSLQWRLNFSSTASPADIAAPTTGALTFSSRQTSAEL
VLPIVDDAVTEEAEHLSVILTNVSLGRVEDPSSLTLTIDASDAVGICTPTSCANNATCVDGVFDVTCLCQPGFAGDRCDI
NINECANVTCFNGGTCADRINDFDCACINGFQGKLCEISPLCDQGETWCFRSNACVHTAISQQTCQVPCDSETHVFCFAS
QTCRPRVVADMPCPVPGPAPLITAPFAISVAEDTAVLTSLASVYATPRHRWGENITYFIEDVGMGGGAAGDVANTTVAGP
FAIDTLTGVISLVGLLDREQVDAYTLLVTAVDSAPDHKTNSTTVTVVVTDVNDNSPTFAPATPTAVSVLESASVGTQVAQ
LVASDPDAGANGNVRFTLDAGNALGSFQLDSSSGVLSVAGTLDGDQQTSYTLTISAHDQGTPPLTTTTTLEVNVVVYPPP
AFTDGGSYTAGFPEEATGLVVRVSATVQHPYSNDAVMYAVVSAETSEGDDVTSHVGVNSTGHIHATQALDRESYAFVVVT
VAATDFAPLRKTSLAVVNVTVVDVNDNAPVFDSSVADGVLVFVREEDAPGTLVTDELTAQDADQGDNARITYSIVSGNTG
NAFSIDADTGVVTLAAQLNGSVVDEYVLGVEARDNAAHVSDQLSSVVSVNVSVVYFGAPVFGAPSYRGNVSEDAGVGTGV
VRVCATAQHDGADQGIDFAIVSGNVGGVFGLRMGSDNVSAEVYVAGPLDRETRGVYVLGVVGRDRGPLRKRSGVGVRVDV
LDVNDHVPVVVGADGGESGGWPEPVVRMEVREEASVGSVVGVIVSEDGDAGAYGTVTVSVGATRVGGGDFGGVFSLDGGS
GRVLVAGVLDGAETPEYVVEVIARDGGGLTSNATLIITVIYFNGPRFNATSYAATAAEDVVVGATIVNVFAVARHDQLDR
TIDYSLADSLGLFDVTADGRIVAAAPLDYETATLHELTVVATDHGPLRKSSNVTVVVTVTDVNDNAPEFSPPSYTFTIRE
DASEGVVVGSVNAFDLDSGANAALHFSTDSPAFAVASPSSSGVTTVDVVVTAYGAVTLDGLQEPTITLTVTARDGGSPAL
SSTATVTIDVTLVPTVQAPYLKLYNTLSAASGFIPAEFSRDVSSLALVSDFDTRHGVWDISVDDGSTWTRVNTGARWRDN
TALVLRTGESSSTLLRFVPTEGFAGVATVHVRAYNGDNATITGAAAGAAADALVDVGASPDTLHDVSGNTALGVVFVAAP
LSSVQVAESTNVTVDLPNLLEDTSLLQNVGVQLTSLLQGHLQFATVSGPATGMAALTTGGCDGTGTWCNSTAVAVMFPDD
VDTLVQPRDHGIVVESVSESAGVWQSRAASVTGFEETLVGDVVPLQSLLRFVPAAEENGLFEMVVRGWHGKLHALARQAS
TTAHTITIRQSVVAVADAPRALTANVTLAPVPYEVTAQTANGSRVDESIAGHAVDADGQAIGLAVVGVANCITTTATATS
SSNGDRCRGSWQYLLDSTQEWRAFPLDASDQKAVLLAPHSRVRFVPLPNYFWPRGNASVWLRVRYWDMSVGRAGDTAMLA
DASAPQQLLFPTAFSSRVVSVFVDRLGCDGEVGSQLSVDACGVCGGNGSACAGCDGVLASNVQEDACGECGGDGSSCMGC
DLVPLSNAQVDECGICGGQNLNKDCAGVCFGVASRDDCGACFGGDAERQTPDLDKDCDGVCFGAAFVDDCGACVEGATGL
SANYNKDCAGVCFGGAQISDVCALQGVSYCGEPVLDCSGECFGSRIVSSCGDCVQPDNATLLDCAGVSGVTPRVVPVSSA
SVRFTIAGSGFPPDVGARDVTCRAVSSSGRGSVTGYGWVASSTTITCVFSTLTVGDYDLEVELHGSALSSSPSSSSSSSL
AVAVVSDAASVGAPPTTNVNAFPYDTQTFNLFAVTPSSAPLANLSEAVDAIRVSGALSSFGPADETTGCLFVTSDTGLLG
VVSGQWFARRINCVAGPLQFARQIEIDIEDDEQQAFTTLDAVESHLRQARPDIASVTFTVSGDGDAASGKPLPTGSSVLV
EFSADLNQIACLEASMATINALFGLFPRVSSGSAGSAADADANAVPTLVGSDVLSLSSSEVVCAVPSVQRSATMEVMLVH
QGVVAAASGTTPTVTFVHRAAQASARFSASGRHLVVTFDVGVLPVEPCAAVFTAASRSALDATACTWTTHTLTVSLGRNA
TLLPGDRVWFAPVDTSGDVAADTLSTGAGIHVAGELHSYAVSGSVVVGLPDDYQPSIPRFTLPQQVRACAGLLLDASASH
VAAGRPATFHWSALAHGGEDTTALEAHLASVSGSSDGPEGVVVEVASSLLRAGTTYTFGLAIEDALGVRSSVVTVDTTVM
VQGSVGGGAQQVASLEILGIPPVLHASSDLTVRVRPVAPLHGNTCAGESLGTAIAAALGAASGTSADVQYCWQLSPARAS
NGGAPLAVASACAPTPWFTVSGTLLLPHQQHTLTVTVRVTSEDAEAPVLASTSTVFDVVPTPLEASVLGGDLLGGRRTVP
LDATISLDASVSSDPDATDELELFGWRCEDIALSQPCSTTANGNVPSVLLFPATPQLSQAAADFGAGSYRFTATYRKGGR
FVDARAVVEVVEAPVAPQLRVFGVAQGYVPTPTEHVFLPHAVVNPSLPVTVVVEVTHASALASATWSVVADSSSGSGGNE
DEEPLAWLDLEATALTPLTYTQAELAALVTLDDGTQRTFLQLTLPPDAVVSGATYRFRCTAATAAEHGFAEATVVGNHVP
SGGALDVVSWTMTNNGMGVTRARLTAQGWGDADLHYPLMYRFGVGADPATRVWLTTFDYSSRLSGVVLPAPASNTTTHVS
VVLQVRDRLGATAESTVEVATSTATTAGTGTTPSVDAAALAANVSAALDAGNWPLAVRVGVEALWMTGDSTNAAVVVDTV
AGVVLDSVRAALSLQSGSSSSSSSASLTDGEADLLLSAVAVVANRRAFLSETTRGRVGELTEHIGAILIPAAEEEGLLNS
NNNNSNSNSNSNRRRRASGAVDGGYGSSSSVTPQQGLAMTDIYSSAIALDSFTATNAALKARLNTLLQVIARVECRRLSF
KARPYQLENDLFHLEVAVLSGASVQTVDTTQLDYGSDFEARFERWACDDPAPASRCAGVCSAAVLFNADMTTAFQDEPAF
RRASPLLDMRFYDQTSLHTVQVASLDPALSLFLPITEAAPAGTTDSSPQRRRRSSSSSSSSDDVAAHDRVNTPHVVTSSN
VDSNSSSNGASRDGSDAVRVRREGPSVSAPEFECLVYDASQHLWLADSRCSYFAPNTGEQGVDQLECRCTAGNLQVAGYY
YASSTTGEVNVTVPAAPSGDVLAYHLRAYTYETETNAESAAWLTGFVGTFYQSMVQLLSLQDSQVAGVEVVSVINGTGNR
QTLVVDFYLVEPDGNGGNATVLDGYVEDLNTLIDTRQARFVYDSTTFELYNVTMVSGGGNTGGSGSSGSLGSGFWVGIAF
AIAAALAMLVALVLLLQGRIGGREGKAKLGGKSVDDESTLEMVDLGRRSLAASSNTSRRSSVAQLLPRFMRRTSSVVMPE
QLVEVDEEGEEDEGAQLTGDDARDQVAQTASTRLAWTRRSSLSTMATATTAATGAGDGDGEHQVSGGAASTPATTPARRL
SVASATSPQVDETEFSKGGSSDRTGGGDDDDDGASGTHGAALPFSPRSSASLGGDGQQQQQQQQQQRQRQDPLAPLTSTT
TPPRGMPPRVPRLPSSSSSSSSLSAAPGGTVPAPSALTLRPALRVPSLRSRQGPGGSEPSTPGTLPQLRPGIRAPQSLPR
LQPRALPRVNRPPPPRRPSQQQQQRTVVAPIPEESDADANESQA
>HolozoaChoanoEP00044Salpingoecarosetta_P004694_XP_004992127.1_notch-1_
MGSAQVRLSSPAIANYTLAQVTALSYGAQTVPDPQSVISLVTAPSSNPDTEDPYAAITLLRGDVSANPSGAALSLSFADG
VDITSAQLLRVYEAEDGCASAPCVHGTCIDTPAAYACNCTGTGFTGPQCQHLITCNVTQDTTPQFSAQLFPEPPANSIAY
DERAVFQCLSGFRSSASEDGPALVFRTCTASGRLGAPSATCVDIDECASVALNECEQQCINTNGSYACACTAPDSMLSSD
NRTCTYAVQLFPDTIDTETALDVVDVLVVAQDRDLSTLPIDNITIGNLLITETAVIQSSIRVRLQRADLRSTAAIPVSPS
PILRQATLTALSSIPNTASVWQTTGVTSTTDERCVHALASEQVPGNSSVLAEVEYRVATSIFTIVHPTSATAPQATARRD
SLTYDVTTALPAGTRIKAFGCACPTGFEGDTCADNIDDCSPNPCGPGTCTDLVADFTCSCEGTGFQGDLCAQRVQCPAPA
TADAATITSRSPGVDVHFEDSVVYSCHSGNVVYNTTSGSTLTTLLPPDSTPAYMTSFTRTCRADQTYTNTELACHDVNEC
DPDAQDQPRTYQQQALYTCDDGYTTTGDAQATATYTATCTATGNYTFQGTCVEVDECAAQPCMNGGVCTDLVNAFECACV
GEWGGPTCSDDTNRPPERISLSTTRVPENTFPLPLVTVTVEDPDTHQSHTLQVLSSTPPGVIVVATTNGGSSSGGSGGAG
AASPTLEITRALDFEVDGSAIEAVVRATDNGTISQLSADFLVRITVDQDAGGTFTYALVSPQGSTAAAAFQIMGDMLLVK
SAVPLNHEANPVVTTSISSIDNNGAVVTSTFNISVVDINEPPTDVVVHAINDTSQQPLQQFLVPEQPAHATTAAQPWLVG
AVRVLDPDTADATADPQPFVFDVSPAGVAYIENQQLFVDRSALDFESQSSFVINVTARDARDSSLAVSHQFTLLVQDLNE
SPTSVVPNGVPSISEHALPGTVAGSLTVQDPDSIANDTHTFLLTDASGKFALVPGSDRRTVQLVLAAGATLNYEVRSVFV
VAVTATDQGGLSATSQILVFVQDRNDAPTTPTITSNRLPENTTALPFVVGTLQATDEDASQMLQFAIDSIDPPHVAPVFA
LDGAALVYDNTDSPDVVVSHETTPTITFTITVQDSGGPGDNDPPLSTTTDIVVRVVDSNDAPQGLVLINATAAVPENAVA
GTFVGTLAVTDEDMDETITFEILLGGEFLAVATPQPTACSGGAGLCTADVVTTTPLDFETTPTFTLLARATDSVGSSTTQ
FFTIAVQDVNDMPRVLGLTNTVVSEAPSSPLPLTIATVMVDDEDGDVVSCSVLAPADAAFTIESAAPASGETQPQQQLVL
VDAQPIDFEASHTFDVALACSDGNGGATDATFTLTVAEDVPVRSTVASIIVVDQDAGDTHNVTVASEPAGVFEATQDSVA
VIIRAEDSAHNVLQTTITVSVLDANDPPSAVTLQPSSLNEHTAAAAASSDAIDFEVSSVVEVDVQAEDSEGARGPVTTLF
IDVVDVPEAPRQLSLQGDVVEENAVATAVGVVSVLDPECKHVALGPTTCVDDAATGGTRCTATLSTTSAAANAPNYEETP
FVDVVVVATDLLYTPPYLLELSTSSVAENTPPGIPIATIVAFDEDRSGDEHTCQLLSGGDSALLSLLPPNTLTVAAGMTV
NFEERASLTFAVWCSDVNDATVFATANLTLDVVDVQEPPTAVVFAASGPVPEVRSQAIVLGTLSTIDEDAQDSTIFVLSD
NDGGRLTIAQTNEVVILADAPIDFETQPTRTFNVTAIDLSGIPVSRQFTYEVADVNEPPTAPTITPTLGNGGDNSSDVTI
IPVPETTAVGTVIATLTSTDPEGTPVSFVVGGQDSASIVLATPATPVNFEGGSSSSSDARLFFWARASDGVNDSPATHAG
IAIGDVNEAPSSIVVSPTRVPENALPGAVTLSVTITDPDEEDSVVITGIATDPANIDITIQTQPSCVSVPPREGNNGTLA
AGYTECSGAVLSLNQPFNYEQLPSFVLTLHAADAAGAQTTATGSVEVANLNDPPTSVAPATVQLPENSAANTTVAVLTIA
DEDAGPAGTYTCALRHPSSASWPFVVSGGRRVLVDPTATASELKAALNYEDTPVLLVEVTCTDGSTATTPLAINHTLTVQ
LTNVPEAPTDIVIVPGSVPENSPAGTRSLPLVVARGAVLDHEATPQLSVTLGAFDPTFRYVIRTIAIPIVDVNEPPTMPM
YEGALTLPENAAPGTVIGEVSAMDQDDGQTITFSIGDGGDAVGASSFTISGTSVVVGPAPTLDFETQPSVSFEVVATDSD
AASPLSASTIVTISLTNANDAPSTIAFEGSFTLPENAPAGTPIGVVIATDEDASDTLNITVYESSSSSRISGVRAGVTAC
EPGEGGVGVVCRAQVLSTHTFNYEELLASSATMRPIVVEVTDTMGGLASASTSFTVLDVNDEPTDLVAPALPLLLPENAV
PLPYTVSTLTLEDEDQVQVSPVSCTVDGAYADSFVATATQGTQRIAVQATRTFDYEEEPDTFDIAVTCQDGAFSITRTFP
VRVLDEPEAPTAITPMQISVAENSPVGALVGEITAVDPDTFDRHSFAFVDTANLPLTVVDDNTADRSAHVIVGTPAPGQA
ALDFEDESVRETTLLVRVTDSTGLFADVNVTLIITDVDEPVPSFTVAPAAPIPERTTSPTLAATLTAVDPEGDLVTFTVT
DESQAVATGARACLAVIPPVMPAAATMPSDTITTISTTTTTTTTPAPAFTGSGDGTVVSSGDGDAGADEIVDTTATPVST
TDATGTVPTLAADPSQTECRTSMTVTSSDSVVLMIVPGADGLDFERWPVFNVSVHASGMMDTPSGITRDVPVYVLDEPEP
PRDVQLTATAVSESTAVGTIVARVQAEDDDAGSQLTFAVHDPTDTFVLAAPMNASDVQCETSAADGVGAVCSAPLALTRP
LNYEQQPSHVITVVVSDGQHTTTANLTASVTDANDAPTALSLDPSSVREDVRWRRVPVARIVVEDEDLLHNPAEQHTCVV
VEPASAFIIVANDTTGQIINEVFATSAAAIDFERASERTITCMDNGVPRASLMQDVVLTIEDVNEAPVQVLLQPPSVPEN
AAVGTVIARIALDDPDLYTFTSPDSAEPAELAMRRGFGNANVTLVTEPDLHPFTQRGQELVLTAPLDYERVDSYTISFLV
QDGPHTATFSVDMQVLDRNDAPAPAALDNNVLLENATAPAVVGLLLLFDQDEGQELRAAVAAGVGNSSLFTIDAQNQLVF
VGAPSFVLDHEQAPVLTVVVIVSDALNATSTTVLEVMVGDANDAPIVRAPQPSPVQVTESAPVGTSVATLTAVDVDVRDT
QLVFVLSDPTNTFALGNVTCMPASSASQLTGVTCTTDLRTRLPLDYESTPTYVAVIEAVDAQGARGGRAITVDVTDANDA
PVIAGLLPDASVPETLAVGDTAAVVATTDQDANHAVMCTLLPPTDSDTPAPPFALVGGNRLQLTDPLNFEVQAEYTLRIE
CVDTHTPVAGRTTASLALYVADRNDAPTRVWLNTTATGPLPEDAAPGTVVGQLHVDDEDAADAGMHRLRVVGGGSSAPYS
SRLAISADGRQLVVAQPPSPLAANEFLFDYETAPVVLVEVEATDPSNASVVSQLTIAIADANDAPSSPLLDGSSTVGSIP
ETAAPGFVVGSLHAMDADGDAVTFFIASDGGAAGADNGLFDVVPAAGNSTALLVFAGPTSALDFEGGNTMLAVSVGASDG
RGGEAFTDLTIAVTDANEAPINLVVSSPLAVAENMAVGTAVGTLTATDPDSNMEALQFDFIPADVLSVVGVTCDHAQPTG
NSTAIATTCTGVVVTAQVFNYEQTPSVSLVARVTDAQGLAITRSVQLQVADANDRPAAVQLLQAEPLPENAQAGTRVGVL
IVSDEDTTGQQHSCAVTDTSATGGALFSVTTDKNELVLRSDAAGVLDFETSPTVEVEVTCTDTTPQRLNVTQGVTVRIGD
VNEPPTGITFDGELREDAAAGMLLGELVVADPDVNDTHTIAGVGMDARLQLRGNLLYVRDDAATLFDYETEPLLQLHLVA
IDSVGQFVQQLVNITVEDVNEPPVDVTLTPTQPTAVENTVPTTLIGRLSALDPEGSGPVTFRSGVPAVLAVTSDGNVTLV
APLNFEDSSGGADGVQWFSVVAVDATGLETEARIPIRVTDANDAPVFTEPAQANAFITAPENQPVPVDVAVVDEDLSDDL
TLFLVEDPEATAVQITPCAASSSSSMANGSEVVLRAGAEPLNFEEAQTASVTIRCVDSGVPQRETTTTFTLTVTNANDPP
TRIALSPTAVSEFASVGSTVAHVWAEDEDADAARFHRFVALSAGDPPFFVFGTSLVLSRRLDYETQRSHNITIRVEDTAV
SPPATLTQTLTVRVIDEVDCDATRCFNGGDCVDIPGEGFECMCPPGYDGQRCEINVDECAQQAEPCGPGVCVDGINEYTC
NCTGTGFRGDVCDEPVMCTAVPPPNAALVVNGSLVDGDDASQQLAFMEQVSVACLQGYTTNGLVDGPTTFTEVCQDNGMV
SSTASCIDADDCLAEPCLNGGLCEDRVAGFYCQCPPGFSGERCQFARDCFLDQAGATATVTTYEDLALLAECRVFHSNVT
ISITAAPANATADDTANATTAHLASLSNLQRVAGVLALRNNDHLVSLRGLANLTWVGGLVLENNAQLRTVSGLSALTTIG
GELVVAGAGPSTLQGLEPSTCGSVIIRHSSLVSLEAVNLPMWLQGSFVLENNDYLLRVNGLAAVLQIAGDVIVRNNLRLM
TLDEPSNLARVDGDILVRDNTVLLDVDALASLQSYGGSWVIANNSNLCFIGPFLLENIASLEVNSDSEEFPDVMLARDDC
PAERADTDGDGVFDDKDNCPRVFNPQQRDSDSNGIGDVCDCNEGSDAFCANGGTCVQDTQARHYMCACPVEFEGPTCNIS
SVYPVPQMQVEHSALFQQQPVRVSSVAFTQPYLLLPGTNPEVITDSATTDTVTTRLSAAWASLQAEEDVDVPRQPAHDAV
ATLLSASTVWFDAPHVRVHLQARDASFNMRTAATTVSITLSARVDTDGDGTKEDVSVQAWCETSAASSGCIAWTSVPQSW
FPLENSDGTPAAMRAVTVAYGIGASLSASAFMQELPGQLQLASRPAIAARVRNTVAVLVPFAPVYREDTTQLAVYAQADR
GVSAVVLRMDMIDSDALRFARVVAAPGWSARTSTSGNTTLAISLQRQVQQQSGGGGSGSYANPEVLCTVEMEVMPQAVEG
RFSELQATAVGFVDLQGRNLQLEGFYPLPSPALHLHRNRGVLASKSIGYVPVAANTLVALLPHLAQAELINTARLDGNTV
SSALALWSADARGTIAPVSPSTTALACESGKQSVVRVAADCTAVVLLGTEIEGQSRVSVTVRVSGTAVSASVDVRVWFPL
ASTTTASLSRPTTRPLAGLRDHNCQPVYEDVFLDVSIALALGSPSSQTAPPTVRVDATRLLLSGITSSDPATASLDPSSP
GRGTAVRVRAHQPGIVLFLVQTASGSFIGAVALEVQSEAAQLQVFARPIVDLTLASSSSSSSSPTAVAASVPEELEPTRR
FATATYGNRVTRFPQNVNILAVGIASENANTTASSSMVDPEPTDLSGVLGVVTELYDASQDVVSLVDGSTLLVEGLTSPS
GPVANVSVLSLCDGAVAGTVPLHVRTTPAVPTQVEVLLGAPRLAVSGNAAAASDVGIPTRTRVRVILHFADGTQQDATFA
PGVDVQVPAGSVLLTGNDVLTLATTSNAAAGSFEIAVTLTNFDNMEQRAPVTFVRAAALLLDAELSPGGSAVPDASSSTS
RVHIGPLQALAADRSLRVSVQLLLTDGTAVDVSASSFTTLRAVVGGTTAPSNTVELVLEAGVFVVTQSSGLQGDVDVFAS
FADEAVTSSRLLLSVSSTALPVETIDVATVGNNVEPGLDHGGNGGNGGDEVVVTPLCRVTGTAVPLTFALGFADGTTAAG
AEDLAMDAAAFAFASSAPDVVEVTADGSAVLLQSSLTPVQLHVALSSATTINTTVHVLPNALPAVGDVDLGELCGPPLVK
SGTTVAVPVWVNTGARAAALVDLHVTYNPSALRAVSATAGADFSGQLVQRLNDPPGVVAVGGISDPFSGPRAQVAVIAFE
VLDDTLPLDLGGVVQTLATLRGADIGGATPRAIVAGRLASGDAGDVSAPVTTTATPATPAAAAAAGRTRREATPCSNPPC
NCSEIVLGDTNADCVFSIKDVSYLQAILADLALDEEGTRAMLLDAQLREMDVDRNGVIDARDSSLLLRINFGLLPFVGKA
ATSFDENECGLSLSLPLPALPATSAANTYVFFAVDMQERASCFVHRRQPPRVVVGL
>HolozoaChoanoEP00044Salpingoecarosetta_P004995_XP_004992428.1_hypothetical_protein_PTSG_07016_
MLASTAARLLVAAAALACALLPPNSGARGQAVLLDPPRQDTAVSFNEADGSVFFCQRASLTAASISHMTITVDPITSTLE
GLTAASDTLSISYSSDDGVLTIDGPGSVAEFQSALQSAQFFSFESPPNRAERTVLVSAFEDDASVLGSAVASVFFGAVVI
PPRLDLNTSDNAQPTQIGSTDPLDAQVLFTEGSAAMTLFPDALVLDEADNVTTIMLTSSISFPDGDAEVFMALPGVSLET
TDASVTITLPAATTSEEASVVLQTLKYRNTADEPTAGQRTFSAVVTNGAGLTSEAATLKLTVRTINDHRPSLLLDAFTVE
EEKAGAVGRLIVVDGDRNQPSSGTPTITIINSTLEDGAVTISQTHTLLLTRPVDRDTEADEVVLTVRLSDSQLPPLTSVQ
LVTITLTDVNDNAPVFDAATVPSTLIVPETTTAGVSLALLEATDLDSGDNGRVRHRIASSMPSQAPFVIDAASGELFLSQ
AVDYDVEDSYQLVVEASDQGDVCQVEQPATDGPCVTTHVLDITIANQNTIAPTISNVPASVTTTENDPPLAPLASLALDE
GDGFDTWAQASVSFTRQAALSRLLTCPNQASFAPRAGVWDTCGFSTTAPTPLFADAVARGDATLVNQQIALLPSTGQGHV
AVPDTTYQAVLPVLRSGFHITAWIKQAAGNSGYLLAVTSPDTSKQYLGVFSQPASGIISVLYERDTAPAGVSSLTTLRFA
VPAQVSLADGTWHLLSVALRGVSARLVIDCTPVPLQSIEYFTAASGGGMQAVTNTAPTTLPGRPVFGDDAMFLVGVRPVG
ATGTRFPFAGDVAALSVLPEDNSLADAHLRWCCALGCGTYATVDLTRTTGGAPAHTDVFSQATVNAQGLDLASLRLNGPH
SITAQPSEGAVLSTAALQLLLRLTVVGYALDEPAILTQQQQQQQQQQQQLSLVVDDGGLEARADISISISAVNDHAPVLD
LGGTDGNYAAAFVEEGDPTPLSAPQLLVITDADVPSSGQPANMIATAVITLENAPDGAGVEVLGWDQQLATTLGATVSVR
TTPSPRLTMTGPLSLADFASLLSTITYTNTANEPQGTTRVVTWRVSDGVHDSEERTTMVSIASKNDAPQVFAGGSTNSDN
TVTIVEGEAAVQLCPDAVLLDSDDTQLRSVTLQLLNTPDNDAFNATVETLSVDTALATLLNLTVSTTVTSPTDNDNNENG
LAARVQLVVSVQQQQQQQQQHTQSIGAFVAVLRTARYTTTLSTPSNPSTEPRELNVIAVDAQGLASEPAHITLFFTAINN
APWVDVNGPDAPGTDATAVFHEGDLPLMVCSSATIMDVDSPMLFRVVVELVDGVMDGAFEGLTIPSSALPSGVTITRRNS
DAVLVLEGQATPLAYAQAVQQLSYFNFADEPVPGVRTIVVSVTDGGDSSADFDAETGMASVTVTVVSENDLAPFFLTPVN
ATTSVSENTAAGAVVARIAVADEDLGIPANLTLNVVGVSYAPAPSSSPSPVPALDISSWFALQVTASLSPECPQAEDVVS
PDCAGSSCVGDDDCVGFQVCCPVACGSVCVDPTPYTLHADVVVTGLDTIDFERVHQVALDLEAADAEFTHTVLGSVTIGI
LDTNDNSPSFADDEYVVTVPEDLLLDSVLVVVEATDADAAPFNVPLFSVAQDVLNASFCRVNATTGEVHLAQHLNRETEA
EVQCIVQVADAGRPGVVSDTARVRVLLRDVNEAPPAFPFESQMLPVSEDVQVGYEIISFMLTDADQAPPNNAITVELLPE
SPSEPGTGPGPLPFEVQVVDQYSVVGAAGELSVRVVTNATLDRERRQAYALRLRAMDGDATMPESERMLAYAVVIVLVSD
VNDNAPLFSAVQGQQLRWSEDTPVGTVLLELDVTDADILDNARITTSIRAQSPANTLRVEMDTLEVGQQRVAVVLAAPLD
RETAPTIALRLLATDAGTPVAMFSTLELNLTVTDVNDNAPVLTVSPFGRSEPESSSSSPHYPLVASTVTDADASLGITGA
AVRAYTERDPALESCTAQSASTVCLSAALDVTGAMVPAGTLATDPAYDSADGAEVWLFNGNNAYGVVQTQTVQAFGSVAG
GSFSSSCWLRVAQDSDGGYVYAKTNAAGDERFYALYLSSQAEELWFSYQRERGTGVPAANARVTAKFSSPALMDNAWHHV
AVSVNHISSTVVAYVDGAALGDPVIEERNDAGTRLDPHGNPLTSALTDGEGLLLVGARSSPSGASLLFEGQLSSLLFTRR
AINRAQLGCLVQCSQPLLDATTGSSSSSSSSSSLLQQERPMVAGRCTDASAAARVVDACGLGAAELPLQELRALQPRNFD
TREDTLFMTPTGYTPMPVGSLSPSRISPESGVLLVCTWMQFLLSRNDRSGYLFAKTSIDGSTRFYTLYVREASQELWFYY
KQAGASGVASRVLVRFSVPALFEDDLPTWHHVCIRANNLTLHAILDGQQVAPSAITSRNRETGENEGPYTLPLRYRLDDG
AGVFVLGARNESASSASGSLAARVADTLVAFSNVAGTDAWRCVARCGALLSVTVPSSVNSGRTVPLATTTSSGGDELHIV
VDAGSNPLSASDAVAVLESVQLNVQLLQPLLLSPAATAIGGGGSAQQPCFTASASVSDQDFESALAFSETCLTAENEHAV
VVDLDVTDGPASTNPNASRTFVEEQGTPTAPLRHVFVYDSDETTNGLQLNVTLLNPLDGPSAESLTFDTDAVAALGTSSR
STHALTGTGSLSAVLDVLGTLGYINTADEPTFTQRVIEVRIADSNGLEAQPPAYMLVTLESVNDRPVLSVVPNSVGAYNE
DAAAYHVLSDAVVTDSDSRLLREALVEFVQRPNGEQEILFVNSTVVDQVATPAGLSIGFDEQVGVLLISGTAPLSTYATL
LASVLYRHLDTENPTLGTRRLQLTVTDPTGLQSDEQTVEFSLLTNRDAPIFDLSQVDLAPAFVEGDAALPLLALAGLRDG
DSAELSTLEAEVVDVADANMEVLMIDPSSLLDPDSVTITTTGGGAVVSVTGPAPVNVFEQLLQTLTYTNLADEPSPGERT
VCVTATDTSFAATRVCLGPTVVPLNDNAPQFSQSVYVHSVDENQPASTPVGSVAATDGDMFDSTLVYGITSSQPSPAPFE
IDPATGAISTTATLDREAIALYTLQVSVSDSSTEQPARTATAIVLVDVTDLNDNTPRFTVSPPSTLHVAENAGGRVVLAT
LHVADADEGLNGPPGLSVTVERGSDAVRIADEGNGMPQVVTARSFDFEVEQTIAVTLRLADSGTPSRSVTANMTLLISDT
NDNAPVFSSSTPALVRVREEIPLGSLVTQVAATDADRGANASVHYQFNTTAMTAAALATFEIGAGSGEIRTQARLDFEQQ
RAFELVVQAVDDGTPTQQVTQHTIRVEIIDVNDHTPQFSQDVFFATVAEHASAGTSVVLKGGGSGVSLVVMDADTLAANT
DVVYSLLFDVGSPVAGAVAIDANTANVTATLIGGALLDREEVPWFTVTVLANSTVAPFLSNTAVLNITLLDINDNAPVLG
PLPHQVDVPEDAALGTLLLSLTATDADAALAGTVRFSMRAGSTSPSQQLPFDVDAVTGRVTLAAPLDREAVSTYTLVFTA
TDLGEPRLPSNETTVLVVVTDVNDNAPHFTSIMVVSQIEEQSRASVGTFVAEDDDEGVNAQLTAFLRVHTADGTDVTGAG
IFNISQPSPLQAADSVAVARPALLDREVLGDVLNVSVCLRDGGSPPLQTCMAFEVQLLDINDHAPVFDAAVPNAVDVIET
TAVPSRIVQLLAYDLDTGANGDVEFFLNSTRPANAPFAVSQQGMVFLSGPLDFEMTKEYVVTVVARDGGSPPMQAFHTIT
VSVLDANDNTPSFVGAPYSVSVAENAAVGSFLSLQLAATDPDTVASNLMFSLENAAPSADFHVTSDGRVQLTSPLDRETF
ASYALLVAVRDGDGHADTATVGVTVTDTNDNAPVFDRGGYEFVVDENAAVGTPLTPETATIAATDADAGANAQIRFSITT
TTATVPFGINTTTGMLYTAAPLDFEAESVHVFRVEATDLGTPALSTSAPVVVRVQDTNDHAPSVTFSETAASAVVFEEDG
GAVFLFDDRLQLTDADVDFQRLESATLVLTNARDSLAEEQLLPQLLFPGITTSEGVNASTSTRTLAIRGEATIPAYLRML
RSVQYTNTAQEPLPGRRTLTLTVNDGVHVSQPLQVTLSVRQLNDRPTSSVSAFNALTIEEDSTNPPAFDVCALVDQLGSD
VDPQPRRGLGIVVVGVQASAGTWQYALRSGGQSGPFTDMTDISLTTALPLACEQVRLVPAADFFGAARLIVLVWDQTQGR
TGLGPLDASLLLQDPRSSVSQQAIALTINVTPVPDAPIIAQEDAGTAWPSPTVTFAEARSPVHVFPNVSIVDVDSTSVSH
ATVTLVNASAGSDVLVIAFGADEQQVAPAVADDEGSLWLNNTAARTACAGIALSYAEHNAQNQTQMVVDRTVLTLRANTS
SQASVPLSVMVYCLRHVAFASTAFEASLQARSAVLTVYDFDESRFRPSNLSAKAATTVLIELTNDEAPVLSFASELDANR
TYTEPSQALGEPTPQLAVLPSIVVSDADAGFPLAAATVELVAGTVQDSGDEELRVDGAASGRSLVLPSGSVADVQARLRR
VVYVNTRAEPTPGVRVVRVRVHDGTFQSNVLEVRVRVVTINDRAATLFVGDGSPFYQTSFTEDSAGVAIVSPNLQFFDFD
NAVYPLLGVTACINEHTTGSAGAQQAIVAAPTWDNTSTTTISPGNNNACVRVHSTSGAVADYRQALLALRYVNTEEEFTG
ASRTISFTVEDVPGVTTMTVTVITLVRVNDAPIIAFSGFTNGSSMLQSVRFREGSSPTPALPGVVASDTDSTFLTGAFVT
LVSAPDGDSDVLTVLDLPTSAGLSAVFCSASGVALPVNGTVPAGVWDGNGMVLESCTSRRTLGIRGLARVHVYEQVLRSV
AYVNLLGLDERAGNPTRDTRVVSSQVVDEQGAASAAIRTLVLLEPVNNAPIVSLTGDDTLLSGRDATTAYVNYTEESGVR
TLFPAASVVDVDSANLTWLSVTLVDRPDGSAEELAFSSAALANAAFTSAAQRGHVVSVQGTAPVSAFEDVLQSLTYENSV
DNPDMRDRRVDVVASDGINTTLVHAILQFQAVNDPPVVHLRGAVNGSSAVQLSFVEDAGLPVSLTGTRSPAWEGEYPLTN
STCPLSCDCCLSGSLVVDPATSAATSSLHNITISIDSVAELQTICTGYFGGYPTASLVGTVHNATHITAPLPGLQGGNVV
CERSFPEDAVDGTRPSIKCSVSATCPTTSFNGQCNSTSCGVRSVVDITDEDNTELSGMWMSIRARVSLEGDAIECGAAAT
SFNLALVAINDTVDVDDATIRVRTYWVAPATAQSAPLASFQAYLASCGYVNVAAEPFAGTRNISVVVCDGTDNSVPAPVT
VEVVTINDNTPVFDVPVYLANISEAASVGSHLLTVRATDADRQTVTYSLNHTRFGVDSATGEIRTTSRLDRETSAATVLR
VTASDGERSAVVLVHVTVLDVNDNKPVFSETRFVGIIAEDAAGGDTVLEFNTFGNLPLFLTATDADAAANARISYSLAGP
ASALFEVDSASAQLRLKAGAASPLDYETRRSYVFVVLAQDAGTPTRFADPAVVEVLIRDVNDNAPVFDGASLNDVVTSEA
SPVGTVLRQVVAHDADDNANGQVRFGLHDTTTASGGGSTVATVGPFTMYGNGSLVLTQPLDYEVQQTYTLTVVATDGSTT
QAQHTLANLTVQVLDANDNCPTFTVTPEQASFAEDAGPERLLATVSIADADAAATNNITLTAWRAGNNGQASASDRPAVV
QTGESVYQVLLGGLVLDREQAASVDVVLLVSDGVCKVNRTFALTVTDVNDNAPVPDSTFVRASVLENLPAGTLVTVLNAS
DADAGVNGRVVFFLAGASNSSNPYVEVTGTGEVRTLRQLNREALQQITLVVGMTDTGVPQRRLSATPITLVITILDENDN
SPQVISPGSSVVFPENNAVGALITTVVARDADAGANGELTFSLIGGNDGGEFELDANTGELFAAVKFDRETQHLYAVLVR
VSDKGTPSRSTPMPIAIIIGDVNEPPVITAPAPLSTVNVKEGLPVGMLVFSVQSTDPDTSGSNTNVYELETTPSGYLAID
EVTGDVTMATVVDVDVLGAPLVLTATAIAHDRSNASLFAAVRFTVRFVDANDHQPVFSLQPVQVSEAVAPGTPVLEVQAT
DADITSANTGLRYAVVSTTAPGTAPVAFLAADSPVLVTTSSLDYETAANFSAVIRVSDTGSPSLSTTHVLQVTVLDVNDE
APVFTPANVAVSVPENVPGVELVRLHAWDRDTGAGGAVFFSLVNGSSFASVNATSGVLTLESALDAEAAQTVRVLVRATD
GAVPFNTRDSVITIHVEDVNDNAPVVTADRNPVEIAEGRYTAHVLFNLSASDADVGSAASQVRFSLVSSDGFPGGVYVDA
VTGAVRTATASAGGSVLDYEQRTSYVLTFLASDQGSPALSSTISVTVNVTDVNDNAPVITSSPPATLGVLESTAIGHVLF
SITATDADSGENGRVMFTSATPAVVSVTSGGQVRLAQKLDRETRDEWDVAILVADSGAPPRRVWVNVTLRVLDVNDNAPV
FCSLDSLTTCTPITVLNVTVRELAVGNFTIRTTDADAPGVNSAARYSGFGDPRVSINQLSGLVSYNALTYESNSPVVTYT
VYASDLGSPRFISQLTIRFSITDINNNPPTASLGDFRYLVGRQDMVVLTSLQVQDADTQSPLERAQVNMTRTRTCSECAG
AFFVELTPQMIPANGATRNADYDSVEFAGSGQYASLDETFSYPTFPQNELGDIAAISFSLVFRLEDGASGFLISRSILNQ
HAPAYSLWATSQQLAFVYNAEGDTALVQAGDVQLYRIEFDLAEPIDDNEWHHVSVRLIFPTTLDVEVDGAVVAAARVIRP
DGSTSTSPLPLTQTPIDNTNAVTYLGARFDPSAGATESITGAVRSVFLGNETWPTALARCLGACHQGIRVDVDSNSGITA
TRASIDATTTQITLSGSASIATYTQALLGIRYWSDFQPPTATPVATLSVDVFDGLFTSNTATAGVYVVDNTAPTLDLNGA
GASGVDNNLIVTFTEGAAAPVFVTPAATYTDDETAGSTASIIQVVITNALDGALDELSVESSLVTVQPSVSVNGSTATWT
WDVSTAPLSAAEMTSALQTMAYKNSADEPAASATRALSVRVYDGAEWSNDALARVQVTLVNDNAPVIAVPQSGQVQEGSA
VGTVLVSFGVSDADACVSPLATSCSDNQVAVTLQADSESQQYVSINSAMTAVVLSASVDRETVASLSFNLTAQDGGSPAL
STTVGPIAISVLDVNDNFPSVFTDFLSITVDEDAAVGSVVGKVEAFDGDATAAFSTLQFSLSPSTPLSIDADGVLTLNSA
LDFETASFVSISATVSDGQFQDATFIDLQVQNVNDNAPEVVLTPALVSEYVEGSGPVLVDSGLSVEDADGDLPLESAVVR
VTTPVSGRQCLVDVAANDALLAPHARLLRCHDGLSTPLIGQVQDPNAFPVTVPAYRVLPLPRSLRFTLTAWLWLSDSNST
QCVLNALDETAPSPSDALLLSFRLSVTEAVLQFVDARAREVQVVFPTTVPTREWVHVALVLRGSTAQLRVGSSVFDAAYV
REDGVVRPPTIRQPLTATAASAFDVGGASTQAACARFQGLMVGLTVHDASLTTAQLSCLMSCGESVSVPTSASASAGLAV
TTAVSSTGFEVNISGPGSLSAFSAVLSALTYEHKQHAHQGTSVGFTARVYDGVWNGTAAWTVALTPQQSPPVIASRSPDG
LVFTEGDNAAGAPVPLSDAMLSVVDVDSTEFTSLSFELQQTPDGVDEGLVVTRGPPTALTIMGDRVVMTIMGPAPLSTFM
AFLPSLVYVNTASEPTPGPRGLLVNVTDSSGQTAAPLALNITVVNVNDNAPALAQVLNSVDVPENSAPPLVLSGLFTATD
ADGDALAFSVAPPLDTVFSASATGLVLQQRLDFETGAAELNVTVVVSDGAFTTTAVVAVAVLDQVEPPTLALTSGRTFSQ
SFSLDALVQTTAGEGIDALQQVRVVLPVDAANAVPSTAVLTTLPCVDEPRLSVKLTRACAAGLCDFDTASLLTDAVYRGG
ATLDTAVERVSFRGSGRYAMLSSSFADALVATSSTLDVGGVVTWVQQDAGTAGMLVAKSVSDFTHVFALYSDGPDSSVTL
YYSKAGESDTTVARVTAVFELPAGVVIADGQWHLMQLLVAFPDVHLFVDGTRVPLSYALHRPTTQSALQRVEGPQLPFRL
ADTQGRAWYIGAREDSLAGAAERLSGELSGTTFLSATAPDSLNGTATHDLVTSCPERMQSSEVSVAGVTVTRTGPLDVSA
AFVDRTARTTANVNTVLQQLVYSSYVPLADRNVTVDITYGQTYNAHLRQSTTFTLMT
>HolozoaChoanoEP00044Salpingoecarosetta_P005342_XP_004992775.1_hypothetical_protein_PTSG_05882_
MRAPGGVCAATVVAGFFLLLTCVSAAPVPEPRLIVTPVSKIIDEGEDVTLSFSLTEPIICRSVFDDCRVLLLITNARPDE
IALSACYLQWHADEWDVTKQITVSGVEDFVDDGEKTFTLITEPLQSNSEYYANFDADDIVIKTQSYQPAQCSSTTDPNQI
SWDGRRSTFTSSGTYLLWGAPMRDWEVQTRVTNGRNCAVGVREGCDLVVLDQCSGNGLVMYSDFNNPPSQRLSVRQESGT
NNYIISSARSAAQVRVVVRVRVVFQGMTSCGWSGCRRAPRFSSTRWLDVYGTAPGFDFGYVDRANAANTEPRTRGLCGSY
DNDRSNDPINGNGLVIPSSRDFFRTRKAGACTPYSRPEPDVAFCEAPPRPVQRPVLRSPDIEDLTELLKTLDIGDDDPRA
AYEFDPQEVGSIFLGDEQVARYENLCESAITGSLAADVCAEVGVDIQQYIDNCIEDLVTQQDEDLILGAIDSMKEDCEFL
ASTNITLFDQDEAGNLVPGQLQRAVVERLCPGDCSFNGVCNNGTCICNDGWSGADCSTNITVVPANNGLFPFSCDINTAC
PTVITVSSEQLLPGPGLNCLVDGEETPGRFIASAQMQCAIPRVNITGAQERVLPVRISRESGEYSTARPFIFYDGRCKQC
TRDGECTIKPNACVIDNQCVLEGQAPADNPCMRCQPQVSQTAYTPAFEDAQCAPEIRGLDSYITVSEGTQRGEEVAAFTV
GNTFAEEEYDVVLSSDGENDGASDVFSVLDRGNGAFALILFDNVDYEATPSYALTVAATGRSSGLVHEVRVSVDVLNVNE
NPAMDQDAYTAALPENAAPQFLFRVSATDPDSVLVRDAVDARYSEVSFSLTGFRFASDAALFAVNPTTGEVSTTGPLNHE
DRGEYVFEVVATDGAGARATATATVTVTNVNEQPTFVRLSQIFVHEDAALGTTVGTLSTVDPDRDNTFTYALLNGTDLFA
IQGDALVTAVEFDFSGDNKDVPLLIRSADQGGLVVEEVITVRIVNQNDAPTAIALVQVEHGKDASELTTPLTAIPEDTPS
DSVVGLFKVTDPDASDLHILTLTDDADGTFAVSGPALILVKPLDFESTPTHTIRVIATDTGFPPLTSPEQAFTITVEDRP
DAPREIALVPSTTITENTPAGTVIGVVRARDDDPSQPMTIEVSQECPFELSGGVDCANSEQGHTICTAQVTLTRQIDLEG
PAYKCVVTATTTADDGLFGRETIVVPVENVNEPPTSVALSPATIVEGAPAGTFVGFLSATDVDEGDVEFEFALADSTAAN
ARFAIKRQLDGGVERAAVVVAGDLDHETRPTETIMVTVTDNGGASATLPVEIAVTDRPMHIAINTTVIDEVVRPSEAVGQ
EVAHVTLVNFDRDDLTVVFTVSAPTEDTGLARRSADDVAFDVLPSGQPNTARLVIRDGSLLDYESLPNHVYAFTVRASFV
AAGGSSGSGVAVPAPVSSTIEVEVRNVEEPPVFNTPEVTAPVGVAPNADSGTPVVVLSAYDPENAGDVTYAIESGNDDGI
FIIGSTTGEVTVIRTPETTGAQLDQMFELVIVVTDSTGAHSSRFVLPIVLDTSLATTSATSTSTTTSTADTTVDPSIVVD
PTAPGGEDLESKGSSNSAASSTIPVVIGVCAGLLLVVAVALLLFVRGRRKELHPSFASTPSTMDNPLYHGHHMHHAPVSG
FVDGFSSQLYPWYRAEMSRADCEMELLNRAAVGEFIIRDYPTSPGWYMLHVRTGTAEVAEVKIRPQGQEGKFVLVGDNSG
AAFASLPELVQHYAATTSPVLGVALVAASGARQPVVHQYDDVPAVMRRGQALEEDPNAPHLPLKSHQADMIAQVASGDDF
YGNTHAARDLLGSSAI
>HolozoaChoanoEP00044Salpingoecarosetta_P005491_XP_004992924.1_hypothetical_protein_PTSG_12381_
MQRTAEAAHQATQRRISQMLQQAYVDLKPGTMFKSKDDVFRALAAVAVFHGCNHYVYASDTFAIRVICGNEKRRQDALNM
NASDPSPLGCLYCCTSTIQPCGSNRTVTSQTLARVDQAILGTGLQMVQVARERCFGPVSIMVAITHWMARRRLDVLAHAE
THSSPLTSFAAEEVAASWGAAAGPAALDIEHGRVHVHRPNVQPHQPTVTVANGVCNCIYHKNYSGLPCKHIVAINHPRAH
TIHDMFKQAVYVQAWHDFGLRVPLEASSVPCDMLPPPAVIQPGRPQENRLERQPRNRTRLFPPVLPAPVYGPAAPPPLMH
AMMPNLSTTPVITSILTPLQLPMTGAGWQTSTFEDSVVYSCHSGNVVYDTTFGSTLTTLLPPDSTSAYMTSFTRTCRADQ
TYTNTELACHDVNECDPDAQDQPRTYQQQALYTCDDGYTTTGDAQATATYTATCTATGNYTFQGTFVEVDECAAQPCMNG
GVCTDLVNAFECASFQIAGDMLLVKSAAPLNHEANPVVTTSISSIDNNGAVVTSTFNISVADINEPPTDVVVHAINDTSQ
QPLQQFLVPEQPAHATTAAQPWLVGAVRRAGSGTRPTPPQNPHPFTLLRAKFETSRPSSVVPNGGTRLRQHRQPGRVVSH
ETTPTITFTITVQDSGGPGDNDPPLSTTTDIVVRVVDSNDAPQGLVLINATAAVPENAVAGTFVGTLAVTDEDMDETITF
EILLGGEFLAVATPQPTACSGGAGLCTADVVTMTPLNFETTPTFTLLARATDSVGSSTTQFFTIAVQDVNDMPRVLGLTN
TVVSEAPSSPLPLTIATVMVDDEDGDVVSCSVLAPADAAFTIESAAPASGETQPQQQLVLVDAQPIDFEASQTFDVTLAC
SDGNGATTDATFALTVQDVNEPPTAIALSSTQVAEDVPVGSTVASVIVVDQDAGDTHNVTVASEPAGVFEAVRNPSTGTY
ALVLASPLDFGTQDSIAVIIRAEDSAHNMLQTTIAVSVLDANDPPSAVTLQPSSLNEHSAAGTVVGIVSATDQDDPSATT
PITIHVLAGHNSGLFEVQPINTSAPQQQQQQQQQLRVFVGAPDAIDFEMSSVVEVDVQAEDSEGARGPVTTLFIDVVDMP
EAPRQLSLQGDVVEENAVATAVGVVSVLDPDAGGTRCTATLNTTSAAANAPNYEETPFVDVVVVATDLLYTVFNTFNITI
LNELSTASVAENTPPGIPIATIVAFDEDRSGDEHACQLLSGVDSALLSLVACPALSRWPRDAQDSTIFVLSDNDGGRLTI
AQTNEVVILADAPLDFETQPTRTFNVTAVDLSGIPVSRQFTYEVADVNEPPTAPTITPTLGNGGDNSSDVTIIPVPETTA
VGTVIATLASTDPQTQKARPAFVAVDGAVDGASIVLAAPVNFEGGGSSSSDARLFFWARASDGVNDSPTTHAGIAIGDVD
EAPSSIVVSPTRVLENALPGAVTLSVTITDPDEDDSVVITGIATDPANIDITIQTQPSCVSVPPREGNNGTLAAGYTECS
GAVLTLNQPLNYEQLPSFVLTLHTADAAGAQTTATGSVEVANLNDPPTSVAPATVQLPENSAANTTVAVLTVADEDAGPA
GTYTCALRHLSAASWPFVVSGGKRVLVDPTATASELKAALNYEDTPVLLVEVTCTDGSTATTPLAINHTLTVQLTNVPEA
PTDIVIVPGSVPENSPAGASDVGDTHTISLMSNAGGRFRLQGDTLVVASGAVLDHEPTPQLSVALGAFDPTFRYVIRTIA
IPIVDVNEPPTMPMYEGALTLPENAAPGTVVGEASAMDQDDGQTITFSIGVSFEVVATDSDAVFPLSASTIVTISLTNAN
DAPSTIAFEGSFTLPENAPAGTPIGVVIATDEDASDTLNITVYESSSSSRISGVRAGVTACEPGEGGVGVVCRAQVLSTH
TFNYEELLASSATMRPIVVEVTDTVGGIASASTSFTVLDVNDEPTDLVAPALPLLLPENAVPLPYTVSTLTLEDEDQVQV
SPVSCTVDGAYADSFVATATQGTQRIAVQATRTFDYEEEPDTFDIAVACQDGAFSITRTFPVRVLDEPDAPTAITPMQIS
VAENSPVGALVGEITAVDPDTFDRHSFAFAALDFEDESVRETTLLVRVTDSTGLFADVNVTLIITDVDEPVPSFTVAPAA
PIPERTTSPTLAATLTAVDPEGDLVTFTVTDESQAVATGARACLAVIPPVMPAAATMPSDTITTISTTTTTTTTPAPAFT
GSGDGTVVSSGDGDAGADEIVDTTATPVSTTDATGTVPTPAADPSQTECRTSMTVTSSDSVVLMIVPGADGLDCERWPVF
NVSVHASDMMDTTSGITHDVPVYVLDEPEPPRDVQLTATAVSESTAVGTIVARVQAEDDDACSQLTFAVHDPTNTFVLAA
PMNASGVQFKNLGAG
>HolozoaChoanoEP00044Salpingoecarosetta_P006093_XP_004993526.1_hypothetical_protein_PTSG_05657_
MQRLVPVVLLLVLLAVLGHSKSSSSSSNSSSTSDGGLAGEDGRSIVRGHLLLPPTSATPATPATTATAWVGLVLEAADGA
VVIRVRASRASASANVTAVVTHADGTCTFEAAQLSQEAQAAVGGDAGSLFYATLAPNTACSTTTTTTTHATNGDAPAVGV
AVLVDGKTVLTTPQQPQQQPALNALPSAMLQRFSPLLFQGVVQSLNDPANPTASISPLLPSTATSSANAAAAGGVLIATY
SSVNVTLYPEMFNVTQPLTISIHDRFQNTLLFSTQAFQGPVEVPVRVLGPAGQVANPLADQRFIVHVAFDEAPQLPPASP
STQVTFTSLLNPEPWLVPMPVVDTATEMPAPEQRMLACTPPSNAVLATWSHANTQCRVQASRNDALACVLVQGRWCVVQQ
QGTNVPYPTDGGDLAVTVTLSSPTGLRTVSQRARISVQDINNNPPVFPSPSSSSSSLSLAVRENLPAKSLCGRVRITDDD
VTFPPPVVTILRTLPARDIGDGDDTIEPAGYPFAVGAVSRERPGVFLVDIFTTATLDREAIANYTLLLRADDGTHTATAP
VSVTVTDANDHTPALVAVSSAACTRTSPPADATGSSSACAVWAVNSPAVPEDTPLNTDVTVLSAFDADSPLSGGGRVFAS
LVTDATRACTAADSQFFQLIATSDSDDDGGGSAAAADVSARWALRLVRRLDYEARRVMRVCVQLEDAGLPPRAATVAVDV
HVSNAVFEMNAIGDGAWIYSAARGLPLTAAATTTTAATMSTSSSSSSSSLSSSALSLRGVPLAHRLSSIFPLPASEFVAL
PAAAAATITLAFNGEADTEDIDVAVNTDANTDASSTTTSSSSSAADAADVHVRVAHRVNPTEETDCVMSEWIQLPVCYDA
STGLPIDADEWAAFHSQQQQQQASSSSSTSSSTPPLSYAHVLASNDSSDVVRPLVRFVVQPRDANGYGRDCPRYDTRALQ
ESRVSLASTVRGPIGVHVYPSETPPYGALYTLRFAPCLQAADASANTEAFPDTLSSLFDVLNGTTSNSGSDSGSSNNANI
NINNNINNNNNSNSNSNSTSDAVRGLLDHLAVLSAVSDSSARNGYARNNRDLDGWRVGGLRVPGDLTTAIEQAEAAAAAS
GGEDGGGDAGVVVVAQSRVSTQQRPLSSLLASLLSGAGDAAGAGVASAGSSSSSTAVDIYDGTWAVCDYTMGGSSDASTS
NCTITITPMSSSSSSPSPAVLDAVTGLVSVTPGLHTLQIAAEVNGKVARVHDIPLLAGNASDFAAAHTRSTCAWSPSPDA
TTTTTTTTTTTATATAAASSSASSSSCTASSSSADMSSSGDGVDWDRVSLASGPAAHLSDLDGLWRRMMKPSQKGAGGVG
AERTTVTLGTHPSYLSIGPARLTSPFVVRSHTCKGDGAGVLTCPSAFTGSHSGSRALAASLLAVAQGYTDVIVAPTSNAT
AADTAPFGTDTSGTGGGSGAAGAYESQALSSHVVQVASSPGFEWACQGLASAGIEDADDDVTMATGATSTTAGWDLSRPT
AVAFGVDASPSSAFFVSWPAQEFTQAASVSFVAACTSASRFLACIVDPPSTSSSSVHLPCGEYDAVDEVYRATLPLFYGT
NTVRVYCVDDTGSLSPLPASIVQTVDQDPPTLRVTALPSDCTEPTACVTSAREEGVAALSADEPGTLMCRHGHTSALATT
TSACCRAVVAAVQREWENTTLANENGDDVLSSSGGKSPDGDVSGGGGGEGVLPGVVANSTVAAECEQLCMSGLLFSSFAD
AIQRNMTSADARGDIAQAASMGVSADACFGSLSRAVRAHMSYSACVQAELRTTLEALVAVETPVIAIDEVVSSDGEGRRS
GGGDTPSTLEAISWSEWTECNGAVRIRASTSNTSDTSDTSDSIADGSTFHVSSAHGQVVVHQVVAADVAGNRASTAATAL
TSAPFIAWLVDAQHRSNGTLAELLAFAVGVEEAEEAAQQRAAAIARALAACPGTSTALVATTVLAGVLCAACVLYLAYLH
VTWDACVDRASKRGEKSFESTAPRAKHALQQAFELIHMSDLAVDGSFEINPGFVDTTEDDLVANTSFLYGLGLHAHDDDD
DDDDDGDSDDDDGDNAGSRFVGIGASFVGDKHDASVLLRHDPSQHQHGQEQGRAAVDQRGVGKKSVQHQQPQHQQQHGGV
SAPEDPAGWLPGGLDEPPMLSDAFAALGGVHDEHGDGGGDEGSEVEEDMSSFGFHTVPAATAAANSGGGDDSSGEYYNGS
DDDDDDDSDEDDFV
>HolozoaChoanoEP00044Salpingoecarosetta_P007046_XP_004994479.1_hypothetical_protein_PTSG_04390_
MAALRMLGLCVMLLVASAAAQRIHVDKTSLTVSEGFYEVITFTLDEPIICTTQDGECAVVIEVQNPHPNQVAIDNCIIKW
DWQDWHQPRTLVIRAVEDFVDDGTFEGMIVTDPAISRSEYYKNYNAADIVIKTRPRRSAQCSGTGDPHYHTFDRKYWHIV
DAGRYVLYKTRSRTFEVQVQTRAYPARHCAFAAREDNDVVVVWACNGNPVVRRSCGSDECRRGGFPKLSIRGSSRRANYY
VEFKSGAMVRADTQPYYMSMYLTAPGRDFNDVEGVCGNFDGNPNNDAPVYYARSVNQLWSSQRPSYDLFAWYPSPSPPSP
PPRSYEECTYEEPPFVRPILNRPDAEDITSFIKDLNLNDVIDNEDVVIGGSSVDESLNAMDRNLAVAQCDDVISNSHVVA
VCQNNLPGFDFTAYIEDCADDLAETSNVDFIEDALEALERDCAERASRDLNTWETDENENPVEPNKEIQTNICPSQCNNR
GTCDEGICTCDEGFLGFDCSIDTNARPVITSLVKPFCDTKGINECTGRLSVIGEGFWNSDKLRCRFGDMETDAFFLGSME
VACAVPNKVHSGSDEETAVVQVTVDGDNWSESQEFVFTWYDGVCQVCNAHGCGPNPESCTIDGTCYHNTAPNSDNICQQC
DPSTSVTEWTWTYQNHEECGPSFPKGTPTVTVVGGAEAGDVIYTVDASNSKVAADTSNVITYSLTGGDGLFAISNDGVIT
AAQAFNVLDLDVTFNNFLSIVATDSAGNEATTGIVIDAVAENVDPYFSDSYSVEVPEDVQVGSVIISVQAQDRNEDDSLT
YSWFSTEEGYGDYFLIDETTGDVTVNRELDFEDRDLFTLVVRARDNGGQTHVTTLEVTVTDVAEAPNGVAIDSDSLEENS
APGTVVGTLSTQDPDDVDGTQSFTYSTSSSVFAIDGDKLVTAPGSSFDFEAGPTEYEVEVTTTDQDGLTFTDTLTVSIVD
VNEKPYNVRLNIPGSEQGNFMIEESAPLDSIVGTIEKQDDDADQTVLCSLASTDNGHFEISGNNLVLIDQLDYEEDNEHM
ITVVCVDDGTPTLASDPVTFVIHVTNVDDGPSDFAFEGTDVSVPEDAQVGDVVARVVAVDVDGGDSAFDFSIVRGKFAVP
NAPDCEAQQDGSVRCVVDLVLAEALDFETAEEETFTIEADSNGRVGSARLTIPVANVNEPVSAIQWADGVNTIPEDVDAG
VLVGTLLPVDPDTTTMGVAYNFELLTNTDVFELVPLMASAGSSRRRRANDADAYGAEVRVKDPSALDYEDESKRSFTLSL
RVTDNADTPVSSVVEATVEVTDAPLRLVTAPDFITVSENASVNTQVATVSLEGNDHAGVPYTITLVDDANGAFRLDGDKI
VVNGALNFEVAQAHELTFEVDTQETPLPTFAVVVGVRNVDDAPVISIDSVMQEVNSDIRVGQTVFSVDATDEDGTGVDVQ
LEVSAGSLTRESLLLQVFGYRASTQSVFVRQTPSTAGLPLGTYHMRLVGTSGIGSTSVEFTITVFDDCRSNQCAATETCV
DRFGSYDCCEGATCVNSADAGFDTRFDTTTTTTQAPSTSNSADTTTDENGNGPNGGNVDLSRTDASNSGASVGLIVGVVV
GAICLIALVAVVVILAMRRRNDPGRLFLAAEEGSKTYMSNPTYRSPQEPVYAQADGRQTVAFVPGASNPLYEWYQPDMTR
QECTDSLTDAPAGSFIVRDSKATPGWHMIGVRTESAVVHEKIKRGDDGMYELLPASNAPQPAFQDIPSLVYHYSEPRADV
PFVLSASSLSNPMYAMSQNASTGQYAYAPGSAIPHDAAAPAVPIKEKERAAVEQVAAMDDGELYTNTTDAQAALHSSA
>HolozoaChoanoEP00044Salpingoecarosetta_P008360_XP_004995793.1_NOTCH2_protein_
MPAVVVVRSRRSGVSNSSLRCAWLALSVLCLVLVCGVPGCSAANSRPYLVQISPNKVPENIPEGDVIAQLSTIDFDFDQT
HTYQLKSTHGGRIALSGDKLVATSIPLNYEVAEITYLEIVSTDNGSPPLSQTFQVPLRITDRNDPPHRLTLSNPIITKDL
NASDTIGSFTVADQDNNRNRNWLTGRPTQTHVIELCPSSSFLGSFLSIDSSLNLVLSGAVVGVPEQFDACFRVTDSGSPP
ESADFTKTLIWEGSAKPPLLITFTATSIEETTPVSTQAVGGVVGQAIAYHPDSTAVIEFATLPADTLAVSNDTAPTCAVL
TASELPAGVTVPDYISEVARCSVDVVLVRPLNYEEDDANITVTISAQDVNAQLPAFATFSLALTDANDPPDGVLLASTVR
EDVQRFQLISPLVVDDEDASQTHTITLLTATLQDGAPCPAVIVAGDTSLLANDTACFDFERNPIIALSVLVTDSGTPPLS
AVFNLTLQVLDVNEQPALVRLNNTHMPELSPANAVVAEIAVGDPDNYNSAVQGVACRLLDANSPFAIVAPANPLAPPSSS
ADEGSTNSGAGEFVGQLVSGGVVVVDRPFLIDYESAASHELPVRCTDTGSPALSRTITFTINITNVNEPPTALSLSGTRV
AENMPAGTAAGFLFAVDPDDTTSGGSGSLEFCVVEVTGAATQQQQQPPSTAPATVTTVSGDSGRGGGGCTARDESAFRVV
GNRLETTRPFNAEEAPLLHVRVRAADQGGLWTEREFDVTVADQNDPPLAIMLTPTPVRENEAGAVLGSLATVDEDASQTH
TYTAIVEEATTPIDVIITNGSTLQLAAAQALDYERTPLLRVRVTSTDSGTPQARSISAVFDIPVENVNEAPTSVQLQPLL
SLGHATTRLVVPEDTPVGTPIARISVVDPDNTPYATEQQTHTCRVTAIATDPDNTNTNNNNSSSSSSSTTAVPSSSPATG
DPSTSVVVVVTVVMVGNTTELHLAQPLDFENTPDMLLRVACTDSGTPPLTASSDVTLAISNVNEPPSIAFLPAATLNATT
MSPGSTSVGSGMSQSGGMVVVRVRENTVAPLLIGHARVSDPDDCASLRCGPPSTFTFTASPFDIVQVLSDKRVVLKRPLD
FEAAQRRLLMLTVTDSVDDPTKDSPITARVNVSVVVEDANDPITAVSCALTPVPEDASPGTQLGTCTVSDQDAPTTAYGR
HRLSVEWTNAPSPLLAQHGIYADQDSSTLRLNASLDYETTATLQLRVRAQDVSASPLSFETGISVPVVNVDEPPQVQLSI
RKMPLEEGTYTQAELARITAAVDSEGAQVSCTAAPAPGPVHTTTTYAGGNAGGGVDEWARPVYCRDSRREGYNVSITTAN
AVVLSGTVDFECTKHANVSLTCSDGTTEAVTFIVVPIADVAEPPQAAVFTPSQALLPSLAAISPAPVFTATTSVANSGNA
TTTPHAVAGVGDPMHVAFIEQQAAAAGEGAGVTLGVVGCVAGTSNGCTLTLARATVAAPLAASPSLSSSSPLVVPSTRPA
VDVAVSGEAAVVSLDAATGTIAITDQRLNYEAGAVWTLTLTANDNGVGGDGVSVVSSAEFTAVIVVRDAPEAPTAVSTLC
GCRDTPCQNGGRCVEPSEDLTGLTFTCMCPPGFAGVQCEAAIADNAGDGTAQANDGGSLYCLRVGAGVQTGTTLARLVVA
DEDIGDTFSVEVGGPLSSGLSVTAQLDVVVTAPLDALIATALPQQQHTLPASLPVWLLATDAAGLRANISATIAVTPCAG
VLGACGPDDTCRVDVASGDATCECGPGFVFSQAESRCVERVCLHAREGEVCTALTDTCASGQCENGAICVDGVDSMGRNT
FQCLCPAGFGGFRCDELQTSCSQQPCLNGGTCNDNTADSGYTCVCTASYTGARCQYPANACDNNRCSGLTVCVPRPAVTD
TEGTASQSAQPYTCASQQSLVELQLSAASACNSGDDGDGSAADASATCGQDQTSAVELTLGDATPDGVTVYVVGSARVDD
LHIITLAVIDPVTGATLDASVVTHLLLSYCSNATTTTGDGTGTGAANATSMTTTTTAVPSTTAAAPAQTQAPTSAAQASA
SAGATNPLCDPGSVVIIDSGTGSLTPSTTGQLPLSTSTVPVVSTTTASPTTANPNAGASAASVSPGVIVGYIFGALLLIV
FALLTISILRRRAKNESVVINFDDGKKHRHQQEQGRTLEAANPAFLRTPNPWLEHEEHVTDTRSDHHDLTDGNDRAEKTS
ARRSVYAASRSSEQPRDDAAGVGEQHEQREDDPRSSVFEALLSHPGLVYSDANGTAGGEDGEADPLHGVRRRRSSAAAHA
PKRRSRFIGDSDDDNSDASSDDDDTDAGDGGSPVLREEDEDVGYIEVESVGPDGTKSVRRVRRPADDGSGGLNDPVILNP
LFASAGLLNDSDDKHDDAGAG
>HolozoaChoanoEP00044Salpingoecarosetta_P008995_XP_004996428.1_FAT3_protein_
MPWHQHTDDHSFFGAGSCVHAQHRTATLAPAPAPAPAVPAVEKPCTHRQRQHHDSHHRRCRRRPRAQPPSWFQRNAARTL
LTLTIFFTLAFLSTTAQGQISCPYLVNVEEEQEPGALVYEAFGSSLYFFVSGFTNNDYEIVSHDNAGGILEIPDPNSGKV
YTRLKLDAEQLRPSPDREPVFYMYIGSTTSFIACQTVVAITDINDNGPLFSQASYPAQVREDAPPGTSIVNVSISDADGP
VYRDYDTFIIGGNEEGLFELKSDTELILSQTATLDYDTPPTTYTIMLEAVDRQDNSLRSNATVVITLLDVNDNPPVFDQD
SYSFNVSEAATVGQTLFQLAPTDIDTVPVTSFAIVNHSEDVFQVANDGTVSLKAALDAETPPTSYTFVLQAFDGPFTTNT
TVTVHVTDANDERPTYDGPTTRSIEVPEDLAYDTTIFKWNVTDADVSAQNSNIVFSTQTAGAPLDVDQTGRVHVVGVLDR
ESQSTVSVTFVASDTGTPPLSTQITLVLTLRDVNDNRPKFASKAYEAELSELKQPGYEIIQVSATDADLGSNAVVHYALR
PLDGATSESLFTIDDTGLVVLNGTLNSTLVPQHHVELLAYDEGTPPLMGTANLTISVLKGVPNKDAPTFTASPYIFQVEE
NAASGTAVGTVLAIDMDEGALVTYRIRDPLSVPFAINAATGAITTRQSFDAETTTVHVFVVNATDNHPDIPRSSEVAVYV
NITNVDDLPPFFTQPRWAMTVPENATVGTAIVTFTITDADIEQGSVDNIFSITGGNPGPASEKAFAVNAITGVFSINAPL
DYEATNFPYPGTHYYEVSVIVFPLRDFFEQDSAVVTVTITDINDNPPVFAETAYETTVLDGGSFSVPVNVSDADSGDNAV
VSLSIHNTTAPSAFGLDGNGNLVSLVALDAEQYSATETIVIRATDGGSPSLSSEGADLVVTVHIQDLNDETPVINNVDVY
EVLESAGAGHVAARVFASDADVTAPSNVLTYTITPATNVNGLFSINGTGHVVVMKAELDYESVTSYTLEVVVSDNGVNPG
AFNVTTTVLVNITDINETPAFDPFVLFNATISEATPVSSTILNISATDPDIHPMFATLTYSILESSMPFSINPSTGVITL
ATSIDYELVQEYTYTVQVSDGGFNITHPVYVWITDENDNAPLFAQPLHIRRVSEYMAPHTSIVTFNVSDADSGDNGNYTL
SIVGGNEAGGFVIEGMSLVSSLPLDYERTTSYNITVMAIDHGVPPMNSTARVDVIVLDENDNYPQLLHPPVTRTIRENTL
GGTIIAQINATDADSGSFGRLTFTLIDPLTSDLGTPFHLDATTGILTTMDQTALDFEVVRSFTLDVNVTDGGGLSNFTQV
TVNLVDVNDNTPTFVAPFAELSVDEHTPEGTVVATYNTTDADEPNTPNSLVTYSIQSGNSGPGGHVLLDINNATGELYIA
NATGFDYEQLHELTLVIVARDHGTPSRMQMATTTININDINDNRPIFSQDTYYVDIFENKTANSLLAQIEVTDADSGNNS
DVSVVIAGGDVSPRKFKLTTDLRFELQRTIDREQYSSFNVTLVAEDNGSPPLSSVAHVIVTVFGVNEFPPVFEKDLYTAQ
VYENDLLNIAFVQVNATDQDRGNPAQHTVTYSIVGSSPFLIEPTQGLLLTADVLDRETLTVPQYNVYVRASDSGHPQLSS
TTRVLVQVGDMNDETPQFTKSTAYGFGFTETRDPVTDNVLVGSAFDLDAGENARLTFSVLDGPDSDRFNIDPDTGVVTTN
GQFCTDNVDTVTFGVRVTDNPNGTVSECSDRCHLLFLSTGESFDGCKQGCVHGNTSSTLAQCETLCTSSICRQGCRYFNG
YRRSADASVLVTILDDNVYTPQFSQDSYFQFVPEDSVVGTVVVRFNATDQDSCNQGFRFYFQGGASTTPDGAFSLDETTG
ELRVNGQLSRETQTLYELAVWVQDEGSLLNAKSSSVMLTIFVTDPMPISFSTTAVGYPMGSTALVGTLEFDEKLTLFNNA
AVGSSGSVRAYLGSALTSNSVSYSTQRRSATQVSATLAFTELYADGDRTVKAVLQVWDELWSSRVELNTYVKIVVVPTSE
LASAAGASNLVGSCKVGTATGMCTASVTVPASWFSDTVVSGDQVVQVQYGFSDERTGLTSAGDVTLRYQPTFGITASSSP
TNNDVQVQMPLRPVFVGETFEAVVYGDATLPVTAFTLQFDVSSDLEILSINFDSGTWRAAPLVTDGGLSAGLSANHDNEA
GLPTVEVAAQELVRVAMRARSSAALDTTHSLTVQIKFLRNLNEPIVLSPVPGRVVDRLGEHEGTGTVYVASNPVTAVFSY
LAQAELVNTAVLDGSTQTVTLTTKQLNRQGALSTLSSGLSCSSDDTSVVAVGSSCNRLELRAATTTQGSGLVAVTVQHVS
SGEQAVVRARVWAPELPISLGLNDAQLSPVYGWMTSGTCAQEYQRGRVKAVATYRYSPSGPAKQVVVNDVVDGHLSVSDG
GVASVDGLMVRGVGAGVANVTLNAGGRLAGFVEVAVGGGFVNASYVRGLALTSAELTLSSTSFSTDSEQTARLTLLQELD
VEEEEADVFAAVTFSDGASLEVTPAMGLSLTSKARSTVVVTDTNKVAAFGNGAGDLVRLQWEPSTGCGFGVLAQGTAFVN
VSLVDPDSVSMTVANAKVTYPSAPGLPSPFADTNVFPTSTAVTVELVYGSTRLDRSNDNRTVYDLSQSNGLFTIDRSGPV
PLVVANTAGLTGTGVLGVSFTHVGVTATVSVQVVGVSTATLVPRPYPSYAGSASDIADELNALSGTGEYQEAELELKLVG
TDGVTRDVSPSGSTSYSIVGGVGLALSGRRVARDGASTSGSVVISAVHAGLEADNTVTVTLTSTPVLVSAILNENRQTGR
VSFVGTLSGQSGTSSAFVRLGVEFDDGTRYESVFDSSGNRQFDNLVTFSLDNTAVASVDSTTGEVTLLANHHETVTVTAT
AVDAGGVSGSTAFACNLAPAIGDVDLGSKTGVPVAPATGSGTRNVNVYVNTGSLVLGGVDLEVYYDASIVEPVDVVPGAT
WPGGTFVKTLNDPVGTILLGGVTEDGIASTSYHLATIQFQVVGTGVIELYGVTKKMGTTLANDGSVTDIGSPAASGTSPR
AFISGDLRTDTARRRRSSSGGLAGYDASESARVRRASDVVTTKCSATAPCTEAQCGGRRQSGDTNGDCIFDLDDIAFLQV
YLTEEIFGFSTVRGGNIKAALQDFQLDAMDVDLNGVIDPTDTSVLARINFRQLRFVRNVSVTTVAEDTDGCQLTVIAEVL
KAGDTADTNGQTEVYFDFAATSAQGGSAFQAAFDASTAAVGEVVVTNKGSGHFGGIVKAASIGGGLYQVSLYTPIELSGI
GLSPIQKTLDGELNTLPARTLAVFGSPLPPYDYGSALSLAFDDVTISLSGGYSPNMKFDNTRGTGTCFNFFSPVFAPASL
TVPVSETAEVGMVVVDVNATDQDLGYVPGSEYGGIAVAAASGTLEYRLVSDNSSGLFSINATSGEIVLEGALDYERNTSY
RLVVEASDQGVSTQRSATSVVDIVVVNVNDIPVFFAMPVFTGSVAENSAAGAFIVQLSVDDIDSTSFTYALSGNGSEHFS
VDPSTGVVTTSSLPTDRESVPSYNLTATVTDGTFNATAFVVITITDENDNLPFFVSAASAEVPENAPMGSVVYTFETDDA
DTDVYSEVTFRLLSVFATPVGGSVPVAAPDALALNTTSGELLNAMTFDRTVVNNYLITVSARNVVPVDGVSEQEITFTLT
LSISDANDNAPVFVRDTVVISVPELTPVGQVLTQLIASDADTGVGGEVRYSITGGNEEGRFSIDAMLGTISIQQPLDYET
TMSYALTVTATDLGIPVPLSSTASVMISVMDDNDNAPQFTPDGYEALLPDTLAVGSVVAVVNVSDADSGVRGTVELTLAN
NPDNRFNISQNGTIVLAQPFVPLQGEWAVLNISVRGQDLAASPLHSFASVIVTVYDVNTHAPVFEHLPQPLNITENLPAG
ALVSFIPVTDADVDFNAAILFEIVAGNSESIFTIDPVTGALNTTRPLDREDVDSYTITLRASDSSPLYTPRYNTTLGRSA
SPLSTDLTVNIAVVDANDHTPVFQNTDHEFSLVERQVAVLTTVSATDGDIGDNARITFSLANFSDPSVANKFSVNATTGV
VRVAEPLDHDAGPALITFDVVASDHGTPPRSARFAMQLQVLDVNDNAPALVADFEPHISSLLPVGSIVANVTANDADSGE
NARVTFSIVDEVVAQIFDIDPDTGVIRTSVVLEGRGSLFSILVQGTDHGTPPRTGFTVITLSTVSTMGLKPDVAVTGMGF
AEIETEIVDTSPIRGVFEHSLTAFVPMDTTREGDLSVAFGEQLTSSVTYSRPRQAAVTRVGAVQDTEVWASSRRIRVAAQ
VRDSTFNVRVSGATVRVRVVPDATLAGISNTEVTGSCTVSSSTSTGMCTVTADNLPLAWFTDSSLLALTEDPSVEVFVYL
NGESTAEHTSLGTVRVRRQREFSDVSQGLRMSIPSGTAFRGDRVTATVSGHAGFQTDTFLMQVTTGSGLRIRSVTAVNTD
KFSLQTTATTDQDWTVFGQLQDASTASSQPVSAEDLVRIEFDVLSTATLDAVQRIDGVVEELTNVRGEDLFPTGNGAMEF
EDRLTRVSSAPASFGGIYVAEDAVVGLFAHVAESELVNTAVLTGDTVSRSISVRGLYRSGSVGTLSTGSLSGCSVSDTEA
VVLGAGCSSVDLTSAVGGRSPQVDVTVEYGGGALSFVFSVRVWAPRLPVTVTVEDAELNAVQDWLDPNNACAQRYQRSFI
TATAAFAYDAQSDVEVRVDSLVSALFSSSNATVMTVADGMVEGAAPGQALLEIVRPDAQVVGSTPVTVSSDPVTVSRLMP
NVVTSLELSAPGTISVGANLLATASLQQEFALEGDSGVIYAAAEFTDFAVMPLRFDDADVLLRTESLNTGSVRVQGANVV
AFGSGSGDLVSVRWLTTCNNETVIASATAAVTVTIPAPDAADITVGTTTLTDAGSVAASAGVATSTRLEVDLIYGQDAQD
RTNDSRTVYDITPAGLVTLEVNTDGSRQVVPVAGQSGTATISVSFTHANITASVDVTVVQVQDVTVSASPFPTYAGSTSR
AVTELRPIGLTGEYQQARLNLVLTLTDGSTRDVSSSGLTMFSVLSGGSVISVSGRIASRAGSATTGSAVVGATFAGASST
SNLGLSLGTTPVFVSAVLNSARVSGRVNFVSTLSGVAGVGTSDVSVGVRFDDGTEYPNVVSGGVVAVPNLLSFSVDNTDA
ASVDSSTGRVTVLQNDPEAVTIVATAQPDVGVSGSATFFCNLAPAAEDVDLGATSGPAVSAVSAGAEFDVDVRVNTGTTQ
LGSIDLTVLYDATKLQAVSVVAGSDWPSSSQLVPTLDDPPGEVLFGGALEGNGISGLNTIAVIRFRVLNTVSGGEALMLS
GRVTTMADLDGVLIGSEGRSFVAGTFDFLVSGGARRRRSSSSSRKLGGAESGLSATSWMAGERRVRRATCDSPPCDDSQC
LSLTGRARETGDADGNCIFDVRDVRFTIQYIVYAATGFSNAEGMAFEAALLADGTQEAQMDADLNGVIDGRDSSYLAKVN
FRQLRFVSDVEVLDVTDAEANCSLTIRARLRAKGDVAADAAQTLLYFDIAHENVASQGLFLSSEFERGEAAPFTVESGVR
ASYLGGYWRAELVDGSDGVFEVRVRTELVLADLGLSLVLVTTDVNGVTNVARQFFLDGSSVPPYKFSGLLDVSVGALGAG
LYRGSGYNPFTTFDISMRSDLCDLFDVGIELSVAEDFALNVGFGAVFDGATSVPVLNYDLFGSGNTLFTVDPTTAQFQLA
APLDRETRDRYDLAMRVSSSTFDRIVNVTIFVLDANDNAPVFNSASYVFTADEESVVASLGFVAATDRDIGPNAVLRYSS
NDTRLAVDAVTGELSLPSGLDREQSASYSFTVTVTDQPVDAGAALSASVAVTVQLTDINDNAPSFGAASITFSVAENGTG
SDLVGVLTVTDADAGVNAQLQTLAIVTTQSDFTLNPTTGELRTQRVLDRETQDEYQIVVVAADAGTPSLSSTVTVTIEVE
DINDNRPLFTRSSYRGAVDPGTDAGATVVYIGAEDADIGVNAQLTFSIAFGPVSSLFTLQRLTTDTNLRALVLAQPATSL
PAGQSEVEIVVQDAGTTRLTSRTVVQVLLADTQRASFSTLGAAPFDAAGQTLLSSDDGLQQFALGVGPLYSTSIGDSFEV
VAGLGNFTRTESVSVEASAPAQLELLVVDERVYQDVLEHGGHRTLRIAARVLDSENRVHTQPATVEVRFTPSGSLTLSKT
ASCTANSAAPFNGICMLSITVPEAWFLTTSTRQVTASGSVKGTGGAVAAQTTALLVPSNVNINTDVLAEDLWIVLPARGL
YENEQFEIGVYARSESGIGAFTASVTLGNELRILSVDMNEAFNADTPSINPVCASRTISGGAPCEEAVQVIGTDGTASTT
TQLLFTITALVRTNMQASTTEVSASVSLLLGIDSSRVRAAGVGSSVDRSGPHVQEAGVIHLLPSDHAVGLFAGSSRASLL
NLAALGGSSQAATIETYAVRSNPSVTSVVDVSTSVSCTSTSPALVLTGCSASADPNAAAGEQGAVVDVSYDSLSAEALLD
VWHPTGPASISATTTTLFAIAGAACPGDPAVFEPSTLLVEASFSRGTAQDTFGADVTELLADALVLGDSSVIALEGSKLR
ALQPGTTTLALPTVGGSAVSNTLTLTVNSAEIDVFSLVVLPFSRMSLTVTPASAGISNVLTAALTVEEAVSREGDALLVV
TEAILGDGNRVAITGEMGLTLSSANESVLVPASPFSLTAVAAGSGELVRAQWANPCTGDVIASGVAYVDLQFNLGVPAFD
SSEYLIKVMEEQETDVLLGQLSATDPDTEREDPVYYAVVSARGLLASSGAVGGVLPLDGFSMNATSGELMFLGSSGAVRL
DREAMYGVELVVATSNYASDLEALTAAVAATPMSVAELSNSSAWNNVGFATVELALLDTNDNAPAFVDTSLYSRLLPFNV
TVEVLPFVNATDPDLGTFSEVTFSQNATALFAVDDTTGRVTTATNPWSHPPESVVRLTATDGGGLSSNAHLHVEVYDRLQ
LATIDFDQASLAEIQANLDLVAARLASHLGLKDAGIFLDPEGVLVVETDTLTNADVTLNFDGVSSVPVRARRATETVVRV
HVISTVPEYMGVNNSDLAAMVVPPAVPLSDLYGPYDAKALASRFGKSDALTQVLGFSVLRSGTFEDNTNGATPSRSSSTD
STLVVSVVVPVIAVLLIIALLVRHRRQSKERELELRDIMHRKGLDLDDEIRVHGGADAPVTFSFSGGEVDNETGNRFFYK
TTEELKTVNAPLMGARSDGRMSELGFSQTTTKVITAERHWLYKPDPDEEDDGGAALMMQPQQDLGFSGDLLGDEAAGATD
NDTWGSGQVTSDNPLHEPTGGVFSNPLYDSSAEAETSFGEEPAAESVKPVREAGFKTVAATQPSPVYRRRRTQHTDEYHA
KQNPPRCDCAPDEYSAEAMDDALLKEFRNYLMQ
>HolozoaChoanoEP00044Salpingoecarosetta_P010007_XP_004997440.1_NOTCH2_protein_
MPKPVTKKHVTPQEIVEICACLRNMRGQGTLTEKETLLVLHVYMQLKLAHLENRRKSKGKRSNGQVDERAAKQLGVGLST
VRRKYAMLNKLLQEHGIDGLKTLSVENRRGKATQLPTRVPTTKRVLRQVRDHVRMQREGGHRITAVQVLDFLRKHRHVDV
RPSFAGDGDDELDRAAALRAVQRFLRRAGYLRGNKHVVQENPRHKQLLAKYLKEFDANRRLPPDERLREVYLDESYIDRN
YNRNRDSLYDPNDGQDMHSHRKIKRGRRYCFALAVQGPDPRVCTVSDRNDRALAGPVPGTSWIFDPGSALQRHTRKKCPV
AEEDLPQQPQKQPSTRKCGRCKQPGHTRKKCPVADEDLPEQPQQQQGRPRKPPRGSFHTGDYHKAFNSDNFISWFKDALL
PNLHQPSLIIMDNAAYHCTLPPDTSVPGRMKKADVIAALRARNLTVSETDFSCELKDRLKLWVKNHVQPEVVQLAEAQGP
QGALLPSVLQRPQPNRARVGADQGNVGRRYSLDTTFEDVGRRLEEEIQRLAEDRGQYRKDGKTRVQAIIDSIDKQLERQR
RIIDGRGEEEAVEQAAPCTTTRAASADSTDEMDVEKAAAVVLDEEVDWVDERMDEGEDGEEGEEYNNELVLRSDAAGVLD
FETSPTVEVVVTCTDTTPQRLNVTQGVTVRIGDVNEPPTGITFDGELREDAAAGMLLGELVVADPDVNDTHTIAGVGMDT
RLQLRGNLLYVRDDAATLFDYETEPLLHLHLVAIDSAGQFVQQLVNITVEDVNEPPVDVTLTPTQPTVVENTVPTTRIGQ
LSALDPEGSGPVTFRSGVPAVLAVTSDGNVTLVAPLNFEESSGGADGVQWFGVVAVDATGLETEARIPIRVTDANDAPVF
TEPAQDNAFITAPENQPVPVDVGVVDEDLSDDLTLFLVEDPEATAVQITPCAGRTSPFTPCNATFTLPAQDYEGLVASTN
DNKRTYTLGVSDGTTTTTTNVTLVVEDVNEPPTLALITTTVQENTPEGEQLARVLVTDEADQTATCEVVSPQSQFAIDSS
ASSSSSMANGSEVVLRAGAEPLNFEEAQTASVTIRCVDSGVPQRETTTTFTLTVTNANDPPTRIALSPTAVSEFASVGST
VAHVWAEDEDADAARFHRFVALSAGDPPFFVFGTSLVLSRRLDYETQRSHNITIRVEDTAVSPPLTLTQTLTVRVINEVD
CDATRCFNGGTVSTSQVKGLSACAHPGTGFRGDVCDEPVMCTAVPPPNAALVVNGSLVDGDDASQQLAFMEQVGVACLQG
YTTNGLVDGPTTFTEVCQDNGMVSSTASCIDADDCLAEPCLNGGLCEDRVAGFYCQCPSGFSGDRCEFARDCFLDQAGAT
ATVTTYEDLALLAECRVFHSNVTISITAAPANATGDDTANATIAHLASLSNLQRVAGVLALRNNDHLVSLRGLANLTWVG
GLVLENNAQLRTVSGLSALTTIDGKLVVADAGPSTLQGLEPSTCGSVIIRHSSLVSLEAVNLPMWLQGSFVLENNDFLLR
VNGLAAVLQIAGDVIVRNNLRLMTLDGPSNLARVDGDILVRDNTVLLDVGALASLQSYGGSWVIANNSNLCFIGPFLLEN
IASLEVNSDSEEFPDVMLARDDCPAERADTDGDGVFDDKDNCPRVFNPQQRDSDSNGIGDVCDCNEGSDAFCANGGTCVQ
DAQARHYMCACPVEFEGPTCNISSVYPVPQMQVEHSALFQQQPVRVSSVAFTQPYLLLPGTNPEVITDSATTDTVTTRLS
AAWASLQAEEDVDVPRQPAHDVVATLLSASTVWFDAPHVWVHLQARDASFNMRTAATTVSITLSARVDTDGDGTKKDVSV
QAWCEMSAASSGCITWTSVPQSWFPLENSDGTPAAMRAVTVAYGIGASLSASAFMQELPGQLQLASRPAITARVRNTVAV
LVPFAPVYREDTTQLAVYAQADRGVSAVVLRMDMIDSDALRFVRVVAAPGWSARTSTSGNTTLAISLQRQVQQSGGGGSS
SYASPEVLCTIEMAVMPQAVEGRFSELQATVVGFVDLQGRNLQLEGFYPLPSPALHLHRNRGVLASKSIGYVPVAANTLV
ALLPHLAQAELINTARLDGNTVSTRGTIAPVSPSTTALACESGKQSVVRVAADCTAVVLLGTEIEGQSRVSVTVRVSGTA
VAASVDVRVWFPLASTTTASLSRPTTRPLAGLRDHNCQPVYEDVFLDVSIALALGSPPSQLCLYTMYLSLRDDLWNVYA
>HolozoaChoanoEP00044Salpingoecarosetta_P010045_XP_004997478.1_hypothetical_protein_PTSG_01501_
MTASRRRTQRGRDFEDSVVYSCHSGNVVYNTTSGSTLTTLLPPDSTPAYMTSFTRTCRADQTYTNTELACRDVNECDPDA
YAAYTAATGNSAQQEQSFSTACQDACTNTIGSFECSCPAGFELQADGRSCDVLSCGLPPSRPFATVASQDQPRTYQQQAL
YTRRTWWSWLRCWRASRSCLPHHNDPCTASGETQPQQQLVLVDAQPIDFEASQTFDVTLACSDGNGGATDATFTLTVQDV
NEPPTAIALSSTQAAEDVPVGSTVASIIVVDQDAGDTHNVTVASEPAGVFEAVRNPSTGAYALVLASPLDFETQDSVAVI
IRAEDSAHNVLQTTITVSVLDANDPPSAVTLQPSSLNEHSAAGTVVGIVSATDQDDPSATTPITIHVLAGHNSGLFEVQP
INTSSPQQQQQLVFVGAPDAIDFEVSSVVEVDVQAEDSEGGTRCTATLSTTFAAANAPNYEETPFVDVVVVATDLLYTVF
NTFNITILNVNEPPYLLELSTSSVAENTPPGIPIATIVAFDEDRSGDEHTCQLLFGGDSALLSLLPPNTLTVAAGATHGR
RVCCV
>HolozoaChoanoEP00044Salpingoecarosetta_P010354_XP_004997787.1_hypothetical_protein_PTSG_01807_
MATMAQWWTVTAAVCLVLAATLLPERAEAACSTTLPANADFLCLQPTALTGLNPTCSNGGTLSVSTYCQFENDPSRWAAS
DCECECPTQWSGPTCTEPGAICEGNYTCLRGTCESYRKCSCPPEWTGDQCQLPVCGPGCDPVGGYCNTPGECSCKEHHTG
QFCDVCEDGYYRSDDTGLCIPKQTQGYCDRKDAAATYVPVTGVCDCSPFEWYGDRCDIECQKCPDGERQVGGCIGNEPVE
CGGCSPCEDGFSYRVSGCDGSTIDSICEPCNQCSPGTFANGGCINGEDTLCVECTECAEGTFLSAGCDGIEDSVCGECST
ECPDGMFPVAPCTPQHDLRCADCLPCPEGTVTARFCNSTHESVCLGTVEIPALPAVYVQQETRLLHLRLGKRSPAPFTIR
MSGVGLQVLQSDRTNFNGESNFGDTMQTFDLQIDANAESVPFTITPHATGQQPVQFSYPDNVGATNYVDITEETRNLFGL
IQIDEGSSVFDDFGVEEGEVPTGTHTLPVTILSDQVEFLAVDPWQSMGGNTHQACSFVSLRLTSSVTLPISVRGLRVTTS
PFSIVVPDESVCADGSLSVEQLQQLSTTSSLPQTFMSAIEPSLPSWLRIAVDRDFSADVTVESDFFVKLIPGPEVTSIPN
CNNLPVFSNSYYAVVLWSKASVILVDGSSQSVPAQGQAFCIAVDVAAYPGDVVFMRVPKAAWSLLNALPFKQRLDSSGWI
IGDTSVGFSRNSHLQGAPTIEFFDGEHIFKYNTGGLDFWLDTSLSKTLLELGSTSTLGLKVELSVDGVAGLSSDNTFTNM
NQITAGAWEGYIEGEVNLDIKFSILKKTAQWNFKARGAVVGSFDGDSGTEPAPRDNCGPLANPKGIFVTVTLSMRSSGFG
NKILDSALGDFLGFGAEEEFSLKYFILYKSSYVNGVWQEGMAGWGFRFDIGKICYFPGICARTLVDLQYSDSDVLAPCDV
FSDLYRQLPAGKVVSIRGTVVRPQIAGLFRLPGDASVRLVLSTTEFAYLSQTKCTATLFGVSVETNFATGNYPQLFFRTN
YQAKVFNLVDAELDVSAILPAFDSRTLIDWNSMALSVRGTFVGDFVEAIMTAVERVLRDWINKAVERFESVKAVFESLKQ
KLLQFEGVIVRLQSGLARARQLVDGAKQTVQSWQDAVDKAREPLQEARERAAYLRHRIASICTIRACPDICIPGCEFRRR
RRRVAMDSLELEEEIRHPTRSKQLLANHKQGHALLVRQRRWGSIRIPKLVCSSCLWRIPNVPCLIANAICRVLKATLLFL
LKVIDALISALLLALEMVEKALDAALVFLDSASFLFDLAAQILDKARSVFRLIEVAIDAAKVAVDVVKEAVRGALELGVA
LASASISDVIGIPNMGFELVVKGFTPREFSASMDIVLFKSTSIRLNVFINFADIFRSIARVASDLFDRFFSSFFRRRRYA
RGLGVDVVTVAHIAQHHLGLDLHHVFYQEGKSAGHRDHYAIDMEHALSELERHRRETGDNSTMGDGGDGGGSVNGTAGVN
ITQEAAIERVDPAMLYQHKCNVFMDALDFLLTFTDEVEDRYMEAERFKRMTNESETQLMEARDPQKNIPEVNRTAFADDP
AVNGLVLGYVDSVDMSALAANATDDESVQSGMQSEEDAMENWKQEQNATEAGDYSDMLNALQATLNGTGQLDEFGCGDVP
DCIIASMDHLTDLWNDVSLPEFAELSGQIERMSNYSKQLASGNLTLSEAYQQVTEIVDWVNATMMMDVWCGEVPVITEHP
LPLATTFPGRSLELRCAATGVPEPSVYWYRETMQDDDELVGEGARLQLTDIEPADDGSYYCVAQNHMHNATSNSSQVLVV
AGASSELILRYTFASENYTQEVVETNATASFRIAALVEISTRLGVEEDRLTQFEVLESGEVSHSIGDPAEEGDVSTDALV
KRLTQLVRFGNMFVRFGGVRLYADAQSMRRDYCRTACQVITENSIYGEPCVLPKLRCPYGPGSCRYSCEGDYIFQSGAAA
TCRRSHEFSGFNGVPYCRRLNDPPFDVRFTGNASFPETTPPNTVLGQVRARDTDPTQTVTLSLVGGGEYVELDGASGELV
LKRAVDHEAMPAITVTVRATDDYVPPYYTDATFVLLVADVNEAPTAIGVTGSLSVSEGTGYGAQFARLSTSDPDAGQSFT
YTLSDDFGGRLAVLGSLLVSGSTPIDFEETPGFNVTVTSTDSGVPPLSVQRRLELHVTDVNERPSASFECEAAVCGGLVE
GLAAGTQVGVVRVEDEDRGQTHRVVVRDDRSDGAIAFEGLRAVLAKNISDALPATLRVTFVVKDDGSPSKTSEEVSIELT
NLALTTTTTTTTTTTTTTTTTTTTTTTTTTTSGNNTVAATTTTTTSTTTTTTTTTTTTTTTTTTTTTTTTTTPGTTTTTT
TTTTTTTTTANIAPAIDSLRPVVGENEPVGTEVAQVKLSAATEQSHEQYTFSIIDDAGGRFALANGDRIVTAQVLNFEES
SSYTVKIRVEDNGTPPLSSEREVVIRVLDSNDPPSLQLLATPATAASTIGSGSAKGTALYDIQISDEDLAQTHEVMFMGP
HHDLVEERFGQVVLTEAIFRGENLTALDFTVRVRDTSGATADVAVHLPIVYLGTTLEPTTTTEAQPELRSSAQSLGAGAI
TGIVLGVGVPLMVLLLCFVCMRRRTQRRQLEHDLTLKKTAKSPFGFQHSRWYSMEQLNATSTTDDDDTYFDQPMSSPARE
RVVIEEDDVDNLERGAGIGDLDYDDDEDLTRLNDAVGDELMFIDDGDDDGDGIRTAFEGSVSADDAAFLQSLSQQ
>HolozoaChoanoEP00044Salpingoecarosetta_P010362_XP_004997795.1_hypothetical_protein_PTSG_01815_
MRNAASMRVAVAALLMTVVITPITTVHAACQSSEPEQGDIICIQPSPFQGPNPTCSNGGTLTATSYCQFENDPSRWAASN
CECECPTRWSGTFCTEPGAICEGDYTCLRGFCESYRKCSCPPEWTGDQCQLPVCGPGCDPVGGYCNTPGECSCKEHHTGQ
FCDVCEDGYYRSDDTGLCIPKQTQGYCDRKDAAATYVPVTGVCDCSPFEWYGDRCDIECQKCPDGERQVGGCIGNEPVEC
GGCSPCEDGFSYRVSGCDGSTIDSICEPCNQCSPGTFANGGCINGEDTLCVECTECAEGTILSAGCDGIEDSVCGECSTE
CPDGMFPVAPCTPQHDLRCADCLPCPEGTVTARFCNSTHESVCLGTVEIPALPAVYVQQETRLLHLRLGKRSPAPFTIRM
SGVGLQVLQSGRTNFNGESNFGDTMQTFDLQIDANAESVPFTITPHATGQQPVQFSYPDNVGATNYVDITEETRNLFGLI
QIDEGSSVFVDFGVEEGEVPTGTHTLPVTILSDQVEFLAVDPWQSMGGNTHQACSFVSLRLTSSVTLPISVRGLRVTTSP
FSIVVPDESVCADGSLSVEQLQQLSTTSSLPQTFMSAIEPSLPSWLRIAVDRDFSADVTVESDFFVKLIPGPEVTSIPNC
NNLPVFSNSYYAVVLWSKASVILVDGSSQSVPAQGQAFCIAVDVAAYPGDVVFMRVPKAAWSLLNALPFKQRLDSSGWII
GDTSVGFSRNSHLQGAPTIEFFDGEHIFKYNTGGLDFWLDTSLSKTLLELGSTSTLGLKVELSVDGVAGLSSDNTFTNMN
QITAGAWEGYIEGEVNLDIKFSILKKTAQWNFKARGAVVGSFDGDSGTEPAPRDNCGPLANPKGIFVTVTLSMRSSGFGN
KILDSALGDFLGFGAEEEFSLKYFILYKSSYVNGVWQEGMAGWGFRFDIGKICYFPGICARTLVDLQYSDSDVLAPCDVF
SDLYRQLPAGKVVSIRGTVVRPQIAGLFRLPGDASVRLVLSTTEFAYLSQTKCTATLFGVSVETNFATGNYPQLFFRTNY
QLRIFNIFKAELDVLALLPKFDSRTLLDWQSMALHVRGVFLGDIIEAIATAVERLLRDWANKAVERFNKVKEVLDSIKEK
LRQFEGIIDRLQGALNSAKAIVEGAKDIVRGWQDAVNKAKKPLEDARERARYLRHRIDSICHIRRCPDICIPGCEFRRRR
RRVAMDSLELEEEIRHPTRSKQLLANHKQGHALLVRQRRWGSIRIPKLVCSSCLWRIPNVPCLIANAICRVLKATLLFLL
KVIDALISVLLLALEVVEKALDAALVFLDAANFLFDLAAQALDKARVVFRLIEVAIDAAKVAVDIVKEAVRGALELAATL
VANSITYILSIPHMEFELVVKGFTPREFSASMELVLFRSAHVRLSVYINFADIFRSIARVASDLFDRFFSSFFRRRRYAR
GLGVDVVTVAHIAQHHLGLDLHHVFYQEGKSAGHRDHYAIDMEHALSELERHRRETGDNSTMGDGGDGGGSVNGTAGVNI
TQEAAIERVDPAMLYQHKCNVFMDALDFLLTFTDEVEDRYMEAERFKRMTNESETQLMEARDPQKNIPEVNRTAFADDPA
VNGLVLGYVDSVDMSALAANATDDESVQSGMQSEEDAMENWKQEQNATEAGDYSDMLNALQATLNGTGQLDEFGCGDVPD
CIIASMDHLTDLWNDVSLPEFAELSGQIERMSNYSKQLASGNLTLSEAYQQVTEIVDWVNATMMMDVWCGEVPVITEHPL
PLATTFPGRSLELRCAATGVPEPSVYWYRETMQDDDELVGEGARLQLTDIEPADDGSYYCVAQNHMHNATSNSSQVLVVA
GASSELILRYTFASENYTQEVVETNATASFRIAALVEISTRLGVEEDRLTQFEVLESGEVSHSIGDPAEEGDVSTDALVK
RLTQLVRFGNMFVRFGGVRLYADAQSMRRDYCRTACQVITENSIYGEPCVLPKLRCPYGPGSCRYSCEGDYIFQSGAAAT
CRRSHEFSGFNGVPYCRRLNDPPFDVRFTGNASFPETTPPNTVLGQVRARDTDPTQTVTLSLVGGGEYVELDGASGELVL
KRAVDHEAMPAITVTVRATDDYVPPYYTDATFVLLVADVNEAPTAIGVTGSLSVSEGTGYGAQFARLSTSDPDAGQSFTY
TLSDDFGGRLAVLGSLLVSGSTPIDFEETPGFNVTVTSTDSGVPPLSVQRRLELHVTDVNERPSASFECEAAVCGGLVEG
LAAGTQVGVVRVEDEDRGQTHRVVVRDDRSDGAIAFEGLRAVLAKNISDALPATLRVTLVVKDDGSPSKTSEEVSIELTN
LALTTTTTTTTTTTTTTTTTTTTTTTTTTTSGNNTVAATTTTTTSTTTTTTTTTTTTTTTTTTTTTTTTTTPGTTTTTTT
TTTTTTTTANIAPAIDSLRPVVGENEPVGTEVAQVKLSAATEQSHEQYTFSIIDDAGGRFALANGDRIVTAQVLNFEESS
SYTVKIRVEDNGTPPLSSEREVVIRVLDSNDPPSLQLLRTVSGRTGKDDEISSGLPAGTALYEIVVDDEDLTQTSTVSFT
GPSAALVKEEFNRVVLTRTLDAASTPVLSFDVVATDPLGATDSEHVELTVVKLNQANTTLPSNRTRTTAAPLRESSTGTA
DPATIGASAGAAGLVLIVLLAYVIVLRRRRRAADLQRMLDLKKNPVSPFGFAKNRWYSVDNLAEDKHAEAIEDTLMEARP
MATLSKTQLPDDVETDADGDEQWNGQAETNVDDVTALNELDGTGDLVFMDDDFDDDGPGVDEDDGGYLRVGDDTELGEAG
LRRNSSVRTNNLISELLSKRE
>HolozoaChoanoEP00044Salpingoecarosetta_P010493_XP_004997926.1_hypothetical_protein_PTSG_11807_
MMAGRAASVLALLLGVFVALVAVPATHARPQEGIIKPPMPSDTFLNISDAIANAANAFESPISEGVVPFYAQPSEDSCAI
CEHILSRSNVAEALSPEAAANLADEACSAIERDTTRWQCRGIAANYIDDLINGHCNTACADVKRERRSVCQSHVECLTTQ
FCGQNQECQACSVCAMEGVDVALGGYCPCLGGTIEGITPAEGSTVVGGTLQTIEFKTENVGPAVNIELYKRGENTKAFRT
IQQFVRVSDTGVTKFTWPVSRYYPSGSYYITITSIASSQIVGLVPTNGYFQIQKSLACKAHEVCSATTYCDIYSSCYYCD
ECERWQDAFDGQCPEKCYKSIATRAQVTFQLPKATSKIATNSYLPIVWNYNALVLDHIDLYLLPVNSFNSLLALSINQEV
SAGSLAYKVPRDFPPGKYWIVATHTADASLQVIGYTPDRANTIGDTGFEIFQEDCPSHDSCEDTEYCDADGSCYPCDDCF
RTGAAFDGTCPQKCGTGTVMEFGTSIPDGPEADASGVILEFILPQCPEFKALQHLTATETVKPDPPTSNGDPSVMSKRLR
RHITTLASVVRGVFGDDAYVRVLEAYVEPPADISKASLHNVGRAARITIEGVPDDFASDRLGVLGGLAVEAGFDYVAYTS
RDSLYVSVIADQCRQNLDLVFLLDGSGSIESTALGGAPGTFQDRVLAFVSQVTTYFTIGEHDTRVAVATFASGATVNIRL
NDHFDGDALRDAIADIPYPQGQTYTSLGLRAVRQDILTEANGMRPASEGVPRVLVVLTDGNSQPSYDPATEASILHDQNV
NVFAIGVGSSISQSQLEDIASDPDARHVFNLRSFSLIGDIVDAMSATTCDAPAVLTAGDSVSSVVRPCETLFFRPLCGQI
TNLNIELKSERGAAVMYVAFNNQHPSPFDYDFAVTGTDELKRLTLNRSPDDTDPVYIAVQANVPAASADDEDAALAGVDF
VLTVYSDIFPGVADTVVQVAEDRPVGTVIFTPPATQLADPQPVFEFSLVGRTDEQFSIDATTGAVSIARPLDHELVSSYR
LRISARAIGLPCLTGAIDIVVSVIDVNDNAPVFAQSLYQVAVDEGRPRNTLVLQVQATDADSGANAMIVYSLATQNVPFA
IDGASGVIVTTEVLNNDVQQEYQLAVVASDGVRSATAKVYVTVNPVPCPLGTASATGTLPCVACPDGTFQDGSAPVADTC
FPCGCGEGEYATGSCTPKHNYDCRSCPVYSYSEAGSIQLSDCECKDGYFKIEDEGTNTFFCAPCTEQCPAGSYQTAACSP
KHDIECAQCTSTCPSGHFLSGTCGGTSNYECTPCATCQAGQFISSPCQVTGNRECSACTTYADCEQGTEYIDGLCTMGTD
TSSPSCQPCIDTCAPGAFLTGECGGADGTSRTRCQQCTVCTTSQYLVSDCTDDADRQCADCVTECDAGSYLVGECNPMST
DAPRCEPCTTEEDCEDNEYLDNGVCGGSSTPECQTCHPSCLACDGPGPESCTDCPSGTSLHEGACLSECPLGTYSVDGEC
QACSSNCLTCNGTSDTCTSCDTAASLVLHDSECVSVCPDGFFKDFAGGVCRRCKTCSGGTYKVGGCQGATNTQCEPWSAE
CVPGVSFESVTPTPSNDRECTMCKTSCPAGEQLTGECITEDRTCVPCPSGTYKEAAGGQACVPCPTSCAQNEYLDGTCTV
TTSTVCRACTTECENDIYLSGTCNGTRSYPTCEECSTCGEDQYVLRACSSANGGSNTVCRDCTQTCPEGHYMSSPCSANA
DAVCTPCTTADACLSTEVLIGTCGGTETTQCVPCHPECLTCSGPSASNCTSCERGVFLSGTECRTECDLGFYPSTASGEC
ELCHPSCRDCVGATSTACTSCNSPLFLLGTECVAGCPTGYFGDTTSQTCRQCRQCPTGTYKTGGCDGTQDTVCTMWTPCA
VGEYEVVSPTAFRDRECAACRQSCPAGSELVGECGGPEGTSNPSCEPCDAGFFKEEPGAGSCQACRTSCEAGSFLTGQCS
TTTQPTCQLCKSSCGPDHYLTGVCEGRQDFTCEACNTCEEGEYEVAPCLGSGQNRQCATCRTSCPAGQFLTGMCQGTTQP
QCMSCRTQEDCAENEFVSGECGGADGRQNPTCESCDGSCARCDGSAPTDCVACSGSLSLDTDTGRCVSDCSAGTYAADNV
CEDCDPSCAACFGGASTECTACFPDTFLSNGRCVATCPQGTFANATTGRCQTCSQCPSGTFVEAACTTTSNTVCTAWTEC
APGTYQSTAPTTTSDRVCSTCTTTCPAGQELSVSCTPTHNAQCTACNAGTYKPSSGPQACQACVQSCSEGYYVSGTCTAT
STPTCILCTSTCAEGFFLQGECAGSSNPHCEACDTCDIGKYETRACTLNSDRQCSACTTPDACAQGEYLDGECTPTSNPR
CKPCTTTSQCGADQFLAGECAADAPNPTCTTCTTCAGDEYEAAPCTETSDRQCAKCTDACPNGHFLTGACPGSLAADFPR
TVVVDGVTYAALDATFPEDTSTSCQAQASLPSGWSLVTNVDVARDVAAQHPWGASCLVVSAEHAFATANSATLSPGDACH
CDEQLGCMTSSSSGLLGVTACPRRILMQWAPPACQQCTSSCPDNHFLDGECGGRSNPVCRPCTVCEEGFYETVACTHLDV
GTQDRVCEPCVTEDDCAEGEYLSGMCGGTSTPT
>HolozoaChoanoEP00044Salpingoecarosetta_P010525_XP_004997958.1_protocadherin_gamma_B6_
MARPLGRALARSPRRRHPSPACTGMLVTAGLLLASLLLGVAVAQNTPPTFQGTPFIELYIFNVPETNDPTSTVGTVTATD
PDAGQTLQYTLSGSGSAAFKIDRNTGVVTSRLPLDADFGTTTYDDITVSVSDGVDSTTGRILIAITDVNDNSPVFNQDLY
TMKVAEDLEADVTFASVEAVDVDVSTQNSRVTYFIIGGDPDGIFQIATVSGEGRVSVATQLDYERNRTHTLVIEARDGGT
PTRTGNTTLFIEVTDVNDNVPVFSQSLYEVNLPETLRERPARRRRAVGTVLVTISATDDDTGDNAEVRYSITGGNELGLF
ALDEVTGDFTLEKPVDFEELTNPVLDITVVATDLGGAVSDPATIRVTVQDRDDLPVFESDQLPELTIFAGDIGPVGFAPV
VDDSRKNTFECRLTTPGTPFTVAAATSGATGCNIVAQSSTTELGGQMFTLMLEIADQVGVLSRTRVVVNVLPTNRDPPEF
AMDIFDVLLSVATQIDTTVVDLGVTDPDGDAVSCKLLSSPKGLFRIDDCQLVLDSRLPTDGPTFFDLLVEASDAPTRGNR
NLTSTAHVQITLTGVCPSDDASCTCADEGATPPNCTPDLCEAFPCVNDGVCSQGVSNQGLPERKCMCANFFGGDDWRGGR
PTTTTTTTTTTTTTTTTTSPLATVTFTVPDDDEINDCSQCQNGGTCVRTPTGQVTCDCPRVQQGRFELCYENADCTSQLP
CDQVPFPRGDATGSSTSTPATRPELTCECPRVRQGGVERCYEDARCTNLSPCDEVPFPRGDASVSTTAAATVTFTVPDQF
TVSDCTLCQNGGVCAFTASGQQFCQCPRVPIGSTDFCYENFDCTSLQPCDQVDGPNGDRSASTNSTTAVPIAVIVGGAVG
GVVMLIIVVVVIVRWRCRSKRRVAVVKEGPQAYAENPIPVTVRSSGEGDYDVVEAVYPNVNMRETHVGLGGRRPGRRHST
MSDGSDVRGLHQWNATVYDVGHQESDGGRMHAHDWDAGDYDIKNSSPPYETVGKRQQSTPASAC
>HolozoaChoanoEP00044Salpingoecarosetta_P010540_XP_004997973.1_NOTCH2_protein_
MAYLRVCLALVVALAVANATTVLHSADVEAPSIINTRSLERNARALDALEPGEARPEFAISPEVVVGPVRQLIYPGTPEF
DQFLPPNDNEDIFFVQEIARHMSPRMAQVLDILAQTVKQLKLSDGTPLRLAVRNGYEDPTGSETSPELFHEGRMVDLALY
NTGNGDIINNAADMGTLAALAWRDRLDWVRHFQITPQNAAQFSFVRVAVVPESCGATLDFAFLLDGSGSLLQSGWDSQIQ
FVKDVTAYFDVGRNRTHVGIVTFHGPRVSHLSYNESIPDCPLGTVWEPDGEGCICEVEGSQCTGSACGTGYYELEAGGCQ
GATDQNIDTLPDCEIRQFFPHGCADCTCNPLGQKYQPSDSYTVDQLFSMTQDHDDLAATLDSLVFPDGATHMSAGLEQIR
DTIFQLRNGMREYEQAIPRVLIVLTDGKSNPGFEPHEVAEQLRNRGIIIYAIGVGDYYLPELEAMASEPMDRHVYELADP
SSLFTIVDRLSFDTCDIPGLLRAGARIALSLSANEFRYFTIECNDNPDALTDKVIVELIDSPDGSRTHLFVSSRTPNPTS
LNHAQSLGPLPPAKVLVHDRTFSDGSSGLVHVAVQAAAGKDVSNAQLVVYQLLFTDFRPIVSVPEDTSPGTEVVPPAQLI
DSIDAGITFRYSLEDPYGTFAINPADGSITLAGPLNREALDTYVVRRWVVDSPPVADQCLRSFQFVTISVSDVNDNVPVF
SQSLYEVNLPETLRERPARRRRAVGTVLVTISATDDDTGDNAEVRYSITGGNELGLFALDEVTGDFTLEKPVDFEELTNP
VLDITVVATDLGGAVSDPATIRVTVQDRDDLPVFESDQLPELTIFAGDIGPVGFAPVVDDSRKNTFECRLTTPGTPFTVA
AATSGATGCNIVAQSSTTELGGQMFTLMLEIADQVGVLSRTRVVVNVLPTNRDPPEFAMDIFDVLLSVATQIDTTVVDLG
VTDPDGDAVSCKLLSSPKGLFRIDDCQLVLDSRLPTDGPTFFDLLVEASDAPTRGNRNLTSTAHVQITLTGVCPSDDASC
TCADEGATPPNCTPDLCEAFPCVNDGVCSQGVSNQGLPERKCMCADFFGGDDCEVTPCDDTPCMNGGTCNPTPNVGPGFS
CDCPVTHDGDMCENETGITTTTTTTTTTTTTTTLNPCDGSPCSEGQFCRRVDDTNFECVDGSTTTTTTTTTTTLSTTTAA
TTTTTTTTTTTTTTTTTSPLATVTFTVPDDDEINDCSQCQNGGTCVRTPTGQVTCDCPRVQQGRFELCYENADCTSQLPC
DQVPFPRGDATGSSTSTPATRPEVPYTVPDSDVIDDCSQCENGGTCVVTSSGQLTCECPRVRQGGVERCYEDARCTNLSP
CDEVPFPRGDASVSTTAAATVTFTVPDQFTVSDCTLCQNGGVCAFTASGQQFCQCPRVPIGSTDFCYENFDCTSLQPCDQ
VDGPNGDRSASTNSANNSASTGIIVGAVIGGLLFIILVLFLLSFCCNIALCACLGGAACCAGGGTPTAPMYETADNKAAS
FDNPTFVSHYAATGTGGAGVNGPNALSNPFYAMGATGNKGTGQYDSVNGQYDSIQEPTYDSVNDGHASLRSNNRMQVEQG
RIRLASVARHNPLTAESSTDAAASLDNPMYQVGQQNGSSPMYAPVDGQPSSMSNPTYERAQGQAPSNVTYAAPTASAESD
MYFDVDARNEAEEAYTQHRIAATGDASYIDVLPRSGAAQNAAMPSSMSNPSYAQAGNSMPQYDNPTQGEPAYDTVPIDHD
ATA
>HolozoaChoanoEP00046Monosigabrevicollis_P000842_XP_001742840.1_hypothetical_protein_
MSSKPGATLVALVLAVVVALLVAPAVAVNITLEEGVLSEPYEIDLNVSAPAQGVTVSTIGTATVATPDDSAAGVPAFFPD
KPWVEQGLEAENVAILPNNDLVLYGEGYVTFASSEGSTTSFVVSEPVDACVATWGSITYVAVANYRAGSNYRISSPIFAN
NGAGWTQVDAVETLGGQGCAFNVLDDALLLAFANSHDSSFTTSIQSFVYVLQDGSFQLRDTAATIGAQSVAPVTAGDAVG
FVFGNVYDSESQSSSVASHLWLYDSNQLLESGASLTVGATHDVSSVTCLNNQSFVAVALQATGSFTSSVAVFSISPAGAA
QTLSVVATTYAARDVTLFCDAQLSLLISQSEVDGSEAASAWYDWSVARGSFVAASRSLPAAQSVDMNQAGHIALVDRLAS
SRVIVYDMVRYSVADVIIHFANSQLYLDVEDDDEDEQSESLVITLAGASPAEIYLTLLDNDVTLFTVETLALNVSEDVAN
GTIVYTSLSNLVNSSGTVQFQLEDTTRTFAILGDDLILTQTLDRETIDSYLVRLEASQAGVDGVDALIIEVSVLDVNDNA
PAYSQSAYYLFFNENSSVGTSLAMLPATDADLHAALVYSLSSSSQFALDSLTANLTSLVVFDADPVALSPISLQMTASDG
TFSSSAAVTVVILDVNDNAPVFDQVQYQVTVPESTATGTQLARVQATDADRALVNRQLKYTLLNATDIVRVAASTGAITL
IGALDYESQTSFVVAVQASDSAATPQRTTVYFRLLVSDVNDNGPRFSALSANFSFPESTTVGTTVFTTSAADPDTVGPRP
TYSSNNLPAFFSLNSQSGALVLSIAVDYETAAASYAFEIVATDADNGLTATQSIQVQLLDVNDNAPEFVGSTTEFDVLES
ASVETVIARIEVRDADSGANGNVTLSIDATFSDAVVVIHPTTGVVSLTSSLDYEQDQEYFFRVLARDAGSPQQETIRDFR
INVLDVNDNTPVADDLAISVWENATVGSVLAWIDARDADLTPAFRNISFTTNSPVVSIDSEGRVILEEALDYEADTFYEV
TVFLSDGRFVSSMLLSLTVLDVNDNRPIFDGLPSSITLAEDLVTGTSVLTVTALDLDSGVNAALRYTLASDESFLTIGSV
SGILTLDSALDFESLSSFSVNVTVTDMGSPALSTTAILQVMVLDVNDNSPVFPNQTLSETVDENTAGSIAFSGATDADAG
DNGAVTYALVNDFGGLFSLSGTSLTHAQLDAEVATEYSVVVRATDGGTPALSSDLVLVISVQDLNDEAPIIAAPSVLQFS
VREDDVFPTNLSTLTISDADVTASNRESELEVSENCAAFVEVQDTLLILRTIPDETPQLQCSVTTRNLNDPAMATTSPLT
INIELLNKYTPVFVNLTDTMTVLENQAVGTVVGQVWVEDADLDENGAITFALLNATSFFSIAKGARVGNTTSATLYSQYR
FDREAQATYLVALRASDGGADTKSATVTITVQIGDLNDNPPQFDQGSYSVSVSEALSVGTTVLQLTASDADVGENAAFFF
ERVSGSASFNTTLAGAIQVIAPLDYETQTFHTLTVAVLDESGSGALRTVQIYIVDENDNSPVFGALSKVVITEATSPGTS
IEQVFATDADSGMNAALTYSIVSVVPSVTGETPSSQLFAMAPTTGVVTTTAPLDFEKVKAYNITVQATDAGVPPRATTSV
FTVELTDVNDNAPALSAGFALAYNVSEDSAVGLTLFAAMPVTDADSGLNAALSFTLSSPYFAINASTGGVTLAAPIDYEQ
VQALALNVLVTDGGVPTRTLPVSLAITVLDVNDNAPMASNASFSVREDASVNAVLGTVSVSDADTGSNFVFVVPPSVPVI
IAGDGTVTLSEPLDREQVASYDVLVTVYDQPAAPRNSAQFRLVVTVTDVNDNVPAFDSSYLAVNVTESSNSITVLGPYLA
TDPDVDNAIVYNLVQDGVVATRNATGHLLLDPLDRETVSAFNLTLVAFNPDKPASQGRLVIAVTVTDINDNVPEIPAAQL
TNINVIEENTTGVLRTFAPVDADEGINAVITLSLANDYDGRFVLSPTYELSLTQQLDREAFPNGIDLVITVQDAGTPSLN
SSASVHVNIIDVSDNAPVFANNTYTFSLPEGTYATSSVVGQVTATSSDSGANADVAYSVSPTTRFRINASTGVISTQPNM
TFDRETIASHTLTVSAVSGPENKPLVAQVAVTVAIADINDNTPVLMAAPASLTLSEATAVGTTLHTFEATDADAGVNAAL
TWSLQDTNNGRFSINENGELKLERAFDFEAQPYHQLTVVVTDGGIPARSASTNMLIILTDANDETPQLQRCKCLSADQTN
GAVAVSNTGVITLAKALDRETMAVLRFDVLVTDTGEPPLSNSTSIMITVSDVNDNAPAFADSDISIGVAEDEAIGFALVQ
LVATDADSGINAAVTLSVDAVSAERFHIDNDGYLRLSQRLDYEVRRAYNVTITATDGGFPALSSTALVRVHVTDVDDNAA
VIVDPGVAIMAEDAPVQATVAILHFTDADTGINAQGTWSITAQTSAGQFGINASSGRLVLLKALDFEMLQEHEVSVQVTN
QATGLASSVFVVEVDVTDVNDNAPICSESSYAFSIPENVANGVVGVITATDADSLGLSNASFVLNSSAFTVDSEGVVRTA
MALDADNASSQYFSLSVIITDHQYPGPLSSVPCPVEITVVDVNDNAPLYTSSLSFVVAESAETGAVLGPLIFTDADSGNN
GVVNVQLNNSHFAVSNNQLVLQAALDYEIVTSLAVAVQATDEGSPAQSTTVVVLVTVTDVNDNAPRFAKAEYTATINENV
ASAEVATLVVMDADNEPYAASHIFLNDSNTQCEQYLTVNSTSGAVALVAPLDYEVIQELSCTVAVVNILPLVGSAAAEPW
ATTLVRVSVVDLDDNAPAFTSVPDTVTVPENVPRGTIVHVFTGADADVFQSPAFSFVLALNTGAAPVTLAPNGTLYTSGD
VDHEQLTEAPLIIRIQDDNNPLYFADANVTLLIEDVNDNAPVFNNANTLDVLEELSVGTTLSLLNVTDADAGANSQITYS
ILDSGSRLGINSTTGELRVLRRLNRESTDALVIIVTATDGGAPPRSTSQTITIQLTDINDNVPTFLSLAYYEQVGELTPV
NTTVLQVEAVDADINDNAAIEYLLFGAAGSYFNLNSTTGTLAVQQSLLPLVGTTVTLEIMARHPIVTSSRSARNATVVIQ
ILNENENAPVFQSSADISVLENVTTGTVIGQMVATDADEGANGEVRYSLTQGGSFVSIDAITGVLTLRSGLDYETRQRVE
VTVVARDQGAIFQSSSVTFALIIVDVNDNGPQFAGTTATFSVLENTRATFMGLQVTDADSVPDFSLAIVDDITGVFAILP
NATITMSDSLDREVVATVVFRAVATDSLGRTSQVTVTVTVLDENDNAPTFPQAVVNSTVREGDTLPSLGYVTATDADSGV
NGQLTYSILSPTYGFTVDASTGLVTGTVPLDFETRPHLTLTIVATDGGSPALSSSVLVNVQVQDTNDHSPNFNASSITVT
IDENVASDTLVVQVVATDLDANSILTYQLDAIGAALFNIDASSGEIFTDAPLDYEERQQVIMVVTAYDEDSRSDSITVVL
NIRDLNDNVPVFSPSSYSTTVVETLQSDYLVAVVSATDADSGMYGTAGLQYSIVPSSGSHLFYLVGNYLYLRDNVDREVY
PILNIMVQARDGGNLTATASVTVSMIDLNDNPPSFPNPNISLGIMENRPVGSFVGLANASDPDEGVNALIRYEMTGADAG
LFAINTSTGAITTAAVFDREAREHYQVIVTARDAGNLASVFFDTATVEITILDENDNAPQIEQVPTAFTVREDAAVNTTL
FGVVASDRDTGANAALRFELWNCAPATLMTCPFGFSGQQLLLIAPVDRETIDRYNLTVAVLDAAADAGPLNDTASVTVVI
GDVNDNSPIFVQGVYNFSVAENTAPGVIGNVAATDADLGINALIRYESANASIASVGSDGTVYLVGHLDYEQAVEVSFYV
WAFDSGNLSGSTLVHIMVQDVNDNAPVFSVPRIDIVLPENENRSSLASVVVTDADSGLNQQFDLSVTGEGAEYVVIEREN
ATVRISVLAIDREEYSALNVSLLATDQGTPSQMSSLPISITVTDVNDNAPTGPATFEATVLENQPAGTIVARVPFTDADA
GANGLLQFYLFDAATVGSNFLLQPLTGEIVTSRIFDREVQGRYEFRVIAQDSGTPSLSSTMNVTIIIGDLNDNRPRFTST
EFTAAVPEDINATVPALVLNATDADIGVNALLNFTLLSSDWADLFVDAGTGAIFLSADYETQTVITGTVKVENVNTTVST
YDVATFTINILDVNDVAPTVTVPTNVSVYENTLEAVILGSVTGTDPDTGLGGVITYSTNSSFFAINATTGVVTTIPNAPL
DREAATVVELVIIATDGVHNTSATIFVTVLDRNDNPPIPTASVLYLEAAEDFVGELAIITGTDADEGANAVISYYIANST
AMARFAIDSVTGNLTCADLDYEESIREMIIVGLTDGLPGSNDSFVTINVNVTDVNDEAPVFDSTTYYDVFENEFDGAVVA
QVVAFDRDTGSGGVVRYALTAADNCTAFFTVDPVTGVLETVTRLDRERQETFTCVVLAADQGSPSLSSTTTVDIVVLDRN
DNEPSFEQTAYAFDVAELFLGQFASVSATDADTPANTNISFGLLEPSAAFGIDPLSGSLFTKIALDRETREMYELTLTVS
DGQLSSTATALITVTDVNDNGPVVAGGTNGAVTENMPFNETVLQLIVTDADIGLNAEVNYTLLGNVSLFEMDHTGRLYTL
GPLDRELQASYFLSVLVQNTAPPYFSTTATVSVTVLDINDNAPIFVAPPMSVSIPENAPLGLLPVELEVTDSDVGTNAQV
TLSVFDPIGKIDIDASGQLLLIGELDREALAAFEIMIMAIDAGTPQLSTNITIMINVEDVNDNAPVFEQLVYEYDVPEDL
ALGPMGLYVHATESDLNETTTYAVEDNNYLGVNSSSGELILLAALDRESFVELFVQVSATDVVGNNATARVELTITDVND
NAPVFDLTSYSTSISEGQTGALLSVSATDADEGLAGTAGIRFRLVDNPNNLSLTVDATSGLITLTAAIDYEVLPNATFVV
EAYNLLDSSLATSVEVTVVVLDVNDNAPAFTDGITSVSVTENAPLSTVMAQFTASDVDVSSTLLSFYLRSADGVFAVGEV
TGVLSPLINLDRETRAAYAIIVGCSDGSFTVEKTVQVSVLDQNDNEPLFVGTTPSNLSLSEGAAIGDVFYTFAATDADLN
SNITFALVNTTRAGVFAVSPDGVLSLASLLDYENWTMATVVVRADDNGGPAVTVGSNMTGAALTPCKGHCTDHVIVLNVE
DANDNAPQFAVAYQEITISESLTVGTPVAQVNASDADSGVNAEVRFSVTMGGSIFAIDAVSGVLSVSGTLDFESEETIQV
QIMATDQGTPALTATATVLVQLTDFNDNAPRFVSNLPTSIMVAEDTTPSNLGVWAASDLDSGINAVLSYSLQNDFSGLFA
LQSTTGLLSLEQSLDYEMRQAYDLTIIVQDSGTPSLSTSMVLRINVGNVNDNAPVFVPVSQTLEVEENAEFVTLVTVQAT
DADGDVLRYRLQPTEHADAFGLQATSGVLVLRDALDYEAVQQVDLVIEAYDTTANPLRATLNLTIHILNVNDNAPVFSRQ
LYSVDVSESTAIGTTILTTTATDLDASDTLTYTVSGAPGVVVINSTSGQLSTEAGLDYEQMQSYTLTVVAEDQGGLVGTA
LVYVTVLDVNDNHPQFASSAYAGAVPENAAANTAIAMSSVFEATDADLEVGNVVSYALENSSALFRIEAETGILYTTAPL
DAEVQRVYSLWVRAIDNGSPPLSSALVAVVINVTDLNDNSPVFMDRGEGGVAFTPAQNGVRAQYELTTADDDCTDNFELC
DVGRVLLTVAASDLDVGTNADITFTFATASTTLAIDASSGAISLTAGVDREVTEELEVVVVATDGGSPARAVEALVRLSV
EDRNDNSPAFLQDAVNLTLAENTPANSVLVTLTATDPDESGAATVNYFLVDASNRIQTHDSFVVGQSSGIVSTRRSLDYE
TDAPTYELRVAAVDQDENLAVAIVRVALLDVNDLAPTISFGGATTVLISEIVRSELPVGGLLLEDGDGSDEFSMSAVAWS
VSPTTSAFSVSSDYMASGSVVPIYVSNLAYVSTATNTYTLTARASNVGGTPSSGSVARQYRVVPFIDAAETEDARAVRFN
LQRPSICDEFPEYDACSSARRRRNTLNLTRVEVWMRRNYDCTPELCLGQEGETIAMEDGYCWCQIFGPANADYNASADTY
ELDGLLPSTSYQFQLREYDEGNNLVYSSRSYSRQTLDFNVDSESVTVRQLTSRPSFNVSWTAPSEPNGQILGYRLCYCAP
SIPRSDCSCSLDDAMAVPASGYTDFSWVVVPDQGETLEVGVNYSFVVQTRTLLNNEVVAVETDPMVLNTVNQNTSSTGST
SSNEAASSALIAAIVVVAVLGLLILVLVVMFLRRKDARTGTSNLGPAIFPMEDRTLGASTKTVTIDLDTLKRDMLQDSMT
SLDQTGLSASSGAAVNGLGGSQWNYMTQERAEQFWSAPDGGLGASQEEPELMETSIPRRSFGLNTVRVMADGVGGVQVRN
SPLAPPRSAATPNAAYHQHLSMLHARFAGEERTPTTVDASYLEAVVEERRVKNQIDAEFDAIKHDSESSPFTFKAATETY
NVKKNRYGNVLPIDDTRVLLSHTGQLGSDYINANYIPSWTRDNAFIASQGPIASTVGDFWRMIWETNSSSIIMMTREVEE
GRLKCYKYWPEPEVPMRVGGYSIVALDYTNLSPEYGVRTLRLIDLETNEARIIKQFDYFSWPDGGAPPTAVGFIRFVLDV
KQHIEAARSGNEVGPPVVHCSAGIGRTGTFLAMYALMQRLESLGNVDVAATVAYLRMYRAGLVQTVVQYRFLYEAIVTYY
KTNPQLYNMTRAATAAAQHNARAQASLDPQTVYGASGATANTSLYSSTSASSQQHELQTFQASSDDADDDFESLIQTLNT
IV
>HolozoaChoanoEP00046Monosigabrevicollis_P000855_XP_001742853.1_hypothetical_protein_
MIVRQGSLGLAGLVVTLLAIASAASALQVTTQVAGDAATLVIQAHNASSTLTVSTQGVTATSSAGTGTLHATKLAAQNNL
AAQAQDTVTIGDETYMALAEYFSQSIMIQRIDGHSVELVQTIAANSPVDVEFYEWNSVHYLAICNRRNLSSYGGGETNSE
VWRRSASTGVWSRLQTFATSYCSDVEVIPSADGSLFLGFSNFKYMDSDRVDLELESDIYAWSPTLQRFQLQHAITTQGAS
KMESFIWNSNTYLFVGNSEMFESTWGIVVKAQDFSLDSSVFKLNTASATFEKVSTVATAGISDATTAVIDSELYLFVTNR
VSNDGGTDDYAQTLEVYLWVNSLESFFNVNTPSATVYAASAVQVVTVEDNVFVAVGAERDAADSSVNATLDIFRLDLTLN
ALVPVYSAATGTVRCLSSHTIGNQVLLFAAVEQREDSYEANPDRITTVGALETLRLFRASAADTDFANTVGSLFVDGSGE
ASIRIPVVDNNAVEPDEYFYVSVTETNGGVQVNTTTVRVDLPGVGVADLTVSPIVTVVNGDELLLTEELPAGQQLCTFAF
GGSPVSSGLSIVQSSSNFAIASGLLYTTATIDLEQYDSDFFTLLVEYTGTSPVAQAWVVVRIEDINDNLPVFVGNVGSNA
AYQADVEENQAVGTTVVQLVVTDRDADLNVVYGITEVSPSSASGYFAIDNSTGLITTRTVFDREALAAGGSESFVINVEA
YDPRVIDHVASTYVLVDVTDQNDNAPIFAQSNYSTVIPEFVQASYVVVGQREGTAIGSTIITGIAATDADEAANAALTYT
IISGDPQRLFSVVTTNGVASLRAGLLDFETMTTTDFNITVAACDTPAASDPFGQQCDYTSLYITVEDENDNPPVLSPVAV
SSAVATVGSTNYILASYSAGQSLGTISATDADSGINEVITFSTSSPEINVDSNTGLITLAVNASTLTVGSHTVTIAATDG
GSPSFTRTATFSFSVLDMPTFTASPYALDVTENTPAGALLGTSVQAAVQVQLTGTSFQYQILSGNDLGLFSIGSSSGTLA
VAAGASIDYETLAAHEFTLMVRATDLGSPLTGRSSLTAVNITILDENDVAPTFDLPVYALGSVPEDDANLAFVARNFVNV
SASDADQDPVLSFSILSATATHPETGAVSDVSALFSIDSSTGYFMNVAPLDAEQYSAFALQLGVSDGIFNVSAALTLQLS
DINDVAPVFEEALNIDATTVSESLAVGSHVMSFLVTDKDVGSTSLTWSLIDLPTTTGLVGNSSRFALSHGVLTVASPLDY
ETHESHRFNVTVSDGRFEAMLTFTVFLTNQNEVPPVFTPSSLGNTTVVENVSTGYELGYVVAIDTDTDAVVTYTLISGGF
GHFGVDSNTGLVAVIAPLDRENKSAYSLVFRAADQFGLESRSTVHVSIGDINDNTPIFTQANYVAAPVAENSAQGTPVIT
VSATDIDAGINAQLTYTLLPGADAGHFSVHPTTGAVTLSADLIDREASVSLSFVIQVTDGGHPSRSAQASVSVNVLDAND
NAPYFLSNGTALSLSEATSPGAEVYDLQAFDDDATVVNNVVTYELISADTSVFSVEQSTGKVVLEAAVDFETRGAQPFVL
TLRALDSGSPTLTSNVFTLTITFTDVNDNDPVFEPTQSFSYSVAEELTNFAVFTVEASDPDLVDVDQLTYDIVSIVPDDD
VFVINDQGVVRTSPTNRIDREAFGPTNAEYAVTIRVSDSGNRTATATYTVTVIDVNDNAPVFSQSPYSTTVPESAAIGTT
VLTVSATDADVAGTPAGTISGYTIISGNSAGFFTLNSATGVIRLARKLDAETAPAGGYQLRIRASDSATPFVLSTQVTVQ
IIVSDVNDNAPQFQPGGYNATAISESASAGTTLIQVTAYDADKTSANNAITYDIVGDVTGQWTIDQSGTIMLATSPLDRE
TYPGELTITVRARDAGGLYDTTEVRYIVDDINDNVPVFAQSSASMAIDEEVAPGTFVMQAQATDADIGLNARVYYGLRGA
DANFFVVDTDSGNITVAARLDREQQASYTLQVIASNAAALSDPVGTQNITINVNDINDNGPQVAATSSASIAENTASGVL
VTTIQASDADAIASGFGVLSYSITSALAFETATGFTAAASGVFQIDPQTGVITTQGSLDRELYDSFTIVITVRDGGVVPR
TNSTTLTITITDRNDNAPLFVSNQSSSFSIAENSTVGVTLGSVSATDADLDDAGRVRFSFVGSSGRFSLNALSGTITLAS
ALDYETQSTTYSLVVKAEDLGSPALSTLLNITITVTDVNDNAPSFAQSAYPFEVLEGQTGLVYHLSATDADSGINAMITY
SLVPSANASHFNIDQNGNITLVVPFDREQTTYVEFDVMATDGGSPALSTTTQVVVLIRDINDNAPVFNPSFDQVLVTENT
ADVVIFQVSATDADTSPFATLVYFLYNASSHFAINSTSGEVSLVQGLDYEAASSVIVVIGASDQGAETPNAFFTLTVQVD
DVNDNFPIFDATSYSGDVVENSTTALVVGQVWATDADADGLAAVTYSIEPRDPTFAGYLAINDSGVVYLRAGYAFDYELV
QTVEFVVTATDVGNQATNANFSLAISDVNDNAPVYVAAPYSFDIDEDATVSTVVGTVMATDADSGAYGTVVNYILYSADG
APFVVDAQGTIWLVAPLDYEAVSSYTVIITAVDGGMVATNTSVTIIVHDVNDNAPLFGQADYVVQVEENAVDGLVLLVPA
VTDADSPPHDVFTLSIQSSAASPYFTIANGSLVVSTAVGVLDRDVVTANPRILTLTLVATDMGGLLSTAQVTVQVMDVND
NAPQFDSSTYAVSVSENTAVGALINLQVTATDADYQNNLTYSVDNASGAVLSVDVDGSLRLATLIDYETSVQHEVTVRVT
DDGTPTLSSTVVIRVNVVDENDNSPIFEMSSLQANVYENAAPGIIAQVMASDADVVNGGSIARYELISHTDLFGINSNSG
VVSTLVPLDREAMPSYAVTVRAYDNGVSTPRYTDAQLLISVKDVNDNAPYFPCALLGHTIRRSAEVHDVVATVRAEDVDL
TPGTVTHRISGGNCQGMFGIAPYDGRVYLNRPLATVDSSLYVLEVQASDSVHVTTTTVYFQIESEFEQEGRRVLDAIQTT
MSMEGMSPSYTFDFGTDDLASVTSGSGELPWTTAGPFVTGANTGHDHNYCSHHTYHHCHHQSDEPCHDYNPYHYHYHYHY
PYPYPYHYHYHYPYHYPYHYPYHYPYHYPYHYPYHYPYHYPYHQPDYDANANDHFHSCSFHIRTQCCHKYPIHFYDRRIL
DHYDHHRLSIDFHHHRYHHHYYDRHHHYYCRHHHYYYYYRHHHYYRPPEETVEVPTAISHSRSKARRTKRAPRILTIVLF
SGVPRALPLMDNHQPAMETACLKSSLFFPTTASLS
>HolozoaChoanoEP00046Monosigabrevicollis_P001005_XP_001743003.1_hypothetical_protein_
MAILARWCPWALVCFAVCIASWLPAARGVPVYLTIQPNSMDENTASQTAVSSITVFDFAYPTGPHTIVLQTFTDYFAVQG
NAIYVTQHVNFEQVNQFALRIRATDPNGGGQSFDVALRINDKNDPPTGLVASSNLINLNHLRVGDTIATLSVEDEDNLRS
KSWLLNRDTQSHSIVLCPNEPASAWAQVEELALKLSAAPGSSTTGNVTICFRVSDDGDPVATADLTVDFVLEAASGQAPA
TLIVQPSPVELPEDTPLGAIVAEVLALDTDETRGLTFALTSAQTNSPFALDTASTTCENITQALRQTLNLASNWTEGLVC
RCNITLQHALDYETTQSWEMTLVATDSQELMAAQTVRFNVSNVDDPPTDIVFNRNSVNENVPAGSLLGQLAVIDPDQLPA
FRLNVPLLRSTTLLNGSSCAAVVLADLDVIVNDSSCFNFERSAAVVFVVGVKENSDLNRSIVLAIEDLNEAPLAVALRGA
PIAEDAERGALIGQLDVVDPDTSAPNNVHSCSIIDPDSSFSVVNETSLVLQRADLDYERAASVSVAVTCTDHGNPAYSIT
ATVVVLVANVNEAPDDLVLSANAVAEDSVIGTVVGQLQGIDPDNSGAGNETFRYCLWDATNGCVPTMARLTILGNVLVTA
ALLDYETQPWLSVTIAVFDSGNLTLHRTFIVQVLDRNEPPTNLTLSAATVPENSPGAMIGELRAHDPDVGQTLSFSIQPA
FGTQPSYFRILNSQQLALAEGVALDYETTSSVRVRVEASDNAAPTPRTVVASFEIIVLNMNEEPRQARLVPMGANASSAA
EPLPVTEGPISAMGLAWILVEDPDNTAYSAELQSHSCTLVQVTPSTAAFTIDAHNVLHKSPAELDFESQEEFTLLLRCTD
DGLPPQAFQDDVTLQVTNLNEAPSAIFLNSTLASAQVLTLPEGPSTVGRRCGVLSALDPDNCDAARCRPWQALSLQSLDP
RFIIVAGELVLAEALDFEIPGNAVVTLLATDDGVPALSLEVVVPLVIEDRNDPITGINLSRTAVPEDSRFLATVSVSDQD
SALLPTGQHVLQVLSPSSVEAHGLELWLIEASPLLNAEAATELVLQLAVQDQSASPLSAEFEVLLTVLDVNEPPSLALQL
ERASITENTAPLLLAQLDAFDPEGGSLNCTANATGLSLASGCVQRPRVQLEADTYNLVLLDAVDFECSSMLQVWVECQDL
TALTTVAVATFAVDNVLEPPTGIALTALTANVTCYHNGTVRVPELTAVGTPLCVISCITVEAAGTCTVALGAGPLQLNES
QLVLGADLDFENQAAHMISVTLSGSAVLQTIVSLDLVVGDVNEPITGIDIQCGCANFPCLNDGVCQEDGTAFTCDCAYGY
TGARCHMRSTEANTSPSWSSAPALDPTPCLRYSTAIPSGTELLRVVPIDPDHFDTHTFELLSGTPGLALSPTSGIVTVNG
PLFAASPTVRVQVQDAATHKFVTALSMTADPCARGVAECPLHSYCVAEGTGYSCPCDTGYVVNGSACVQRTCLHALPGSA
CTAVTDTCYSRQCQNDATCVDGTTDDGRTTFSCVCPEGYGGFRCDSDIDDCVSAPCGSGATCVDQVGEPGFRCTCGPGMG
GHRCLVHSGSCATVSCSSGSTCVPAFNATQARCAPNANIVVATYHASTNTCASEACSGVWQAESVDFANFLDQALGAPEI
LVLLDVSEEEQGTVIHFYLERGGDTSVVIARSAIQAACEDSTFSWAPMRLAGFCHSLELSADSGELATTGTTGPTLDPSG
GASSTGAPTASPSSTASGTNWAIGLVVVLVVILLVAALIYVARHKTERTSIVTFDRPAVAFENPTYANKTETVLGAHNPS
LAETAWDSIGLDDDDDGTAPPPRALGWSTALAEPNPVPMNGSEADEADEVGYIQIAETGDDGIKSVRTVRRSRSNARTFF
DPVFANPLYDGPSEDTGASVGPQPRLTEPTLPGATEAVPSADTPSSSPTSRSEHPTPDPRIMSALVGEE
>HolozoaChoanoEP00046Monosigabrevicollis_P001180_XP_001743178.1_hypothetical_protein_
MLRLALLAALAAVALGREKIVISQTSFTIDKDSNATVNLRLVEPIICPPDHEGSCTVAVQFTNPDTNRFSVSPCVVEWTQ
DEWNEVKLVRIWALENFVDEPGISETFKTEPAVSNSVFYSGFDARDVTVTTRARPSGHCSGTGDPHYTTFDGKYWHIYDA
GRYVFYANRNPAAPRQDFEVQVATLSYPARHCGFAAREGNDIFYVYACSGRITYDLICGSKECQDGPYPKVGTNGGRSGT
YSVTFKSGRRVWATVSGRYANMYATAPGRDYQSGTVGVCGNFNGNSGDDAPMYKVTSNYKANLFPSQVPTTNLFNWRPSS
IWDYEEGPSVETCAYTPTEFVRPLLSSPDVEDVTDLLKNVRVVDDSDVNFDLDLDDFVSANETMDETTARQLCQAAFDAS
PAVTACDNLLGSLLNVPVFVDGCVEDLSMTADETFIDDAIDQMSARCANLAESNTSTWETDNNGDRVPSSDVANALCPNS
CSGHGACNNAKCVCDSGFSGRDCSVDKSSAPVITSLSTTTCNTKAAASCASEISVFGSNFWNAENLTCRYKVIASPAVAS
DNVLMVGQSASRSAFFLGSSEVICQLPPRSTLVPVGLQGDLVTIEISVRTTDSIVSEASLPFTFYDGVCSACANATTCAP
NPDSCNIDGVCVLEGTHEASNVCRVCVPEQSTTSWSYDYTHAADCGPDFKQDSYSTTLTGSYEAGDTIFTFDADNANLQD
DPNYNLEFTMTAGNETIFSVTTDGRVVANTAFAVNDLPYEFQNLVGVQAVLNGQHPTARTVVFDIVSSNRAPILNETYTF
NVTEDTPVGTVIGTIVAHDPDEAGSLQYEWYSQVSGEAGVLLIDESTGVITVGQSLDYERVSSYLLLVSVRDGGLQHMAS
VHIFVGDVNEAPTDVLISNNVVAENQPIGTVVANLTAEDQDAGDSHTFSVSGTDAAYFQVVGATLQTAQELDYEALLAAG
KNPLAITITATDAGGLTLTKAFDITVQDVNEAPYNIQLSQTEFLENLTNAALATVTVQDQDADQTVTCTIVQESTPTFEL
LDMKLYALPGQQLDHETNPSIELTIGCADDGTPMKYATATFTITVLDAFDMPGHFTIEQPETIFENATIGTVVGTVVAVD
QDDDSTDFELSVVSDYVEAAGPTSCTKADAAAPTICRLDIRLTSLLDYEGTEVAGRQALSVIATLVHKGETVQSEGTVYL
EFEDLNELPTGVSWRTGGTVEENLALGGVIGTISAQDPDQGQTHTFSLASHQDRFTLSNDASGMYATIRLSQTAASPLNY
DSEPSIELSVVVLDSGNPPRSITTSITITVENQPVTVMFQGTNGPSDSLTVSESTSVGTVVGKFVLEGNDNQAATYTVQF
ADDDRRRASEIFSIQGLNLVLSSPLDAEEVQTQSLNVVAVETIGSEVNYYAAQQLIINVQNEDEAPVFGSSSYTATVDTT
TASAGDLVDVSPVLVASDPEGAALTFSMASSSSQVMQTYFQVSTTTSGTFELSVTQNLVDADIAADTYNLDVQAEDATGH
ISTQRVVVTLTDGTTDPSGAQSTAASNKMGTGAVAGIVIGLLVLLVLIAFLVLVVLRKRQNDSVFVDSEKGKGSHYDNPS
FGTTYATPGSLPVGFVPGVSNPLYEWYQPEMTRQDCSSELATAAPGTFLVRDSKATPGWHILGVKTENDVLHEKIRATDD
GMYQLLPSSGPAHEQPRFGDLPSLINHYGSRQTGMHYALNVNSVSNPMYAMSAQSDGLYGGVALPNDRYAPAVPLKEAHV
AQVEQLAATDDIYSNTRDAQNALSHA
>HolozoaChoanoEP00046Monosigabrevicollis_P005523_XP_001747521.1_hypothetical_protein_
MRSYQQPKWLLALLIGVIALAGVEAASFRSSKFTVFVLENATVGASVGTYTLDNTNGDIYTFAFSSTPPCPLQVATTTPQ
VSLAQTLDRETLADYECELVATSGSNTASTRIFVKVSDVNDNAPVFNQSSYTWQISENTDTPTFTAIAATDIDQVIITID
PATTQESYEVANGVVRYALVNGTDVFAIDEETAEITMLQPLDREAFPVFVLMVEAHDLGSPRQSVTRPLTITVTDVNDNA
PEFSESAYSLNVSELVTANTALLTMGASDADAGNNAAITFSISSLARVGANSAIQPLALASEWPFTVDPSSGMLSVSENA
SIASAAVFDYDSGVHGYVLQVTATDAGASPLSSSVPVYVTLVDVNDNTPSFAQSTYELSVPENTEGNLLQLTATDADAGE
LTARIAYRLLHVYRGTEVNASADVVGSAACPFAVVAESGLLRTSNTSILDREDEANYILVVEASNDEVSPMLSNTTTVLL
TLDDVNDNAPELETPPPVSWNVREDATDIELLSQMVVLDQDSGVNARVDIGFVGNSSDETLFRIDDGTDLVSLGASNATL
VAVGPFDYEAATVHRVWLHVVDQGSPVLDRVYALEVWVSDVNDNAPSFDTGSQEVEVTLGEDAVIGTPVAVLAASDVDTV
SASQLQFAIEFVMVADASALQGNGLGPVELNASSASQWPFMINATTGAMVTTQPLDYEAATSYNVSILVYDNCTSQLDAL
ADAGAHEAACTAGFSSRAWVRVAVTDVNEHAPEFVGSVPSPSLAEDATTGTVVTTVAATDGDGSLEYGTVVYSVGLGMST
LFAVDETTGEVTLIGMLDAETSTVEALEVVACDTAVDVTEQRCTSRYINVSVTDVNDNPPLLVGNATQTISISEATFVGT
SLLHLNVTDADVTSSFRDVAFHTNSSVIDLNGSTIVLAQVLDREVLDEVVAFVSVSNVAALSASTPPYLAVFRLTILVQD
VNDNAPIFYAPSNVSLPENAKVGRRVALLNATDTDLESELIFTSQSGTPFVVSSNGTVSLDSSLDFEAQQSWSLNITVSD
GAFSQSQTLFVLVEDINDNAPEPSWSTGNVSVFENNASFPLPSCSATDADAGVNGLVSYSVNSNPYFSINTVTGELTLLQ
PFDFETVQSFELICNASDQGEPILWHATSIFFTIVDQNDNSPVCNTSSPYSVSENVPANTTFATVLPYDLDTVHSSTFEF
EQCSMNTWVGITDDGQLFAKEQVKMVQNERTGLMEEVRYFLDRETTPELSFCFWVRDASSTPLSTMCNVTINVLDVNDET
PSFTNASFAFSIVEEQVNATIVLPPATDADAGNNSVLTYSLLGALAPSFTLDNGTLVATTPLDRETHDSFELVLKACDHG
TVPRCGNTTLLITVTDINDDIPTFASQVYDIALNDNMVVGTQVAHVSATDADAGLNGEFEFRVADNPFLAVNASTGAIVL
VALPANNSEFRFGVSVLDHGTPSLHSNATLVVRLTRFTELEIVLTVSEVAANQSAVLNVSHLLLTPDVVYDFRLSGSSDF
VLDDRLLLVNAELDFRAKSSYNMTLAIWELGSQVDYLAVYVDLSNVNEAPVFSDGNREVFVEEDTSADIPLTIIHVTDQD
RGVDGKVDFSLSGADVAYFYLQAINDTSAFLFANASFDRETRGSYSLEVEARDQALTPLADHQTISVTVTDLNDNAPVFN
QSEYSASVPENVAGNVLVQISVTDADQVVTEFDAETQTTNVLIGNGLVTLMVVQGPCNVTASGVVALIEKLDYEVAPVQT
CVIRATDQGVPSKSSEANVTITVTDVNDNAPEFSESAYSLNVSELVTANTALLTMGASDADAGNNAAITFSISSLARVGA
NSAIQPLALASEWPFTVDPSSGMLSVSENASIASAAVFDYDSGVHGYVLQVTATDAGASPLSSSVPVYVTLVDVNDNTPS
FAQSTYELSVPENTEGNLLQLTATDADAGELTARIAYRLLHVYRGTEVNASADVVGSAACPFAVVAESGLLRTSNTSILD
REDEANYILVVEASNDEVSPMLSNTTTVLLTLDDVNDNAPELETPPPVSWNVREDATDIELLSQMVVLDQDSGVNARVDI
GFVGNSSDETLFRIDDGTDLVSLGASNATLVAVGPFDYEAATVHRVWLHVVDQGSPVLDRVYALEVWVSDVNDNAPSFDT
GSQEVEVTLGEDAVIGTPVAVLAASDVDTVSASQLQFAIEFVMVADASALQGNGLGPVELNASSASQWPFMINATTGAMV
TTQPLDYEAATSYNVSILVYDNCTSQLDALADAGAHEAACTAGFSSRAWVRVAVTDVNEHAPEFVGSVPSPSLAEDATTG
TVVTTVAATDGDGSLEYGTVVYSVGLGMSTLFAVDETTGEVTLIGMLDAETSTVEALEVVACDTAVDVTEQRCTSRYINV
SVTDVNDNPPELSLSASAFVVNENQLVPKLLSAVTFSDADVGFDASNVWINISSGSACHINNSGLWLVESLDYETATATH
CTLQYGNVAQPFFVQFMDILVNVTNLNDNAPQFMLSPSSVAVAENATVNTLLSGFNFSDADGDMVSVQVISGSDICSVST
QTQEGTIRLAAPLDRETLDQHICVIEFTDGVYAGTETLLLNVTDINDNRPQFDNETLLWAVKEETSSEVLTLQIFDADLN
SNVTVSCVAGPACSAVTVASEPWQLTLKESLDFEALNETTLFGLLVASDGVWQTNASLEITVQDVNDNAPLFEALQFNVT
IPENQAVGSALLEVQVTDADSFPYNTSTLEVVSHDVPFAVAPNGTFYLARAVDYEVQDSYTVLLRATDDLNATLTSGTEI
YVVLTDINDNAPSVALSLDDLYIFENISVDTRVGHISIVDADSHAVNHNNLALSDSCGAFALNGTEVIVQAPLDHEQYQS
CNITATVTDATFEAAFSASDEAQLWVINVNDFVPVFVDNTTVNLTVPENQTVNSSLLLVPVYDGDASPYNEVDITILNNA
DGKFAIQNQTLVLVQPLDYESGDREYPLLLKATDMQSLLFALKVVNVVVLDVNDNPPIITGPDALSVAENTMGQALAEYH
IASGDSVDSLAVSVEADIRGLFSISFSGSGWSLALEQILDFENQTSHPVTIHTCDGLFCTNLSIVIAVEDVNDKFPMVTS
NTTLSVSEHATTGLLVTLSYADEDGSWPMQNSTFSLLDIGVPFVLQSDGSLWLTGALDRETTASYALTGRVANVDHSAMF
YTDFPLVINVADVNDNAPVCVGVPTFFSLSEALPQRSLIAQLSCSDADVGANGQLTYRFEEAISPLAVSATGALTTTAFL
DHEIAPTFEVKLWVVDGGTPALSYSANIRINVTNVNDNPPVLAASLFNARILENNLPGQTVLNLSATDRDGDSLVFNVLN
SELFQVTETGTISAMESLDRELEDSYSLQVTVFDGLYTAAATVIVVVDDENDNAPRILHTEVFISPAGALAAFMYPMHYS
DADANDNISVSFLDELGIWTLSDEGVLFLSSWASPLLIAKDNITLVVEDGVHTTSENLSVLLSAHVWVVLCRGSNFSALN
STSVQYGFAASDTAFDFNFTVLAIPWLQDSNLTAFLAQEPMASSLDPAAVLQARRLDNVTAALWHDASLLGQLFTPLPTS
KPMYIPTAALNMSAVVTDYSFCGFCNRSSPWRDPKDVLESDESLTVVALVMPAELARKLIYSQRCNTGFVEVLDHPIFLA
EADDQECGWSNNDGDSVGALVARGARDINVEDELGMAIAVMPNVSKFGVWQYQVAESACWYNVPPVTLATFFLLPAAARL
RFAPKPFATWTEDMTLIAHAWDMQCGGNTTAAVESSSVVMCISADPLTVRAVPRAPVTGAELAVGCDAQPFSSTTADGCG
VCNGGNKALDCAGTCFGAAFVNDCSLCVVPENSTAGQDCHGTCNGTAVLDACGACAGGTTGLEMNADQDCAGTCFGAMYI
DECGLCVSPGSPSYLDCAGVCFGDHVLDECGNCSAPGIPAPARDACGVCHGHNETCLGCDGLLTGAMPDNCNQCGGSNNT
CSKLVRLNPTFASMNGRTAISVEGAGFVAGATQCIIETIVNQRVVQRLVAMTVTNAGFGVCTSPVYAYAQTFALYVAVNG
GQRYGGLALSVYNASRVTMATSTSLYRIYDAAPVVLTATNLPLATNGACFHKDQRVGDLEVVNSSYARCHLDDSVPPGVG
LLSVSPTGRLGDALAIHANFRVESAAPICVRATLDVQRRTLRLEFDRAVVLLGDCSAALVEAQGSLTIVACLNGGVAAPS
TSSLLFNVKMKGSSVAARLFLRPGAVADRGSLASRTAFGFVPLQVITSSITYTLSGPSELGACSTPANFRVHTTAVGCVT
KWDVSSPHLDRATAAQLQRSLRLTTGDELNVQALGLSAGSYMVLASCRAYGQVLQANQTLVVATSALPQFHVQLVSRPQE
HLILARVVRTGRCGNAIRVAGRTSWQVVQCTDPACARVAHSPPVITALAADELAIDTEELLIGTFQILAQLEETAYGETT
TATATFVKKAPAPPVCPEVHLQAPLDGTLTSSLCLSRNTTANWFCQDAAGRPCIDQQNNQILTKGTSSFALTKLGTAGSY
TFLVRAGAAEASCACHVEVGPAYTEPQLQWQLPSVLCVTGGTIWVQARGLSGELWATCEDEDGLGCSVDPQLAGITAQDQ
TAWLLAVHGINASAARLSITLSFQNALHETQSLQFQVPVRTPWSALSLTPMGTAASGVVNEYDEFCTRLSGVGEANSFVV
AWYLNGNVLVAIRDTAADLCLLAPPALTSVSARLTDTVSGATAEVKLSLQTRPLSVAKRAAFARALQDNATAALAAQDSA
MVRQAMTALVLEADDETDAAKTTALEAVLLPFLDFVRRGWRSDWIDLARLTVLRALDRGVVSKRDIGSLLSGVLEPVRTT
RSVMTSYAPLSTLAAAALLEALVPLYEDGQDDGILPMLHFYGPTSELSTVAGPELILELVPVPSTLPWTVPLPSNTTDAP
WSTAINVTINATSPSVVCDGSSCNVQRLALSRSTSASFAPAGYVLMTHAVGLSCEADVAAMVDFNAWGMPGDQVCASQSG
ALSAPSGINAAQCRLVCQAGDFVRVALAVPMVATTAASTSTVGGSTGEASSSSTLTPTSSTESTSTQLPSSVTATSTAAG
SPSTTSAQEAASFRNPELASSRSLGANHEGVRILIGVGVCLAVVGLLVLLIRNRGKPLAPEGTNFSIELVDGGKPRQLGS
LFLPEGSTMFDARRNLLSFLLQTTQEIPLFVFLTADGNMLQTSDEGSLLAQDLYPTGPMYIQQVGASNQNSSSIASPPPL
AHNMSLYDSSSEESGSDDEGPGRWSQAVPRQLATSTA
>HolozoaChoanoEP00046Monosigabrevicollis_P005578_XP_001747576.1_hypothetical_protein_
MSAKQMHVCDDRPREVGGVNTLPNGFQPYQAAIGVEPLSPPSLSPLSPPSLSLRESPPPLSPLSLSPLSLSPLSLPSLSP
LSLSPLSPLSLSPLSLPSLSLFFCQLYGAEALGLGVIDIGCLSALAAEEQVMEAGLGFIQAPGVTALVLQLEGGHALSTG
TSMGSKTIALLDLADPDWPAFDTAWTGTDLANASQATEQVCALHLSLSLTHTHLVLPSAAACTSFDKHNTRSFMRRLLAA
SSQLDAPISVLLPQQSALITTGTSASGSLVTLASHAKETRDAARIDVRIDASANTLQLIVQPVGTTSLSTFNLSLIDLAA
GTTLSHFHDLVPGEAIATALSEAAWSSLQRRRLAARLERPQAQSDLTAPLNPFPVFVSEPLIPTLAEHATMEQPVATNWA
HRAFSPVRGQLSLSIDDDRFIVINDNHTSSVVHQRAGSTVPYDPAGLNLNLVLRKTHLTNSWLETQPLVTRILDENDHPP
TLAASTNWRLVENQTALQTAGLLHLTDLDAALAQPSLTVLAPYTDNFSFSLQAYNATNRTWTFAIASAASWDREAGATLS
VAFQADDGLHTTTMGVTISLVDVNDNAPEFALDPAALAAPLSSVQAYQAVVNETLSVNSLLLVGTAMDRDVGDNARLAIA
VDTSRIDCDANAATFFQPSLVHTNATFALVTVRLQRLLDYETQRQHTLCLALRDYGRPSAHSTILRLTVVVQDVPLEVQL
QALAPLANTGHILYLLNHNNEQNPADELRLEYAVGSTLPADCLLSDWRPSSPCVMSNGAFLDRINGHDCTPNATGAGPFY
RLERRLIEQVRDYDGWGQDCPRLDVPLHRSETARWSSLPLAFRRRYPQSWQVGQAYTVRLAICEPITCAAAAAATAIDAA
PWPSTREHWSAEAAVNRRPRNGYLRNDPARDGWVGIGGRWDPQSPWLQNMSRASAVGTYSNPWMSCPTANNCLVSRGSHN
SPASLPPGPTPVHARVRANGTIVHATSTLALVPFDSAATWAVEDVLDSWPTAEAEVWLSRNGSADGCLPCTTIPCAPCYP
PIAWFFHCSHTLGPHNSDATTPSCSPANTSTVAEDWPAFDLWALTLQNLTTGKHVFSASASSNASSTTPGSVTVRLNVDL
EAPRLLWTDWPDNFAVASSAIAFRFWASEVLGSITCMLNSTVLDMCTTLEPDAEQQYTLQVAGIADGAWHLEIIGSDLAG
HLAQANLSADFVVDTQAPEVQLVSWPDDISSPIGGLTRMVGPKTLAVQASEMAAGFWCRHTVVTEDAGLQACCAGVTATD
DCLAICHSGTLFNASAPQHFNSECFADGTSALANHSTYQELTGLTYERSAPGAYEEPDTGIKTHDQRLALQQALELIHMS
DLSANGLDEPGYIDVGEETVTDGFAEAEPSALDAYGDDDDDEDDDDDEEFI
>HolozoaChoanoEP00046Monosigabrevicollis_P005769_XP_001747767.1_hypothetical_protein_
MARLWRVAAVMWSGSAVLRAMHRRHAAGHRVIPVVYSDPKVYQLAAYDANLDGEITATDTSMLLKQNFNKVRFVKALEAQ
QVGREAEACDLVLRAQLAEAGDDGASASNTEVFFDVSVTSAQDSAMGGLTSALSSNAYYWNGTYVGDGGRSASLYGGVVK
AVGTGEGWFEVRLLSTSLVGEGLGLSLLQKTYDSQGGTSTARRLGMFKTSATPLYSSQLSMTVDGIEVITGSSGYSPLTT
FSNNVTSSECFNFADPVFESATVRFEVDENSGIDAVVGVVNATDADSSGVAPAAYGSLAVTGQSGIVRYELSEASSLFAV
DAVSGIVTALQDFDYEVDVREVLCERSSSVVVNVSIVNLNDNAPEFVNTPYDVSTPEEGTIGSALLSVSASDADGDQLTF
SLMGATGMVELVSIDETTGVVSIAQRMDREAIENIYFTAWVTDGDHNVSTNVTISLTDINDNPPILQTPFTFEFSEAAVP
GEPVAVLNVTDADIGVNAEYVFAVEVVPTFAGIFNVTAIERHGVFELMQALDYDVSGGLKTFFVTVSPASVAAPTYTPSF
SSRTITLSLTDANDNAPVLTGTNPLEISLSELTGNESVIATLTANDADLSEQYGTVSWTSYNATGPFVVLSDGRVVLTGA
LDYETQTRHIVNARASDGERMTAGTQVVIVDVEDENDNAPVFAGGVSEFHVTVYENLTINSTLLDFGVTDADSAANGQVS
LRILNTTQPFRISGQLLQLASSLDFEGRTSWHIEVEATDLAENEADRLTTRASVFVEVVDINDNRPVFNRSSYGPVQVFE
NVTTGSELVQVFATDADSTAFPALRYSIEGPSLLGGAVTVDAVTGVVVVNDTSLFDYEARQTMAIQIGVSDGHHNVSIAE
LIITLVDVNEFTPEFAEASYDFSISELLDVGEAVGAVEASDGDGSAAWSTFTFELVSPLFEVNATSGVISLSAPVDYETE
TSHTITVTVRDAGGLSSSVTVVVDVEDENDNDPFFTPTSSYTAAVREDETPGAVIVVASADDADACCSDLRFRLDNGKQA
SDDGYISIDATTGVVTLAMDSPSLIGVRQLVYGLVVSDGDGQAYAARTGTATLTIDITAGLAFVYNTCSGTPLAVGSETL
NLTLEAPTSVSMTLSGNAARQLTRPSPYVLADKGVHVSSSAVRVQLSYASGRVLDRESDARTIYNTSGLNGRFELNFDGE
GVPTLAAVANATNGTGELCVSFVHTPLTQCVTIELVLLDEVTVSAQPYFGGSQRGNIVESVLSQLGQTGVYQQARMTASI
SMTDGTSQSVSTDVVYALSNTVGSGLELVSSRIVQRSGSATSGEAEVVATYGGLYVSEPFTLVLDSTPLQVSSLSSLSLT
PSSTADGSTPLFPRVNVAMGDGTSYNAFMGSNGQTRLVEGLLTFSRVESVSGVATVDSTTGEITGEANYHAALTLRCAVV
GQSGMSATTTFYSNLAASTVGDVDLGSSSGAALPLAEAGDDGASASNTEVFFDVSVTSAQDSAMGGLTSALSSNAYYWNG
TYVGDGGRSASLYGGVVKAVGTGEGWFEVRLLSTSLVGEGLGLSLLQKTYDSQGGTSTARRLGMFKTSATPLYSSQLSMT
VDGIEVITGSSGYSPLTTFSNNVTSSECFNFADPVFESATVRFEVDENSGIDAVVGVVNATDADSSGVAPAAYGSLAVTG
QSGIVRYELSEASSLFAVDAVSGIVTALQDFDYEVDVREYQVTIVARDQGVVRQRSSSVVVNVSIVNLNDVPPRFNATSF
SFSVAENLPAGVSIGTLSAWIDPPVPLLFSIPDLNASLFAFNKSTGLLSTLISLDREAMGDLNITAFVELPGFSHLNDTA
FVSITVIDTNDNIPVITSSTALEIPSNTDVNTSVYVLTYADADSWPFAESSRSVGTIRANPPISDNSQPPPVVDTTTFAF
NSSSGSLILKKPLDKTVAVSFFFTVTVTNLASPFFSSSDTVLISIGSANLYAPVVTSPSREVLLFEDHAVGTEIELIFAV
DQDSGASGIVRYAIVAGNEDGYFAVDAVTGSVTLENPLDYEHRQDVTIVVEARDRGDPISLATNVTIHVQIIDVNDNAPI
FVFTSPSFLSELAPSGHVAALLCAYDADSESAGIVDMTLTSLSGVFGANKANASCWEIVTVMATAPLLTEARELLNLTFV
ASDRGSPMQTSTGYMSIILFDENDHAPLPNMSQSVRVLEDAAVGTAITKLSFVDSDYDWNAALTYLLLTSDVVPFELNAT
SGSLLLVGQLDRETIDSYELVVMVQDRAPTFEPTYADVVPQPTLSTNFTVLVNISDVNDNPPVWVNASNMTLVVPEDQSG
AFAQFLATDDDEGINAMLNYNVAASVNCSVIISSDGVVSLNASLDYEQARTAWFLLIASDRGTPSHHAELYVFIEVADVN
DVSPTVSGPASLTLSEAEAIGTVVASYSATDPDTGNGGVVDFFVDTAASGNRFSITLDGNLKVAGSLLGSTAMVVVVVAR
DRGSPQRQTSFPVFVSFGSAEDFTMSFSGSGALFANSPSILNSTSGFEYQYLQAYSVLPRALAGGTLSARLGSLKGSQAL
SQTRAVANRLEVVLASTALFVEDRVVRASALVLDGSFNPRTQGATIAFTIQPDIRLQGLGAVAVSGSCTVAASTNSGMCG
FASTNLPASWFTMAALRDDAADPTVEVLVSLHGSAPVSVGTVVLTRWVPPVVADPINQLRMTLPANDIFPGNAFSATVEG
HAGFQLQTFLLRLTAGSAISITSVEARDSDKFSIVNTASSASDWTVFGQLNDASSASSSPVAAETLLDVTFVVSSSAATS
QSVRIDIVVQEITNIRGEDLITSDIAGEFIDHRSRLTGQVFAYGQIFVAPDEVRGLHAFGDVGEITNIGVLTGETTSWPL
YTYAIYRSGQRSRVTSELACLSSQTSVMQPTSGCTALQLPKTQSVGSPEVSITVMWAASSTVARFRVWAPVLPVPLTALD
QNLHAISGSGCSVYQSRHLDAFASFSDGVEARFANVIDSFAGALAPADTSVLEIVSGKVRGVGPGTSVIRVLRDGLLVAE
SSAFVVNESSVDITQIRVAVFTDLTLTAVPDFEVVSAPINVTAKVDQAFDLEYEEGHAVALALYSDMTSELLTVEDGMVY
SSANLALVTVTNDTVTAIGSGVGQFVLGEYKPCGLSFDALANGTATVAIDIPEPDSVEVELDTGKICLPGSSAALLGVDT
SARVHVDLRYGSALLSRELDNRTLFSLEPSIGRVERGEETVMIIVTDSTYEGPVTLRVTFEHLNASGSETFSVIRLSQVT
MASQPYPIFAGSSAVSKTSSLRYAETNVFESLRISVTAHLSDGATHEVASLAATTLSIVQASQRAVLSGRILSRVLPSSA
GVVVVTAVFNGEAASNDLTITMSDEQTFVNRITASGSITTFDTVTFTSTLRGVQDEASAFVTLGARFDDGTFYPTLFGAN
GAVNLPGLITFRSSQPTVASANSVTGEVTLHANWPELVTVTAQAVASGIEGSATFAANLDPDTFDVDLGAATGLPLSARA
IGDTFTVPVRVNAGSSTLASIDLSVYYDPSRLEAVSVAPGSAWPSSAQLTATLDDPPGVVLFGGALDTTGLQGTKEIAVL
TFRVLAGATVGQRLALTGQVTTMADTDGVLMGAENRAFVAGSVEMVVASAGRRRRADADADSEADVTEDGADGLLPATAT
ADSRAVVLALIAKHGGLEGPQQGVRQRRAECANARCTAAECVSVYGQARETGDADGNCLFDVRDVRYTQDYIVYASLGFA
TPAGAAFRADMLSSGEQEANMDADLNGVIDGRDSSFLARVNFRQLRFIKDISIVPVENSDNCALTLAATLVAKGDVAVDA
SQTFVYFDFVAPSHASDLPFDEADLVIGTMAAFSVSSGSIRNVRPSAYLSSVLTDGHFVVQMRSDVVHSVGISLIMVTTN
SLGETDQSRQFFLDGSSSAPFLYAGVLDVLVGQFSVSVYRGSGYNPFVLANNTRASHSCVNEHPPVFTHNPFTVFVPENQ
DPGPILTLEVTDEDEFAIPPLFALVDESIDFAVSASGVVSSLRSFDYEADPTAYTLNVTATDSTQAASFVAWALVNVYIN
NTNDIPPQFLSPAVEVNVDETLAVNSTVVSLPYFDRDSPLSNMSAYIVTPSVPFRATTVAGDVRVILSEPLDYDTGNDHY
EFTVALSDGNFVATCEIILSVLPVNDNSPLFEQSFFQLTVNTSVPVGTTLVVLEATDGDGDVVAYRLREPSPYFVVDAAS
GALRLIAELPALEPRFELFVIASDQQTPPLEATAIVEVLLPVVRDVVFSANPALLVGNPARLAADVYAQPVGRPVGLTPS
ASMSVSASFGSLIGERIVTRAVAPASSFKAVLATRTAFVARSSIIVHAQLYDEDFQTLTGGGTITVTFVPDGMLSAAGAT
SISKSCVVASGAPAGFCTVSSGALPVSWFTAPSLLAQNLDPQVNVQASDGSSMLDLGAVVLHRSMNGAAEALDMQMRVIV
PQQDLFIGDSVDISIEGHAGFQVQTFLVRLTVASGLRIQSAAAADSNKFALVITEASSTDWTIFGQLKDAASASTSIVDA
EALVVVAMSVHSSASTNATLALSMDVLELTNVKGEDIFPETVPAQFVDRRSRLAGEVYESGQVFVAADVITGVFAYAPSA
EVLNSGPLTGVSVSVPITIQVVRLSGARAPASTGDVFCTSTSPLTMANTDCADVTLTTSFDVDGGVAEALVTASNGVADT
VRLKVWMPSSDVDMVVSDPYLERLTDFEDSACPIFYQDAVVEVFSQFSAGSLDLDIKYRVTNLIKDNLRIANHTVALMDG
THVFALNEGITTLSLMRDEMQLANASITVATSGIRATSLEGFVVTRLSLDLPTSILSTQSATAVASLVQELSLEGDDASV
LAVVEFADGTRLVLPNTASAAQLRVVSISPSVLHANGTRVIARAPGVGELVRVEALSCSGRQVSNATVFTNVSIPEPDEV
LIVSNASRVATAGSAARFAGISEAAAVTVALVFNGRTLDMSADERTILTVTSASGVTATIEQLGENLLVRPSGAVAGYFW
INVSFVHYNITAALQLRAVDMTSLELTARPTPAYSGSSAVVMSTLHPLANTGVYQQAVLESTAVLTDGEEVDVSGQEGLS
LAIASGDSLVQIVNEVVNVRSGVSSGTAQFIADFHGLITSSAFSLTISSDQVMVNAIVPTGQTAPVGSVTFTSTLRGVQD
EASAFVTLGARFDDGTFYPTLFGANGAVNLPGLITFRSSQPTVASANSVTGEVTLHANWPELVTVTAQAVASGIEGSATF
AANLDPDTFDVDLGAATGLPLSARAIGDTFTVPVRVNAGSSTLASIDLSVYYDPSRLEAVSVAPGSAWPSSAQLTATLDD
PPGVVLFGGALDTTGLQGTKEIAVLTFRVLAGATVGQRLALTGQVTTMADTDGVLMGAENRAFVAGSVEMVVASAGRRRR
ADADADSEADVTEDGADGLLPATATADSRAVVLALIAKHGGLEGPQQGVRQRRAECANARCTAAECVSVYGQARETGDAD
GNCLFDVRDVRYTQDYIVYASLGFATPAGAAFRADMLSSGEQEANMDADLNGVIDGRDSSFLARVNFRQLRFIKDISIVP
VENSDNCLMTLDVTLMAKGDVAVDSSQTALHFMLTHADVSNQDLFDNVDLIEGTSSAVSVNSGTVLDLTSYSIMRAASRP
NGVFRVSLRTGMSLDDLGVSLVMVTTDANGVSDVSRQFFLDGSSLAPYHHAGRLDIDVGVLQANAYRSNGFNPFILFDNA
LRSDFCAQDGAVFNFTVSEDVSIGTDLGLIVQYDSGLGVPRNAAVEFSISGTSPDAFEVNSQNFNLQVAQALDREARASY
ALVVAMEVLEFSLEAQVYIVVSDVNDNAPQFSMEIFQFSVMENVAGVVIGTVSATDPDEGVNAVVVYTSLDPALYAIDEI
TGEVTLLVQLDREVLPYILFNVSARDSPEASAPLVTVGAVNLTVLDANDNPPRVNASSLEISVSENLASPLVIGQLLISD
ADLGVNAQVQQIRVLTFADWIDVTPEGVVIALQSFDREAVAQYNVLINITDAGSPALSTLATIKLDILDVNDNTPIFEAS
LYRVVVPLGTEPGSILRDVVARDADAGINAELLYTIGAQTPNGSVSVLTYGGRARVVLDQLIGDVGDEILVTLVATDRGI
PALSSTTEVVLKISENHRFDFEAGAGYRGAYSSTINSARQNFGPFFMTNATAFNVTLPGINGLGPVTAQISRDSASYADL
VVLDKEVFNDEPDLGTPLRVRAAGLAKTTYHRNAGAGIELTFWLRLSTNPSFSLMLSCTTASNGVCSIEFTVPDAWFASD
ADVSALISVAADGSSFGAVSAVTLHPRNTGVSDVVLRNDAWLLLPARTVYAGETFVVALYAQATAGVASFSITVALQNAF
RLVSVTSASDDFVYLQSGRVTCTEPVFSDNSACEEAITLSGNRASGSTSSADAVRLALLTVTVRTAQPSGTASLRATVNN
LFSSADQFVFPSDVATQQFPYAASVVDRDGTTLRSSNGGELTIDADLQQLAGLFAYSDAGVMVNTAQLNSQALSWPMVVL
AVRARSGSVIVVDSGLNCAPEDDVLVHVLENCALVVLDGTELAGSATARVFVESAGATGTATFHVFAVQRASLSLSTSTL
GRLEGAMNDACTEPAYRTAQIKVEATFSDAKSAFTADVTTWLESSITTSDGSVATVDGQTLQGVAPGLTTVFVDGTTRIA
PVNVEVTSTPAEIFGFAPLLYNDAIFYLSTDTVTEAGSLSARLSLSNLLLNNGDRSFYLVDIVYGDGVRQAIALNDLVVK
SLDTQVVVVGSDHVEAVGSGFGDLLQFEWIDACSGLPIAAQNYSISVSFNDNAPVFEAESYTYSLPEHASTRVLGTLTAT
DADVERDDPIYYGLVSLMAPHLTTPLLGVEVTSVFVNATTGVLSVRSGVPELDRELSETWTALIGASNYLTDLELAASGV
NQSGLQIGYVQIALALTDINDNAPVITSVMAARVVPANFVGATILDVDATDADTGVNGEFFFDLSSSTAVSEFATIDAPS
GVIATTRDLSDLSEDTVTMMVTATDRGAVPLSSSASLRVEVYRRDLLLAMDVALSVEEAMAHLDEIARYVNDVSNHELYL
PVHAVYELVSESERRRDETWATVHVLAVRSIEATNAATDEILKAGRALLVDIYGNIPASTLQAELSPYEQEIGEQLGASV
SFRAYALDPNASSGDPGATLLAIVLPLVVILILVLLLVGFIVHRRLQTLVYKTASFACLSHVRMCVIALCPINPNRRTAE
PEESFAVMLNRLSKDESQRVLDPDGPSEFTFSGGEIDPETGNAFFYKTTEELKTVNAPKDDGDTGFTTKTTRLITDEKHW
LIKAEPELVDPLEAWDEGDLQESEFGTATVVLDANDVAFERFDDEFALDDFNNPLYSLDQLPQPAFAAFDESAALDHKSP
MSEASASPQPQPQAVSGIRAEDEVEETAFGKACTNSHVLCFVHAAVLMAFPGSSTLAELVTRTPNHLLQYPMQLNRESRA
SSQEGRLGSRANEGAKGRSSWRSALQPDWEQQHSIHPNLNPTLPPPINLTPLTRRSSKRQAPWHKRRHAPGQLSGAEVEA
LLLQFGLQDAQERIDVATYLIDTYGQSAEQTISHISLAEGLLSEAQKLASSNPSVDEEPGVLPLRRLSSQKLLQLKTLMQ
QMAPEELRPKVEAVEVQDGLEVQAEVFPLSENAHSDLLFTSATTLQVDSKQLRDLQDDIRSLRSTNEALSAALEIKTAEH
RQQMLEQQEIAQTHIDQLETAHQADRSTNKDLQAELRDSRARLQDSQEELKHRSIECQHLRSTIKARDEAHIQEVQRLTE
QLDNCRRELRQHEFTIHTAERRAHDLMQVAQDHEERSEILARLEAELKQAQLQIVSLEQDLARQSNHEAEIDFLRQANQE
LKSMLHDHDIALGPQVEALDRQTSQGWTTTLVDSAVQTEHEYADTLFKALEGLDDAEKQRLELERVIASHVAALARQNET
IEALHKNLKAQQTSYQDLIDKKTQQLHQRKLLADEQAAVIDRLKSPVLDMTNTVQLVLAKKEKLSRSLFEARQQVAKGED
ALEVAHGKAALLEQQLRRLEAEHLALRQLMQELRKKQQGSASDERRAGSKRESKHSAGTPSCHDEEASPILGHSSSEAQQ
RELREAQRAAKQRRQQLTQIDVIVKQFGKSPHDASLKGLRLKAESCRVAFEPLTPSIKEDFVGLIQQRLRQCDGIWQVRD
EQARASVEQTEIRVRSAEQLAQQRQEQINRMQTVIEQQNQKMTRSRHLLHDLMGVGHRELEVNDADLLHPMSPTTTLQSG
QATSSRLSPRPNSYVKATGGSALLESMTDAVDKVAPTPIAAIARDNLNGLDSSLAYTSSLGDQTHVYEVVDQTLEDSQLS
VPGSPRATRSRSQTPEPAARKVSSALTAEIRSALGIRKHGSVPVLQRPSLGPLATEDTPADDNEECELSTCLGTDSNQSL
RVRALTARVPSRARELLQERMRSKQVPSTPDQQVAEPASFGPASEPMSSSISGQLNMGHESLFRGVSSHSRRSPPARGHV
LSSVSTLAEQWLNRSGSREASPTSSRRCSPSLAASVDDERRDSCNSHASGVSVRSVIKPSSGLVRGRRAGSSRRKPSRRS
VRKLAQPRGAPDEHVESDEEEFDAVEDLVGPPTTIACRKTSTQSEPTVSSVRVGPSAQPLPVRQMRMSTGTVTTNRQRLQ
ELLSAMTSSRHQTKL
>HolozoaChoanoEP00046Monosigabrevicollis_P005770_XP_001747768.1_hypothetical_protein_
MRSALGALRPLGTASLALLLLLLIALQPLGADAALGMSCQISITIPEEEPLGTLVTTMTASGGTPPYTFNFVASNYLAPI
SPDGFYNISSTGAMRVHNRIDADLYPQGLTVRYLVRATDSVGTTGTCYSIISVDNINDNPPTCLDAQNIFTVAENAPNDQ
SLGSVAIEDPDTGSAISFSLLNSTAPTGMFQFSSNVVKLHDNSMLDYDTEPYSYTLFVRVDDGGFQAACPVQILITNVND
EPPTFLDGPYSFHVLESASIYELVGIVNASGGGRDSPPSNYAVVGSSSFTITPTGRLQVMTPLDADVLTGPLEFMVVALD
GPFNASTNVTVFVDDVNDIAPFFDNPSPYLVQLPEDTANGTTVLIFNVSNPDITPAFQEFTLQLLTASPFFELDLSAEPS
LKLRYAPDYEIPSQRNLSLVVQASDDAGYSLATIIITVLDANDNAPQLTSQLDFFVNEGENIGFEVAQLTASDRDSGLAG
QVQFIQDSPLSGYFNVTPDGRVLVAQQLSFFQDPVVSVSVYPEDLGSPPLRGPTSFLNISVIELITNDAAPTFDNGPFSV
TIPEDVTPNEPIIRINVTDMDPAHGNGPFLFELVSAPAFVQLQPVAERSVDVVMTRQVDVDPPGAIVFYSFGIRVSDNHP
YNPLTRVAIFNLTIVDANDNAPQILDEYEIFVFENMTSGVELITIIPSDADRDPVNQGFFLVTVGDTFTSDLQTGVISLA
PGMALDAEAAFPPAGTQVSVVGFNTPFVYGERQTFFTIYCLPFDPVNGTFPRDNAIVRVNVLDSNDETPVFTNPIAFLTL
REGQDFSQGFSATDADITSPNNVIDYAIDSASDDIFELVGQVVQNSMEIDAEAHGLQLRVTIRATDRGFPTLATCFDLGA
DCYFTSPDFELIVTVTDVNDNAPAIDAIDYVPAFENLTLGSTLVDFTLSDADVTSPNNKMALSISDDSGLFRVEGTRILL
NGTLDYETQQSYNPPLSVSTVITINVLDVNDNAPFLVFDSLLDYVYENDPAGTQLGVVNVSDLDSGVNAMVTLSTATSPS
HASAVYNNTAVVLVDGHTLTVGDLALNVTGTDHGSPPLATTLHHEALVLDVNNHCPVVTSPLDVTVHANAISDHLVTIVQ
ATDDDIGANSNLSFEALGGNATAFVNISASSGAVTVRVSDFCALANEVLVLESVKSGVIASTPTFSPQSTHEVLVGAIVQ
LQLPWTHSRAAQDCAAYPHPAR
>HolozoaChoanoEP00046Monosigabrevicollis_P006588_XP_001748586.1_hypothetical_protein_
MLTRLTLLAALAAVAFGREKIVISQTSFTIDKDSNATVNLRLVEPIICPPDHEGSCTVAVQFTNPDTNRFSVSPCVVEWT
QEEWNQVKLVRIWALENFVDEPGLSETFKTEPAVSNSVFYKGFNAKDVTVTTRARPSGHCSGTGDPHYTTFDGKYWHVYA
AGTYVFYANRNYANPRQDFEVQVAALGYPAVHCGFAAKEGNDIFYVSACSGRITYQLICGSKECQKGPYPMVGTNGGRAG
TYSVTFKSGRRVWATVSGRSANMYATAPGRDYQSNTVGICGNFNGNSGDDAPVYMASNLNQLKPEQRPSRDLFNWRPSSI
WDYEEGPSVETCAYTPTEFVRPLLSSPDVEDVTDLLKNVRVVSDDDVEFNLDLDDFVSANETMDETTARQLCQAAFDASP
AATACDNLLGSLLNVPVFVDGCVEDLSLTADETFIDDAIDQMSARCASLAESNTSTWETDNQGNRVPNTEVADALCPNSC
SGNGACNNAKCVCDSGFSGRDCSVDKSSAPVITSLSATTCNIKAAASCASDISVFGSNFWNAENLTCRYKVIASPAVASD
SVLMVGESASRSAFFLGSSEVICQLPDRAVFVPAGLQGDLVTIEISVSTTDSIVSEASLPFTFYDGVCSACANATTCAPN
PDSCSIDGVCVLEGTHEASNVCRVCVPEQSTTSWSYDYTHAADCGPDFKQDSYSTTLSGSYEAGDTIFTFDADNANLQDD
PNYNLEFTMTAGNRTTFAVTTDGRVVANIAFDVNELPYEFHNLVGVQAVLNGQHPTPCTVVFDIVSSNRAPILNETYTFN
VTEDTPVGTVVGTIMAYDPDEAGSLQYEWYSQVAGEAGVLLIDESTGVITVGKALDYERVSSYLLLVSVRDGGLQHMASV
HVFVGDVNEAPTDVAISNNVVAENQPVGTVVANLTAQDQDAGDSHTFSVGGTDAAYFQVVGATLQTAQELDYEALHAAGK
NPLAITITATDAGGLTLTKAFDITVQDVNEAPYNIQLSQTEFLENLTNAALATVTVQDQDAGQTVTCTIVQESTPTFELL
DMKLYALPGQQLDHETNPSIELTIGCADDGTPMKYATATFTITVLDAFDMPGHFTIEQPETIYENATIGTVVGTVVAVDQ
DHDSTDFELSVVSDYVEAAGPTSCTKADAAAPTICRLDIRLTSLLDYEGTEVAGRQALSVIATLVYKGETVQSEGTVYLE
FEDLNELPTGVSWRTGGTVEENLALGGVIGTISAQDPDQGQTHTFSLASHQDRFTLSNDASGMYATIRLSQTAASPLNYD
SEPSIELSIVVLDSGNPPRSITTSITITVENQPVTVMFQGTNGPSNSLTVSESTSVGTVVGKFVLQGNDNQAATYSVRFA
DNRRRAADAFSIQGLNLVLSSPLDAEEVQTQSLNVVAVETIGSEVNYYAAQQLTINIQNEDEAPVFGSSSYTATVDTTTV
SAGDLVVLSPALVASDPEGGDVTFSMASSSSQVMQTYFQVSTTIRGTFELSVIQNLAMANIASGDYNLDVQAEDATGHSS
TQRVVVTLTDGTTDPSGAQSTAASNKMGSGAVAGIVIGLLVLLVLIAFLVLVVLRKRQNDNVFVDSEKGKGSHYDNPSFG
TTYATPGSLPVGFVPGVSNPLYEWYQPEMTRQDCSSELATAAPGTFLVRDSKATPGWHILGVKTENDVLHEKIRATDDGM
YQLLPSSGPAHEQPRFGDLPSLINHYGSRQSGMHYALNVNSVSNPMYAMSAQSDGLYGGVALPNDRYAPAVPLKEAHVAQ
VEQLAATDDIYSNTRDAQNALSHA
>HolozoaChoanoEP00046Monosigabrevicollis_P007039_XP_001749037.1_hypothetical_protein_
MAPLLLLLLLPFLAHTAVVTPLSALTTVPPPPLSLSLWPYDLIDSRLFLGATQNGQLKLTLTPELLLHAEDDSHKLTAPD
NATHACDLHCTDIPNTASQAQRDFCERRCSPQHRQRRSGCIADGGHSACSSDTFCDYCDCRDIESFDYACPAKCSADEGD
YIQVTLPTASDAAAAGYYFGLEWREVGSVDEYITAYLVPKNSVTPMYTIVTWIDKRVGQYYGWRMPETTPAGEYWVAIVS
AHDPTTVIGTGPAYSTSLGDTGFEVIPYYCESHDDCDGDEYCDAYGSCWLCKDCFLERDSFDGACPAHCGGNTFAHGTAY
PTADEATAVGSDVDIIRPGCPAYQALQTLRAQAGLSFAPSSGNMYPNVVSARMASRLKVLANLVPRVFGESAAVLVLDAY
RAAPLVAAEATLHNTGRAALLTVINVTASLDDELAALASVCADAGFDYVLYNSSAAIYVSVMEDSCDRPMDLAFLIDASG
SIDKPEYGGRNGTFSQRVIPFVKNVVRNFNVSSEQTRVSVTTFSSGYNISFFLDEHSDLNSVLAAVDTIAYTGGGTYTAA
GLEAIRTQVFTESNGMRPASEGVPRVLIVVSDGAASAGYEPASEAALLHEDDVNVIAVGVGKAMNLNQLRDMATGSGDSN
LYTIKSFDKISAIVDEMSSGACDEPAILATGLTIEATVQACETLFYKPQCADQNNVRLELTSATGAVNLYAARSTQTPTE
ARHEYASTGSSQVKSIVVEPNEDTLYVGIHGTALVPESFSLTVWTDVFSGTADPVISRAENAPIGSIVYTPSVAIAGTFT
FSFAGSVSALATFAVNATSGVITLIAPLDREVIDVYTLQLVAQSQTLECVKGSVDITVQIADVNDNAPVPLIPSYDLSIA
ENAAVGTLVTQVLATDADAGVNANLAFSIPANVMAFAMDGTTGRLTVASPLDAETQSTYTFQVTIADGGAPALVTSVPVT
ITVLPVNCSAGSFSTTGTYPCTACPAAHYQPGTDRTQCLACGCPANFYRQGSCTASSNYNCLACPANSEAAAGATQLSQC
QCSSGYYRFALGAGSFECRPHVTNCADGQYLTGEATSTSTRTCTDCTRASSCGPSEYLAGTCSLSSNTVCTSCSTCAAGT
FVATACAAKADTVCAPCTDYDSDCAANQYLTHLCSSTNTLSNPTCQDCITSCGSGRYLTGTCGGADGTDFPSCADCTPCA
AGREYQVQACSASADRVCALCTTECGDGQYLSGPCTVTGPAPTCVDCVTECAAGEYLTSDPCGPTSGPVCAACDPSCATC
TGPLGNECTACQGEQHLTPSGTCADDCPEGFFPLEGVCTACDTLCSSCINASSHGCVSCDDLAYLHDGGCVETCPAGTWA
NDATGSCSPCSTCAEDEWQQSACSATSDAICKPLLECEAGVAFELTAPTPTTNRQCQVCRSSCPAGQELTGDCITSDREC
ASCPNQTYKAMAGAGACEPCLTVGACSDGYYLAGTCSDGVSSTHCAVCPTCGAGTYRVGECGGTSSSTCAPCDECGPGEF
QVSPCANEQNRECAACTTATDCITGLEYLAGTCGGTSTPTCTACPTADQCAIGEYLAGSCTTDGPPPECTTCTPCAAGEH
EVSPCTATNDRVCAPCVANCPSGQFLTGICPGDQSTTFARTLVVDGISFAVLDGTDPASSDIAGQTGAHTLPAGWSFAAA
ISASSAQIASAAAQAAWGTTCVAIAGDEALQTAQGTSPGTACACEPADSYFTFLSQTSQAVPGSCQMRILVAFVPPACSA
CTAECGEDEFLDVICSGRQDSVCRPCTVCTAGEQYEAEACAPAGPGTADRECVDCTSSCAAGEYLDGTCTAYTTPTCEAC
LTSCPAGYWLEGTCSGGADHPTCQHCTVCQSGVEFLTASCTASSDAICDTCLTADDCAGKNLFLAGTCGPTSGTTCEPCV
TSCTNGEYLAGVCDDGLEKTSCEACHASCETCNGAGASACTTCPSNMVLVRNALDSAGHCTSECPNGQAADANDECQDCD
DSCANCALPANASACTSCPSGAPFLTADGTCVATCPSGYFGHTGLGQCQPCGECDAEQYIATQCGSTTATVCADLTVCEP
GTSQDQAATPTTDRTCAPCAQGTFASYSGALACAEHTACIAGVTFASQAPTTSSDRVCTSVAPACTSQQYETAHPTLTSD
RTCATLTTCGIHQFVSQRATASTDRSCTNYTVCSSSMYQSVAPTATTDRACADVTTCSATQYETAAPDASNDRQCADVSA
PCAAGVAFETAAPTATSDRTCQSYSPACSAPASFECTAPTPTSDRLCCATTPCAASLEYQAAAPTMSTDRACANVSACDP
ESFISMPATPTSDNVCAAATGCEPSEFESGALTATSDRACTECAVCDAVSTYTLANCSAYADTQCAPCSTCGLGYFAADD
CSPFADTRCQSCADCGANQFVATACSSTANTVCSDCSSCAAGEYRAASCSDSSDTICHTISTCTASEYERHAPTTTSDRV
CLAVTTCTSAQFEASAPTTTSDRVCLDVRSCSSPQLYEAAAPTATSNRQCAFLRNCTVEQYESASPTPTSNRQCTPLTEC
NFGEFVGTVPSATSDRVCVPCPAGTIDHDSMPETACQQLPSGSYAPAGSYGTPASFVCAPGSADTDANPATACAGCSGET
YQNLAGQTSCKAVAQCLAGEEESRAPTPTSNRLCDECIVGVTFKAVAGQAVGCANVSQCAAGEQQLAAPTLISDRTCEAC
PAGTSKSEPGQAVDCEAHQVCVAGEYETAAPTSSTDRACAACDAGTTDDDGVATTPCQACSAGTFVPAGQAGSCASLRCA
LGWADKDEDPTTACEACTGGVDFADERGATACQPVQACAAGTTEGSAPTTSADRECVACPSGTFKADSGSAACIPHTNCT
QLGQYYAAVGTATADSQCAPYTTCQMWQYELLAPTLFQDRQCQNTTTCTVLEFELSAATATSDRSCDALSPPCTSNQYEA
LAPSATSDRACAPLTTCASSTEYEQVAPTSSTDRACASLTTCASDQYACLPATPTSDRSCCAVQTCLANQYEFRSPTATS
NRVCASCSACTTGYYEFEACSSGSNTNCQACTTCAAGAYETQPCQGGLNRECSTCTACVPGSTYAATPCSPTQNRACSPC
TPCATGEYRTALCTVDANTACAPVSPACDTSSDFELAQPTTTTDRVCQALTECSATQYECQAPDERHDRQCCGINTCSSG
YTATTATATSDAQCADLTECEATQYQQVAPTATSDRVCTSLTTCTENEYQATAPGPSSDRICLLLSTCGAGEYECVPATA
TSNRQCCVQPLQAQPPVPRFDVERAFVAGTPVLGASASTGSFSYEASADLTATAGLPVTSEYEVSATIGDVTGHATINMG
LPAAARVEAILAMDGDVFPEQPLVTVAFAVSDANGGAQVTSTDVALVLVHSDGVSEVTATCITDAATGTCVARHAVPAHW
FAPTITTLTVRYGLASAGSAGLATLQTVTLQPTRSPAVVEDVLLALPRDNVYAGDTFVVSAHANFSSSVNAWALTMTLGE
GLELVGVEYDHVLWRATTSIHSLNRGLAAVGQLASYDNAALTSSVLFNVTVRVTAAVVDADVAIDCAVNHVATVEGGHVL
PGGRTASSRRPTFADRYGVQSAVAGRVYVASTADLGLFVVPDTVNLFNTAFLDGHDVSATMAILGVTRQGTLRSITDGIT
CSSESSLVTASVDCRTLSLTAASATTVEPSRNVVFNVGDNSKSTQVRVWSPSTFAMTVSDDELSPVQGWLDADNGCQQVY
QRAAVTVRANFEAQGSSAITDADVTAFVQLHSSDAATAGVTPVLHGSHIVGYDVQGVAPGTVIVEARTSSGTTLASEAVT
VTATPVLPTRLDLTPVAQIRVTVPGFQRGSDGIAQATVVSNLTTAAPRAYVHATLITSDSQRQALTIDDGLALTTSSASL
RVDGQAIIGQSRSNGALFTASWTTATCAAAASLQSTVQVVVDLPAVASITLAASSTSLRAPGSVLASLAATSHPSWVDVS
VTVALTDGTSRPAVAADGISLSAAPGGIVSVSNLRVTAATVGATVVTATAGNGVIATLNFAVVDAASYTVACDDVTGQSV
TELRTVHANGFYEACEVKLTASLTDGSELTNLAAEAAWSAMPASAGSFVAGWWRPSQLGSATLTASLVGTALGSIALDVV
STTVAVTGISLELPTHVSGEYDAVQTLPFSVTLDDGTVITSPQTPFLPGNLLAASVSGAGAAAVAVTASGVADALALRLI
GSSSAPFTLAVATTAGTPVSSQMTDVVVNLLPGVHDADLGTANGLPLGQPQVGQSQVADLRINVGTESLVEARLRVTFSE
HVRVLSVSRAAATVDGTFTTVVGSTGEVTIIAAPASSATGVVSLGGLTLAMDSAGDASVLVSILRLETSAGVVVPSSAPV
DAVAASFDFTVSGDSGDRRRRDVATTACANPPCASCAGGAAHQSGDVDGNCIFDASDITYIQTVALATLLDPAFPDTLLQ
NQQANLDADGDGSFDMSDADYLLRVYSRLIFFVHDLTVAPVSTDSGCRLTISASVVGRSDLPASAASVNLFFDVESTLGG
FSSLFAASELEVGSVFASTKGANHQGGLWQAAADVETPGRFLVIARTPMNLTGESGITVIQASSPYSSASTGNSSSGSGG
TINVGTDSSPGGGSTSLTTNALNGRVRVTSGAGDAPYAYSPLNIEVSAGSAGLARVSLTEGYNPLVLFENDLATGTCHAQ
AVVCTANEYEVAAPTATTSRSCMPLTTCAVATQFESVAPTSTSDRSCTNATQCTVDEYAAQSLTATSDRVCNLTSVCAPE
QLVFREVTATSDRVCRNNVTCDVGSQYEQVPMSLSTERVCANLTVCSEYQDTLAQPTPTSDRVCEDIDFCESNPCLNGGV
CVSLEATFECVCPQGFTGDTCELVDYCSYDDYCGIAAGRASACINDYEKEAIFCTCTANHACGCCDSAPSPFPWVVDQCP
SWTPSPTLDKSCESFDKIESDASRSNSNSGTNTLQESSAAIAGLAAGVVLVLLVLIFVAVRYRRSQRFKPEDDDMTTLMM
HNNPVFEQPVPVDAYIGSHKRAAGFAGMRYHDNLLQLDDAQVGVVYDLLQLPRPAKCMLQPLQGRLDMFLNRYVPPAAAE
LGSMGEAHPMLEESLAYLLSALVDTMMEEALDTSASLAQNEVPEAERAVLAWAEPAKRGRALRIKDFAGMKPMRWSPYVD
PSTGLREEAEYEDMSAFFSRPTIRRKGVMANNGYDVALHAQSGEYDFALPQDETTYDLAAKTGGDVYDVGARLHEPLQGF
DEAPYYMASPEATYTVASPEVTYSTATPQHGHDDDRRYSYASDVYSQRGSNPYLNKTDDYEQANYGMPLYDDHDDDYDDA
STLRVPQPNLDDDYDNMVNAHQASEPQRLQQASRPIEVRPGSVRYSKRDSTADSAEI
>HolozoaChoanoEP00046Monosigabrevicollis_P007152_XP_001749150.1_hypothetical_protein_
MAVRSVLVALVALMAAVAMAEVPRIRVSQTQFSMDEGMAVQITFSLTQPFVCPPDEECTVTVALTNAHPDSLYLETCHVK
WQQHEWHQDRVIQVRATEDFVDDAEETFLLITEPAVSNSKFYTQFNPADIQFTTKQRPTAACSATGDPHYRTFDGRYYHI
RPNGKVVFYKSKAENRVFEVQTDMYRFNGRPAVQCGLAAREGNDVVVISWCATGHNIEYRLSCGSTECDQGKWPRVGVTS
SSNPTYTIDFKSGAQVKFDVHYWSAIGRRYMNLYVKAPGVDKGLTAGVCGNNDNNNNNDVAVGHDQWIENLATLSSEQRT
LETDLFNWYPDRNNLETSPYYADAEACPVPADPFIRPILNQPDVEDITDLLKDKRVTNDDNLLEGLDFNLDDFVLVNPNL
NRAEALLRCETIRSSLVAQACVDKFPNLDLQPFIENCAEDLVATGGDNEFIEVAVADLQDECADLGNRNMSTWELDNNGE
RVPSKDLQNVMCPTSTEQPCSGNGQCVETKCHCNAGFLGADCSVNPSLPPVVESADRPLCDGRGLLGCDIEVAIIGSNFY
SNGSNVRCMFGDQVTSGTVLGSVEVRCRLPTNQHRSAPARSVPLRVSTDGGQTYSALNPAVTYTWYDSVCEICNATSCSP
NPASCFIDGQCYVAEHARPDNVCQRCKPALAQTAWSYDHSANTASCGPVFAAGSYTGLIVASAVADTLLVTVDATNPLLQ
SDPSHVITYSIQEGDDAEYFKIDPTSGEVRLTQDIVVSESFALSFRGYMIVVATDEQGQTAYVPVHVRLLAANEQPLFAR
DTLNFTFPESTQPGYTIGQITATDTDAFSNLEYAFIVQEAGFAGAVTVNRTTGQVTLNQALNYEEKSHYRFELQARDDGG
ASDFVEVRFFVTDVNEAPTDILINSTQVPENGVDVLVGVLSAVDEDFVDSHTFTVLAGDFAVADGKLYTTKAFDYENPAE
RQTSVTLRATDKGGLTFDKTLTITITNVNEPPTDITLDQTTFAETQMRPGEDLAIITVTDPDVNDVIACALVDDDEGRFA
VLGQVLKLVKAFNYEAAAAHALTIACFDEAGAQVDRSFVITVTDEQEAPQNIVLNQVVVAEDAPVGTKVGVITAEDQDAD
AGAMTFAMADPEAPFELKNTQCGLAAGRMVCSVDVFTTGPLDADLDGGVMSILVRATDNNDMAAMKELQLKVENVNEPPS
GLNWVGQTPTVREDAADGAVVGRLVVADEDAVNAENSPRYTFELLNTDGVFGFRTTSNADARRRSSSNANRVEAYAAEVV
LLDHSLLNAETMQGYMLSVRVTDEGGLSAALDAPITIEDEPLRVVFKATNLAVAAVAENEPAQTVVGQLAVAGLNAGQSA
TSFALASSSHHADAFVVRGQTLRTLRPIDAEYEFTLAKILVAFTLNTGETKQSYVEVAVTDVAEPAAFYKTPHLHSGSPD
TDVRINQTSPANDLMSFFALDPEGDAFTLSVSSNNDALTDILSIDQQPGSQQHVLSLLSAPTQASLRPGNYKVTITAKSS
DGLESSHQLTLRVAGSADPDAARDASTGTGSNSQASTGMIGVIVGCVAGLLLVVLVVLVVLRRRQRRVTMDAKSTFQHNE
AFDNPTFVDAQQTVAFVPGVSNPLYEWYAPDLTRQDAAGELTDRPDGAFVVRDSKATPGWHILGVKAGNQVLHEKIRRDE
EGLYELVPSNNEPQPAFYSLPDLIHYYGSQREEVPFTLDFSGFSNPMYAVVATSAGESSSNGHYAAAGPWMRDMNAPMVP
LKESQMHAVQQLAGGEDIYTNAQEANEALSSTLA
>HolozoaChoanoEP00046Monosigabrevicollis_P007262_XP_001749260.1_hypothetical_protein_
MYLRYPHPSPSLFAASDQAEYLLTPVFVRCTSLGEAGLHLDYGATGSFDTLFDVATASPACTGLALSIVRIRCFLLPGHT
SSQFVLCFMLQGSIVCQCLLYLQPSVSLRTPRAAASPSPPQCPHLHRLAFPSHFALPVPRRSVRPFSLASSIKQHCLATL
PAIVLRSVFPKTEVEHLTFAALAPFGLSPVVDLDYNVSSPILTIAAGATSAAWPITIHALNDSLPELAEALVVTVVSYSS
STAIVPDASRQLLLTINASDDPYGRFAWATAAQSGVRLDESAHAAASVNITRHGGTIGTQVLSWEIINGTGQFAQAAGFV
VFGDGQTWASLGLELLDDALPEAAATYQLKLTDVLGGGTIKVATNTAWLVVNASDDPYGTVAPATTSQFDTANGTRFLQI
DLNRANGTLEDVVAHVEIRRALSAASTCSAQTLLASTIQVLMPAGAARTTVHVPVPEDRILAMEHRYCLIITSVHRLQGG
DVVVSADGISPSASPTVVRVAPSAAVANGRLYIQNTNFVRVTEGPADTAVDVTVRRVDGTYGSVVVALQVSSADSNSVNA
KPGEDIYPLAINLTFQGTDDLEQARFYVAADDVPELQESFLIGLQALIEGVAVLDTATKRIIVSENDDARGVLAMAAPLA
VVQPSRASELRVGVERLQGLFEDVSVTLLSFDGTATHGIDYTFNNASGLTLRNGKSNASFIIGIPTPATPVPRRVLTLAL
APPVVGARIGANSSTLVEIVSCFHCTINASLNQTHVEEGGAVALSFVRGPDAHGLALVNWSIVLQSAGPASATPALQFAL
SSGQVSLEHGQVQSEPIPLVVVPDIEPEDEHAYAIIFAADGDEAPGPAENFTVAASDLAYGTVGLATLATTVAEGMTLDL
GVDRSGSSLGHIRVNVSVATAHRADVILSNASVLLDPGQVATTLHLSVVADGLPELEEIVPIAIASTELWRGGAWVVVGA
DLLAINASRAVCNVTVPMNDDARGRFALNTNTDGTSIVRLVEGEGATAVTVSRTRGLFGTVTLAYRLISVPSGILASSDF
VVANGTVTFTSQQTEAVIWVTAFDDDLPELDEDFVLVIEVLADADVANPGVVDPAGDTLNMTISGSDAPFGVATIDEALF
PKLILAEPATGLAVINVSIFRRQGSFGNGTVMWQLVGNLSQLSPSGGQLDFAENVESARLALMLAADLLPEEEQQGFLQL
STPTGGLSLAVNHSSLPVVVSKSDDPYGRFEFSASSELLVGDEGSEVVFYVNRLGGRKGTIVVDWALSSSSARAGSDVQP
VAGTLRFETDDFSQALTLTVIDDTEPEFAEALFINLTAVCGGAVLGARAVATLEISLSDHPFGIFDFEAVAPSLAVEEGE
THDLRILRSGNLTARAELNFIVQRSDGSEAIGDVNPTRGSIVFSEGESYDTLRLTVLADGIPELEENLTVTLLPLTPEDD
SAALTLRVAPNDGYRGVVRVWPASKVVVGLEGTLVNVTLERQRGLFGAVTVDWHITSNATITEADVRFAAGRVPFVDGQQ
YGTLSINVLADDVPELGEAFAILLSNPQGGAVLDADSNALGAWVEILPSNDVFGYFTLDTAMLILRDGQRDVSASVTRAG
GAVEGQDVQLVLYTGPCQSTAANTNASTHLNSTALHFDAGSTSASLIWQLPVALVLFVGETLCVQISGVARASGVAALPS
DSGFTPRASTVATALPVTTEHANGVLNLAPPSLQATEGDSVQFSVVRTAGSYGAQSIVWAVTSPNASLQVEPSQGSLNMA
HGSTSAVISLVVTDDDVPELAQEWHLQLVSVSGGAVLGSDVTAELLVAASDYPHGVVSFARSDIAVASGPLGNAVSIGLT
REFGREGSVSVLVSTRGITADPGMFVPLNGHTVIFADGADTASLTLSLPAITSASVPEALVALELTVGGGGVVLGNISQS
NVTIHTCFHCTIALSSTSIVMTEDEDRALVLTRHPAAWGTENLSWTLTGPAVEQDFASSSGTVTFLNGQAEARLAILAVD
DDLVEPTKLYRLQLVPGVMSSALSSDHANVTLLADDYPYGLFGFETTRLAVSEVANERSISIVRRQGRQGLVTLEVETRA
GPGASANDFVAERRNVTFVDGEATALARVVILDDATPELNETVIMQIIRVYHAAADTPGQMVGIDPQYATLRITVLENDD
ARGTFGLNMATAVVNEGESLSVAIDRQGGALVPVTATLQLAPGGNLALNDLGFWPSTSVSFDVNETTQVVHIAILADGIP
ETAESGTLRLVVDNSAQLAASRSTLDLFVSPSDDPTGVFAFGTNASITVEEPDSGAINVTFPVFRSAGLFEAVTLSWEVR
LNGSLAVRDVAASTGSLIFAPGQSSADLTIAVTADDDPEDVEILAVTLVATSSGRMAGVSTRHIVVRANDYPFGVLRLAP
GFNATLSEDSTTRLVIERHGGTEGAVSVSYALTSLTASVGEDFAASHNASGRLSFAPGQRENSFALDVVADHVGEGLEWF
LLTLLNPEGGSVFETVSPGPDCNVGACTVSYLLAIAPSDAYGGNFSLALSPSPSLREGMIMEVEVAREIGVAPIHLTWSI
VPGTNNASTFNSTSGGLDFARGEFNHTFALLALPDGIPEVDTPFSVILSAADNGTASLVDVSRVASGVILLSDSTGDCIA
HDCGPHGTCLPGVLNYSCACDAGYSGPRCTLAVDYCASAPCQNGATCQNAGGSFMCMCEAGFAGARCELPPRCSTAHTWC
FRRRRCVPLSTTQEAGCAASCGAGEAFCFAQRTCQASTVWVQPCPIEGPAPQFDASYQNLTVMENAAPGTVVAVLTAHGT
HRWSGNLTYRLHAEGSTDDGRPFVLDERHGTLTVAAPSGLLDRERQANYTLRVSVTDAGSPAKTTYAQALVALLDENDNA
PVIAGSLPLGAVVRESMSVGADVMVVEATDADEGINAELRYTLMNANVGPFVINASTGTMVLAAPLDGARMDSYLLNISV
ADRGTPQRMSYAHATITVIWFEPPFINESSRVGSLIEEQGGQQLVGVVKAVPRHDQHNRSLTFSIRQAWLQLAAESRGVA
DSFAVDDTGAVYANLSVDRDVPHNLSVVVAVTDFGLPSKTSEVVMFVRIIDVNDNAPVLSYQTPVAIGEEVAIGAPIMMI
TATDADEAGTQASELSFSIVSAEPSGLLVVNTSSGVISTRTSLADINVSSIQMQLRVQDNGSPMLSSQNNATVEIVRFGA
PIFSASSYAGAILENATLGTFVLALSATAQHDFSNQTVTFAMETSNAPFRLIQINASHACLEVAAPLDREVQSEYTLVVS
ATDAGPLRKRNLASVVIELLDVNDHAPVVLAPSRSVAVREEQAVNTSFAVVQATDADVGINAVLLFEVISSVDLVEIDAS
SGSLWLRRALRGPSDDGAIVRVAVSDGGSPARRTVAEFVLNVTWFPPPSFVPPLAVINWTALENLTVGAVLGQMQAQAWH
DGANQGLTYALVPPVPSQLSIAAMSGVVALESALDRELTPEVVFTVLAQDHGPLQKESTQQVRLLVLDVNDNAPIFETQD
YAFVVREEATPNAVVGVVSANDRDLVPQTPLEYTLLNGTTLFALGARTGQLTVSTSLASASPTNYTLVVAVTDGLFTSTT
NVVVGVVWFPPPRLRALDESGVLRLAIPEDAPLQAVVTQLSASVFHDGLNQSASFELNDGAIDSVPFIVAETALLVSGGL
DRETTDEYAFDIKVQDYGPMRKHANFPVVVTLTDVNDCAPVFLVANATVVLREGPAYVGSFFALPQATDADGPPFNVVRY
SLDPPSPYFAINTSTAELEQTAEVWATDAPLALRVRAFDMDQLESFLSVEVRVTAFEAPIFTAPIPARLNVSEATPSGAV
IAQLEAQPQHDLVNRSVVYEQLSQRLWRSGLDVTMSSPIAGVRVEAAGQVIVADPKLDRELVDAIELRVRASDAGVPSKS
SELTIHLRVTDENDNAPAFESATLSVQLREEANISTVVVHTVATDADVGLNAAVSYRLDGANASYFGINATTGMVTLTRS
VVGLDDEVLHFRIIATDRLGDPTGLEGEVAITVLLVKFGAPVFVDAQTNMSLPQSVIEGALLRWNVSEATTVNTTLGELV
AWPQHDDVNRQIEYVTENPALYLVGVDGGTRVRAVLAQPLDRESGSELRVAVEAIDYGPLRKRSLLELTLVVTDVNDNAP
VLQLAPVVVREEATPGTVVTTLTATDADVGANARLALALRSSDGPFELIDHGNNTASLRVVAPLNGAQQDRYVLPVLAQD
HGLPRLNASGDLLVQVQWFAPPVFTGTDLVAGRYELNVPEDTPVSATIANVMALAQHDGDDRRITYTLMNGTAIVVNATS
GAVYLAVGLDYERQISHSAFVRAVDHGPLSKSRIVEVLLHVQDVNDNTPRVWLTPKAATVREDAPIGTVLTVAESFDADT
GLNGDVRFTLDSSVQVPAEVDTISGILRLSAALDGLTTPVWNLTVRATDRGAKPRVNTTDFQLHVTLRPDLLDDAFVLYN
GRYASAAVPGPFSRDPDAILRINTAHDVGGTWSFWSEARMAWQPLAEVCNTSHVFLLPHNTSLQFVAQHDFVGVAWLNVS
AYNGIAHAAGTSVQQNDTELRYASSATTALMLASVVPAAPEPYALSTRATLPDLTEDVSSQAVQGLTVLELVADVAAFDE
LHRVAASGFDDGSNTTLPGCTAPCDPLALATRFRAFTDDLRASADRDLVIYGAPATSSLSTAAGQWQIFTQERNAWVELV
LDDATPALVPASARLRFVPAHNAYGWANLTCALRQGSHSSPNRRVGYSANLTCTQWVEPQPDRPVLALAGPWNLTALPYD
WTEATPITRAGDLLAFSGAMDVDGDSVGLAITRAVGCKLESACAGRWVYRLSPTSPWLVVGNGSHFAPTVLLLGAEAEIA
YRAHPMAWWPLAEAPELHFAAWDRSLGRVGQRNVELAIVRPSLSAFEARVSVLRLGCDGRAGSMQRVDACGVCGGNGVAC
MGCDGLNGSNAKLDACGVCGGASDCVGCDFMVNSSARVDNCGVCAGSNADEDCAGICFGLAELDDCGECFGGTANVTQPN
LAQDCDGVCFGSAVIDDCGLCTGGMTGAAVNGAKDCAGKCFGTRTWDSTCQNQGHVVCGEAWFDCHGDCLGNAVLDGCGT
CVGGHTGRAFNLTACRSVTGLLPAVVPAGVSRAVHVNGTGLASLEASALCRVSTSAGALVSRATIASADLGHPLVTCMLP
ALAHGTYAVALELATGDLVGQAHLVVLDTPASLRAPDSGDVYNTAVDLDVWLANIPQPDPTNITLSTNQSTAVGLAPLPS
QHGLPAQEDLYCIAVRTGGSNRNGALGVLEGLWTTFSGRCDALNWADRLRVVVQTAPVGLSLSTEAELLQLLQARNARVM
TVNINAATPNLSNQSLLHVGAQVEIVFDSTLNRQPCSMATSHEIDVILGLSKDYAWSTQESDVVVGPARLEPGPSLSCSP
DIWRHWSHSHDAALFVRVSDSLFLPTKGTIRLWREAPLPTRAIITETGAELVIHFAAAIQLRPEECSSSLLLQRPDTPVG
TATPRLNLLECRQTHSTEFRLTLGPNATVEPGDELVLTGTIVSAPDELYSLPLLARLTVEAPTSPAAPVVYIRGPDQLSS
CEGTLTLDAASLSSGLTLRPMAARWSVSSVDGFDTSELEDWLSDASDAVVHVPASLLAVNATYTFALVVRNFLGVDSAAA
FHTVTRVPFAVPLVSVHGPAQVVSSEDLRLFARLEDSATTCLDFSVSLIWSFTWSIRSSSAVGSSLQNSTSSSSNVIWSG
AGSMLTVPAASLTPGVTTAQLTLTANGTSLGIVRHQVQVVAPNPRVVLLQPNRTIAHDGVVVLSVAAIEDALVPQARDAL
STRFSWTCLTRAGLACTHRNGTALLLASQVHIELPASLFWAGTYEFVGFYIHGARRAHATAHFTIVEAPSGVEVPRVSFV
SAEPRQGHKRYHNDGTLLLRREHALRVAVAVQSSTSLVTLEATLQASGGEVQTLSAEHAALVSPTLPLNEEALTTSSSTA
SGLLVEIDLDMRVLQEGERYTLTVTATTASAIAGAAQLNFETTRSVIPGQLTIASHGTEAETSFELQAQGFATNTEAVLY
RFGYQGADGAVRWLSTFMALANIQRLLPLGWGTNHSLPVILEASSARGNAVRRVVQARVAPSHHTPDVATLQTHLMQAED
SRRRGDWSRALADVATLVLAVFGTHATRIVNLTEAEQRRYIDNAIDLFAAVLVEDVVLWDGATGHVALGALLLCEAALPR
ASFAAQQTWADLVLYTVGHLLGEAELVVASGIRALPTTAQGTPAQRQRRETITASADPATALDPIQLEVAVSTFSRLINF
SVFTAPQRRYRSRLHLLADALARVKCAQQTPYSAAYTYQNSVVAIHAAVTDGDTAMGTPTTTTSLGSWSTKVHYAAAFAA
RFDAWACGDHSSWPPCRGVCVASVAFAGDVTTADLDDVSTQLATVVHEARLIDQRVGTTVQSSSFQPPVQVFLPVQVPNY
VHFATPDRRRAVEDARFECRVYEASTHTWNAEGCVFYAERIMDGTDVVECRCSRLNVIVAGFYADGSPDAGTQAPGCQET
LPSAPRAGTDLFHIRFFRNYYDDRAAWLAPFACAAHADLVSLLGVVAEAIVNVTVVAIDRQVVQTNNTGRGEITLQFGLY
RSAVQDANAVTESILALGGTDGIAYDYTRYTVRAVSFVNGTDVASSTQQADAERAGMWIGVAIGAALVLALLLLLLYKCS
RRAGTTTAEKVAGRSKEKAPWRRSSSVAPETYPMTDKSRLASLHSARISVASSTVTVETNDEELKEAHVLEMESGALELM
PSLDLASKTRTSDQGRVQTPQSVTTNLDDELELNQSVPVAAPVHSETAFTFESEVPSAGPASAALDDFAATPEMQETVVD
AAAPTEAKKKIAKGDKKVHRQVSFSNSNATDMETGQVLSTTRPPQTMPRLAPPVRAWPAPRLEPSTARPSVRMTSLPRAP
LPTSLPSLPYMQGRPVPGRPRPLFGDRPTPLLRGPMPPRPVAVSRPAFGPPQPTLRPSGRRVVLETSADLTDSIPNDETT
V
>HolozoaChoanoEP00046Monosigabrevicollis_P007415_XP_001749413.1_hypothetical_protein_
MARLGLLLAATLLVVAGTNAEVLNSVQEMIEPPFNPPARRSEISLVVDPDDFIPDDQWPETDGLDESSHRQRRDTYGLGD
TIPANTTAVDVVGGLRDFFRPGSNEFDALLVDAEAGQSTIHFADENVAQGSYPHLMSANLKAVLDRMAAHEAYQTLLDAG
IKFHVSKAYEAPPLDAPTNSENLHYEGRTLDLKFWRNNQVGMYPSLIDTVMQLAWISGADFVRNGDARIELAVVPNSCGA
VLDVVFALDGSASLDGSYQQSGGHVDLWDKQIQFVKDVTSYFSVSSEETRVGVMSFHGPLLSHYSYVEGIPDCPQRSIWT
FEGSHCVCYPDIGCTGPDSTCLEVDFAITPNGCENRSAGDYQQGKCEIRHAFPINCDSCECVGGPIIYPNASWTLYQDLI
ETTDQYALNDLLDNVEFPAGATHLSWGLDFIDREMFRLAAGMRSSNNSIPRVLIVLTDGRSNPGFEPDEYSTALKDKGIE
IYAIGVGDYYSIEVQEMASEPKDRHAFELSNQDDLARLVDRLSYQTCSIPALLEVAERRTVYLDANDYIYYRGQCSVGSQ
YIANNVIVELQGKGGRTDAFVDSSTPQPGQFRHALAIDAGLNEFDYGLHSRIVDNAVAPVYIALRGSSSAPSSVADVRFY
NLLFSAFEVNATLLEGASAGTEVLAAPSMVAIAGSIPTYSFQLDSTINGDGKFSIDSAGRIFVQQGGSALDRETKSTYKI
KLWAYHSDNRCLVSYQLITIHLTDVDDTAPVFEPSTYTLDLQETTVNHRSRRSVNEVVLRLSATDADGSSVLTYSFTDSA
SQSQTILGLNSSSGELTQLVELDYESVDLTSFTLKVTATDSAGQESDPPATINVNIIDGDDSPFFDGLVEGWVTPTLPIY
VSSSFGSFHSVPVIDDEKVEFQQDFGCRIQSYTGPASVTSANFGIRTESASCAVDVAETIPAAALGSNIRLTIELYDRQN
TGVVFDSAILNMTVLRANIYGPQFDQETYTRRISVVEPVGSLVLDPLVTDADSESFTCHIASIPNTWRSSVAFGSDCKLY
VTGLIPLPTSPTSTASILMYASDGAHNSTFATLVLIPYMGCYFAADDTCDDTIYACAGNVVNASTCSCATAEAVPGTNCD
GDGIDYCEAADCQYDTNCEEMIGYGGATCDCPVGFSGPRCEVPPTDPCADKNCVNGECVPKRTGDFSLDIDNDADCACED
GWMGELCNETDTSPDPCLNNECQNGATCIREAPTAGEAKTEYSCQCVEGTSGDYCELNRGECDPAGQCTTGDCATSFCRG
GTCVADAFNGTCSCPDGTKGEICDEEDESEDLCDPNPCLNGGTCVRVSSDRFGGLDSFVCECVAGRTGLLCEMTEGECAR
CPTDQGAICVPAVGDAPVCSCPSDLTSRLCDTDYEKCGTDFCPEGSFCMPSDNGGYCACPGNFSLSGQDDSRCSSNDDCQ
TEGFCPDGVVCLPSPAGGQCNCPEGYSGRQCQLSTLNCSSCPGNQQCEASASGGVCACPVVNGLCAYDDDCIQRVNCSDA
STSSASKSAMADGTLVGIIIAALFAVILLIVLIWYLCCRPGGLCAAAKTQPEQPTYEAVEEQQHFSNPTFASPGAVNHMG
VDAVDNPFYGVSAMADTYGSNNTYDGSATLRSNSNLQMEAGRLRLASVSRHNPLSGEESSTDPTMDAASNPMYGLSQDAM
AQGSTYGATSRMSSNPGYLEQGANYDSASGPSARYAPNPGYNDVGGDTYDVATPGGGQAAYDSASGTPMTYGSTGAAVAG
QAVAMPSSSSKSPYDSASNHANAGGYDRASQNKAGYDSAARQSAGAYDSAAPGGAATMGSAGSVNRGAFASSSQQSSAAY
DSARGGAQGNPYDSAASGAGAYDRAATSGGYDSAAPGSGAYDTAAGSQAAFGFSSAQAGAASSGQVAGAQQLSPYDMAGS
SNSHGYDTAAAQNSNYDTAAPQISRSGKPAYDTAAAARGMPTASAYDSAAAYDRAAGSNGYDVAAPSDPAYDRGTAPASS
GYDTAVRDTTYDRA
>HolozoaChoanoEP00046Monosigabrevicollis_P007518_XP_001749516.1_hypothetical_protein_
MGLIGAPRVLSTWLVALLLALASAQQLTVSPTATEYYNREAHVNLDLKPLAGFANLSAITAIRYGVSDVALADVEVAPNG
TSARVRLLIGEIGVTGDDGALFTLTLPNGTTLTSDRFYLYGDIDGCSDEPCAHGSCLDTPQGFECNCSASGYKGELCNEP
VSCGMLPTQTHASYSPAVAELSFGQATVVTCAEGYGVFNTTAGAFANVGGSEDLIQRGFRVDCTASARYSNEELACRQID
ECASPLLNDCAELCIDTNGSYTCSCADLQRFFLANDNTSCSDRLAPLPTTLDVRAINDSLVTQLVVVQDISFAIRPHRLD
IRLRLAADSNDTALLRGPLAYEWVDTTLIAVDVSLDLLPLRSVLFEYHITNLDASPDGASAGGVAVGGPVLLLRHNEDSD
DDDIDSPPGTNPEHNVTTCGDLPCQNSGMCEPMVRYEFDTIPTIANLTSALNLNASAIARSFADLITAEFSPAFTLQAAS
AGPLYGIYAGRQQDLDFQLFLVWLESLDVVLQSTTSSENRSITVDMSTVTLNVRRNGTTGAVVDDATNAVEPRQFSCRCA
TGFSGDLCEINVDDCFASACGPGVCLDGVASYACNCSGTGFEGSRCQTQQTCPTLPMLPHATPNVTEAHVFDVIAYQCDP
GYSLDGTGVGDNQILARCTLAQQVEPEAASCQNVDECAEGACAQLCTDTNGSFLCACTPGYELATNGEDCELVSCGSAPA
LNFSSSPAQGQELFFHDVAVYSCVAGAALDGLVNGSTALNVTCQADGSLAHSGQCLPWDGCASQPCANEGVCTSTGANFT
CACVDGYVGPTCTQDGNLAPTDILLIPGAIPENVVDVVVDLVAIDPNESDNHSFVLESDSSGVLRVVGSTLRLIRALDHE
QADYHTLRLRATDDGPRPKSTTATVVLRVEDENDPPTALALSTNEVYEAQTDSRYAVASITVSDQDVNDRHNISVDIDWA
SVEAGILYFHQPLDFETASSLVLNFTATDLDGATYSESFIFFVLDVNEPPSTLTLNGTALLALSLVVNEEPDPTADVTSL
GELGAVDPDAVDQPTAARPVPFEFSLSPASNQACLLDGRTLQLNASLVDAEAQSSISCFLTATDSANNRLTQRLDIDVRS
VNEAPLAMRLVPATALESHPVGSVLATILVDDVDVGDEARVMLVPINGSQADNAFVEVVPGTRQLRLVAPLDFEHQPQLV
FHVRAVDGGNASLDAVLILSVADVNEAPYNLTLTSDGLPENAVNGTMVGFFTALDDDVGQDLTFALTAAQPPAAFRLEGN
VLVYSGQGQTPDFEGGANYSVTITVHDLGGLAATMPLSTSQTFAIQLLDVNEPVTGVRVAPATVPEDALVGAAFAQLVLT
DPDFDEQLTILALTSDGPIALADPSGALACSRMVAGTRCTATLVITDALDYETQPMLTVVAVVRDAAGVEQELQTDIAVV
DRNDAPIIWGLNQETEALTIPENSFVNTVVATFALIDADAEGNFTCAVVGALNDSSTVPLRVQGPVVLNATLRLVSTASL
DFEAQAAYNFSLACSDGQATTAITLTLQVTNVPEAPFNVRAAVAAVPESLPVGAIAACLLADDPEGDVLQFEAFSPLFEV
QDDCLLLRQPLDHEANATVRAEVVAIDSTGLVGRGVVVLDVLDTNDDPAIVASSLQLSVAEDAAANTVVGTLVANDPDGD
ALTWSVVNVSAPSLVFGFQGRALVFLGGTLDFETAPEIAVGVQVADGNGGLATAIATIAILDAPDAPVIIGLMPSRISEA
AVVGTTVTWLSARDEDAGDDIAFSLGGVDAVSFALNASSRRCDSVDGVAEDDDEATTGSIGGVVCSIGLVLVQPLDFETQ
TFYTISVRVSDARGASVTELLLLRINDANDAPVSISLSSTTVPENSPPGTFIGLVNVQDPDQGQTHTCQVTSSLPAGLIM
QANSVLAVATTVPSFELGTVYSVEITCTDSGLPPQSLTETLTVTVTDVAEPPTGITISHNSVLENATQGFLIGQLDIIDE
DMVDFPIFQLSDGADARFAVRGRSLVRGTTALDYEASTSHTVELRVVENSLTASFFNLSINVVNVNEPPSSIQLSEAALR
EDSQAGTVVGRLTATDPDANQTHVFSLDSTAGTDPEVTSMFVILGAELIYIGNDTALINFEERTSLTIAVRALDDAAYSV
GAPLALTRLFEISITDVNEPFSNPRFSNTLVPEDIRPGQLIANLLVVDPDQGQSVTCTLIDSAGGRLVLEGDALLAGPTS
FDHETSSTVSISLTCRDDGQPPFTSTSNMTFTVLDVPEAPRRVVLLGGSVSEAAAPGTVVGVLVAQDDEGNAVSFALGAS
NEAGPFVVQDVSLVLNGTLDYEARQHYNLSIVATDSTGLSTEASVWVSVTNEPDCEAGSCLNGATCLDVGANFTCICAPG
FRGRRCELNIDDCSGGPCANGGLCIDGVDNFTCDCTNTGFEGAFCVEPQACAPPPAKPHASLLTGDTPRFGDDIAYSCTP
GFSADGTPSGANIVHERCTAQGTVSNTSTCLQIDYCVGEPCANNASCTSEDLRYLCACPSGFTGTNCELPLRCARESPVI
ITASDQLAALSACLTFDNELIIANMTTNFDPAFLTPVRAFRGGLQLVNLRLASSASAAASGEGPQQVEWSASEMKGLQLS
GISAAHNVELVLPNITVLDGSLTLLQVARNVQLAAPQLNRVEGDVEVRATNWTQLTGLDALVEVYGSVVLAENLVLRGVG
TLDALLVVRGSLEVHNNAALATLMQPANLVSVGEDVLVTGNNVLRDVNALAALQFYGRFLIIRNNPLLCFIGEHPLSSIR
ALESGTDAPSLLNNGQDCASNRTDADNDGVFDDVDNCVTIANPSQADANANGLGDACDCFPLDPCLNGATCSVDSTQFAC
ACAPTFTGRTCAISTLVPTPRFGASASALLSAAVTRQADDTFAVAAPALVGADLGGQVLASAYLAGRAGHSTVSVNSLEA
TILHLILFDADDASAGNAPYLSFNQRTLRALVTVQDGLGNANVSSATIVVQMDNGVTTHRDTCTTSQPSGHCLVTTSVPE
AFFAINAPTSVQITAYLLDQPQVATASQMFTVEPYPVVGSTDAVALYVPVTSCAPNQTFTAAVLVRTSQSLGAFGLVLTL
DSALSVERADFDVANWQVTTRAVTASGRYVAVGRRMPRSGAAVSAAGETVRLLLLTMRVSSEAATPTTPTMSLNVTQLLD
TSGRSLLSASDLPRRADHFDFEGSNHVGARVLVEEPVVLRLQARLPRAQLINTARLTGITRRVPLVVLALRSDGLVVELQ
SGLACATARMAVARTNAGCTALEVVGSETAGEAELAVSVALGSLRTTVMARVWFPVSTQLVTSTRDLHPIRNLLDLNCNQ
VYQRARVVVESTFQAGTSSFSVDVTSLAAARLRSSSPAVVAIEANDSPLVAPRVDAVGQSPGFALVSWNNAAGIVLASEF
FFVSESLATVQSIFPAVVTAVEVEASPAEAGPDQSVLIRAVIRDELLSLGESANIAVSGVFADGARDLSFWSNISLSSLS
PSVAWIDGSNQINPLASGVGDLRAELRSACPANPQIVATGTGPIRVMLPTVVGLQASLAEPIIYTTSTVSTDVVPTTTQL
LISLTLSNGQMRDASRNPAVNARIVDVTPLTSENEPFDDAALRAGVQLARASPVEPFFLSTTSQAVVPTRVVLEVGLASS
PELVQNVSVIVDVLSGLLLTVRPLVSVRADEPTEGFHRMPLTGHFSALQVHTFLEATAGTRVNITSAEGLSLTSTDNAVT
LDGNRVELDSAFSGQSVGLTANFSGFAETLELSVEQDPVSVRVVYLSMDSDALVDSAPRDTATTLSVDVELADGALQNNV
VSQGEVLIPDYVTFTSSNPQVLRVNATTGTLALLGTAAFPVTITAAVGQATAELELNANLSPLVGDIDLGNSATPAISIL
GPGEVAWISVFANVSGVMMRGFDLTVTSASSSTVSLEGAVLGRDVTGQFMTAQQTASRVRFGAVVAAVTGGRLEIARVQL
RAGSSASAAATTISVTVNDLFDQDLAIIGAPTPRLAIAGSNVPVVVRSAGSAAAGLVAFLPSTIEEAKQRARRAHTCDES
PPGDVNGDCVFTLRDVAFVNDYAADVLAGIPPPNVTAEVYAEMDVDRDNTITVGDSALLADILYGVVDFVRVSTATPNET
LQTCATAITAQVLTYDNMPSERPVRLFAVMRGTADLSLEWGRRDGGCGTNCVVYEFANSSMPGEYVLEFDGSTTTDVSFY
YLQIHLNDTNTSYAEQFRIYAPAVASGGSTAAYQLPVVDSEGVPLQFPAGSYGSVERLGSITEPFHLFFYQLQHIYFHFH
LYFHFHLYFHFHLYLHYHFYFHFHFHLHYHFYLHFHFHFHIFFNKLKLLYLYLFLHLYLNFYFYFYVFIHHNIIHLIILN
KLKLFNLHLHFHFYFYLDKLKYQHVNNFICRLSRYCRLWCPIYRSCARRTHASSLLNGKPSTSTSTSTSTSSSTETVPPF
VVEEMVGNFQLRFVGKLNNNRRPLMFGTSFNNSVRVGRFLGRDKDFCAGVCEGLTACVAFVMYLENDRQACNLLADVGDG
PITTTEPSLSYSWVSTSTSTSTSTSTSTSTSTSTSTSTSTSTSTSTSTSTSTSTSTSTSTSSSTTTTPFVAETVVSGFDI
VFKGRLEENPNPRVFSTFMDDDSLIGELNGSPAFCASLCTRDIGCAGFVLYNQFEQTMCRLLSTIGNESGAMTTMQSYSY
ARLLQPGTTSSTSTSTSSSTSTSTSTSTSTNTITVPFVEPTPPERFELVLQGVVNGNPVPEVFNTTGALLGFLTAASLKQ
CASICLTLNECYGFVVRPTLTSNIQCLLVTRAAVLSAVPDEAPSYSFGRILLPGTTSSTSTSSSTSSSSSSFTSTSTSTS
TSTSTSTSTEQVVVREEVDGYEIVFVGRLSGNPMPERPVQVMSVSTWLANYPAPSASGCAEVCDLLADCAGFYFAYEFST
DQSRCRLLSVLDPNQSEYEPLQSFTYQKHLHHYHYLINHVHHHHLINYLHHHYLINYLHHHYLINYLHHLINYLHHHHLI
NYLHHHYLINYLHHHYLINYLHHHYLVNYLYLYLVNYEDLCAVLCNTIDCGAFTFSPVENRCLFVSSDADLLTLVSTDEA
IVTYQRAFLPRTTSSTSSSTSTSASSSSTSTSTSTSTSTSTSTSTSTSTSTPAFLDLVIPPELTERFTIQFEGRVNGEPN
PRLFTTVFDEASLVGLVRRSSVGTCFRVCDDVYACDGFAILESNGGFECRLLSDLGAPEGVPTTIPSYSIAKVRLPATTS
STSSSTSSSTSTSTSTSTSTSTSTSTSSMTSSSSSTSTSTSTSTTTFLPTMDLARFELVARGQVEGETMAQRAIVTEENQ
LGAFMGVSVAQCRSFCLSILECSILQLEAIGDGMFRCVFLSGEADLEPTMEQSYTYARIFLPGTTTSTSTSTSSSTSSSS
STSTSTSSSTSTSTSTSTMPFAPRPQIRGYGLRFVGRILNEMSPRRFSTSNDAAAVLADFEATNNEVSECTDFAKAAIPC
VDQLNLELFIIFNIFFFLYELKLKFFDLFLLLDLHFHFLLDQLKHELIHFYFHVWFYLYLDLDLDLDLDLHFLLCLNLFL
YLYLNFYFYVFIHHNVIHLIIFNKLKLFNLHLHFHFVFFLFLFFHQLQLQPKFIHFHFHFHFHFHFHFHFHFHFHFHLLQ
LQLQLINFHFHFHLVQLQLFHFYLHFNLYLYLYLYLYLYLYLYLYLLLFLFFHQLQLQLQL
>HolozoaChoanoEP00046Monosigabrevicollis_P008075_XP_001750073.1_hypothetical_protein_
MSPLLTRWLVLAALALVASAQYPPIFGQTYYVFSTVEDQTGNIGTVVATDRDGDAIQYSFSGSSVQSTTSTLAGQLVIDT
STGTISTPTGLSESGLTTVYALSGSPRSSAQCSVVLQVADINNNPPTFDKSQYNVSIPENTASSNLVQVIVTDADTTYAN
QDYTLFFIEGNQGGEFLVSTSGIVSLNYTLDYERQTAYRLLLVAENVAAPPLNDTAWINVLVTDLNDNAPILNPTLYNVS
VSEATPANSIVATVVATDADRHDTVSYSIVDTNIPFSIGSSSGQLRLATALDYETLQMYNFSVRVTDSGTPSRTATGTVL
IHVQDVNDNAPRFGQPAGYAISVPESFNVQQQLLLVSATDADLPSTLNGQVRYAINETSDFIIDALSGAIHAAAAFDYEA
QQSYTFGVYAHDLGSPQRTTRVSVAITVTDVNDNTPQFQAPNYAVSVSEWTASGAAIVNLSATDADLHDTVLFSLRTTSV
PFGVDQNTGQLSVAGTLDYETRQSYNLTVRVSDTGSPSRHADTWVLVTILDENDHAPIFGALNGYTVAVAEDVNVANPLL
TLSATDGDLPTTANGQIRYSLNGTASFAINATTGVIHALAPLDYEQTQKYVFTATAADLGTPPRFATTTVTINVQNVNDN
VPVFGAASYAVNVSESTLKNTVILLVSATDADILDSVRFSIQTASVPFAVGQTSGELSLAGTLDYELRTSYNITLRVTDT
GSPPLYSEVQVLISVLDENDNAPRFGAESYQTSVLESVNVTQPLLRVSATDGDLPATANGQVRYELYNALFSDTNFTVDA
ITGQIYATRALDYETVQRYFFTVQAHDLGSPRRSSPVINVTILVINVNDNAPLFVDAPYSANISEATSIGTAVLAVAATD
ADLEQTLSFSIVDAAVPFAIGSQSGVITLANAVDHETVLFYRFNVRVQDSASSPLSALATVTVYITNVNDNAPEFRADTY
SCTIAENSVAGTFCQTVQADDADRVNNDVTYTLSNTQGRFRINHLTGRIETTAPLDREAQASYSLVATAVDSGIPPRFTD
VPVIVTVSDVNDNPPQFVTKSFTRSVPENAAGGTVLVTLEVTDADVGDASAVAFSINGGEDQFEVITTTTTPGNAGTARL
RIKNTATLDYEAVRNYTVRVTALNPGTSMSDVCTIDILITDINDNAPVFGRTSYSTRIASSTLSGTTILAPRATDVDTGA
GGVITYSLSQSDAASFTVDATTGAISTARVLTASDRSFSFAIIARDGGGLSTQATISVTVATTSNDLNPQFAQVSQITSV
LENSPAMTRVAQFVAAEADQGLNSRLNYTLVDDRNASFIVKTELNTNNLRVANVYTTRPFDYESGVVSYILTVVATDSIN
TDRRGQATLILSVENVNDMAPTFARQTFYFNFSENAIVGAVVGQLDVTDGDPLDGGGRFYVLSDDVPPQLTVTSDGVIKV
QQTVKYEVYSSFTFTVRAVDFGANQLSSNLSTVIVSVLDENTYAPEILEPSGEGYVCLVEEGRPAGTRCSTLTAIDYDAP
GTPFSELVWSLTGSPEFAINSSTGVIYTTSVIDSSVQTNFALVATVRNPVGNVGSDSTNVIVRVVEQNLYGPQFDSAVRL
VELAETDSARVIVDLNASDPDHSSVADVGITYTLKEAVPGFSVVASTGALRADAGVLDYETFSRKTLTVVATDDGGIPRS
AEILVVLTLTDVNDNFPTFTTDNLVVEVAADAAIGSILSRVTARDADSGFSGSVLYSVTGGPVPFAVDRSGYLTTTAALD
ALPYSFAVTATDEGDRDGFSALQSLTPISITVRLPDPGSDLVPAFDVAFAQANVSEDASIGLGILDIPIANMSLVAFFEL
RSADGTNASDFAIDRNGQLVVANFLDYETKTFYNLTIIAHGYGPSTATSSMWVAINIQDINDHAPVFDAVQVRIYVSELK
EAGSIIGRVRATDKDDAALYGAVTYQLIETFPALTGSARFLLGVDDSDNAATIQLSDPSPLDYEQVQLYTLTIRAIDAGF
RFADATVYVEVLDAPDGPALQFVDPVASIKLPTGFSGEVATLRAAFASPAPQQTITYTLTRMTDFAIGSVANSAGLISAP
SPLSDGFYSLLVQALSSAGQSVSTTLNVTVAPVTPTDVQFSASNYKATLAESAPLSTNVVTVSATVNGASSASMRYAIVG
GGDRFSIGASSGVISLAAALNYEDASFHALTVRATETASGQQALATVRVTVVNIVESIRFEANVYAVSVSECNHGDLPAC
NWTAPVLRAFDEGNNLVAATFNVIGDTRFVIGQDATLAYQVELAPGAIFDYEATSVVTTTLQATSNTLTTSATLQIHVLN
VDDLAPVFVNNASLLEPIVSEGLPVGSVVTSIAAYDPDVTTDVAPSLTFALAEPFEPFEMDGTSGTLLLRSPLDRETQDR
YALNVTATDLVGRTSAVLVNVTVTDLNDNAPVFNESVAWVEFTSPILDGSYVTTLNASDADIGVNRQLRFAISRLHDAGD
FVVNAESGVVELSRALDVGTYSVIVTATDQGQPQLSSDPDANVTVAVLPPPTRPSWVVPALLVRTLNEEAPASTIYTLTP
LIDDRTVTTEVVLLTDTTDFEVVESNGNVQLRSTVPLDRETQATHTLLLGVRDPAVSPLMENLTVSVELQDVNDHDPVFV
HPYIQVNLSEAVPINTTVASVLATDLDDGANGHVRFSVDAGSESPFFFVGPAGLIVTRASLNYESLSNATIVLIVHATDG
GGRQALPPATIVIDILNENDNHPVLNQSDYFVDQMEGETNSALVQVGATDADGPLYPLTFSLAASDIAQGFAIDAATGVV
SVTAPLDRETTDAYTLLVTVSDGVIAYDVVASVHITVLDANDNTPVLDSSVDTLVLDENTEQVVLPFGVYASDADIGMNA
EISFALTSDPAWFTIDEATGVVSRSGAVDFELLRASTAACPTSNVNGSLIPITLSVTATDGGTIARSTDIQLVVLVRDLN
DNPPTLVDAPATYEHNESVATFPVVVGTFVAADEDCTSATLNFSLVNASDASYFAVVPVAPQTAELRLIKAVDREVTQTL
SATLAVFDGATAIASTLVVTVLDANDNAPAFAQRRFETDLSEAAPGTNVLSLVATDADAGQNAEIVYSISSGDPNNDFAL
DNETGLLTTARLICLSDAIEAYNLVVAAADRGIPSQRTEVAVFIRIVRAADATILYAAKDMNVTIMEHVAIGTTVANLEI
DSGNCTSSVDYSLSVLPASGTPFVIDPSSGLVTVNADLDRETIKEYDLIVTASTSTGVEDTKSVTVHLADRNDFPPVFAV
NLTRASIVENVATAETVATVVATDADDCSSCMLSYSITAGNAGGTFAIDEQGRITRVQALCAADRPTFTLQITASDGGSP
ALTATTIVIVAVTAAPPNTNTAPVFIIADQALEIPESRAPGVLLNAAAVDPDCGDELVYDIVEGDLYSDFLWLTQAGNLL
LVRGPDVSLLAEARVTLRVTDLDGASALLRVNITFLDAAGFPRSNEGFPSFDLDQYNFTVVEAAAGLVVGTLSATDDRAV
VFSLVGTDAQVFDIDAGTGLLTTIRDLCAATQNAYHFTARAHDEGGLVASVPITVSVTGAPNAAPTFTADTLSLLTVPED
EAVGSLVGSLYATDSNCGDMLIFSIVSQTPSGYFLVAADSGAITLSQTLDAETTSTHTLQVAVSDGTVQALQAITITVTN
VDDEAPVFATASASVSIPENQVAGETIYLAQATDADSVTLRYTLTNSSRSPFAIDAVTGQVAVRGTLCAATTPLHLVEIV
ASDGVNAGYMQLAVTVTSVNAYPPSFESSVYHFQAYEVQASGSFVGRVAAQDRDCGDTSFVYSIIGGQTSPATFSINADT
GAIAILRPVDYTKQTQHTLTVMASDGRSVPRTGTAQVIVSVKPNSGDLPVFTEPTYFYVVPEDALPGHVLGMLAYRSPNN
VQVAFSIVDGNEDAFMALNASTGALTIASELCYRRAAQVQLTARIVNTNDTSLYTDTVVRIDVLQANAHAPLFANSSADS
ASISETTSVGTVVLTATATDADCDDVVTYALLSGGDYFSIQATTGQIRIEQALAYHLHSSHVVQVQATDLLGRATSKVFT
VNVINVNTLPPRFSQGIYEMSILESRPVGSLVGTLAAEDADSTSLTYTILSGNSGLTFALSATSGNLTLRNTVCARDPGS
FVLVVQVTDGQFTHSTVVRVTVLRDVQAPPTVALTAPVTLYSDAAAGTAVAVARATVVECYGNVTFAVAASNAAPITIDS
TTGLVRTNGPLVESAYLAAITAANNAGTTAFNFLLQVTTRPATTPSFSQTHYEVNVLETTDVGDVVFLPSVEANGATVTF
SQDGSASSLAVDTQTGDVRLLRSLCAALQPQLSLVLLATTATGATARASITFTVVAINAHKPTFSRSLVTVSVAENTPPL
TPILALSASDADCTPAPLAFSIVGGGTAATQSFALAPGTNVLRTLATLDYEAQSSFTIFVRVSDGTLSSVAEVRITVTDV
ADQAPVWAASAYAASVLENAPLGTTVTTVGAATPDRQALYYSLAAGNEAYGFQVGTTSGVVSLQRTLCARNQDSYNLTAR
ATVLANTAMFADVAVTVAVVDANEYAPVVRVPAAMQELTEATPVGSTLLTLTATDADCNDQVRFRIVGGQANPAHFAIDA
LSGAITLIRAVESAVTTTHAIRIEAYDNHPYNPRSTLVTVGFLVLEAGALDPTFTAPLVSVTVDETIPIGTVVAQLTARD
EDEPGTIVPEEFRLVGGNAPGLFAVDLYSGNVTSTSALCAAELPVITLQVTVGEEGQPYDVATVNISVRNVNNHAPEITA
SSLNVSVSEDANIGTLVFSGIATDADCRDVLTTTLVGGDSVPPTFYVSGVDSNGAFSVGLLRRVDREDVPLWSLTVRVSD
DAGRSSTVTVHLSVTDINDNSPLFGQNVYTAANLPERTAVGTRVATVQASDRDTGLNAALHYFFLTPTSVFTLNETTGVV
SLAQTVCADIRSIYELQVVAQDQGVPARNDTANLIISIAPVNDFQPRIAGSGTLAAMVSEAAPVNASVFSIVATDGDCEE
TLTYTIAAGDYEPPYFAIDNVTGSIIVARTLDYELVTRYVLQVHVSDGEYTDSSSLVITVEDVNDNAPVFSRTTYTATFA
ETQSVGTTLLTLAASDRDSGIRGMFDFALISGNGDGRFDLNATTGELSLLLPLDRENASSYTLGVAVTDRGTPALNSTAR
VIITVTDVNDNAPQFTAETFSVYLAENAQAGDPVFTVTATDADVGVNAALSFTLLASGDAARFNMSADGSITVAAGASFD
RETQESIVLTVRVRDAGVPSLQSETTLTVHLTDVNDNPPVFAVATQNVSLSENAPGTLLLTATATDADVGANAGIVYSLE
NTFSGRFTINASSGALSTTGPLDREAQAAYRLVVVASSIMPPLQEATLDVYVTVLDKNDNHPVLQSTEYSIVLPENAAVG
TLILQLNATDADEPGQPNSQIAYALIDGNTENLFALDTTTGALTVAISPNAEVHSDASLLIQVRDMGPGTFVLNITIEIL
LQDLNDNPPEFDSASYTGSVAEDAAINTTVTQVSATNPDVSADPIKYSIRAGNAAGRFAIDATTGEIRVAQVLDRETTPG
YVLTVRADDSVQLAQTSVTITVTDVNDNSPVFVRPTYSTAIAESAPENSPVLQVSATDADVGLNARLSYELAGSTMLLTA
TNAVVPFDNASTLPFAINASTGQITVTAALDRETVSRYDLVALARDAGTPQRNATALVTVNVRDVNDRAPVFAQAMYTLS
LPRETLAPTALVNVSASDADLNSVLTYRAQYTEPAGVLAVNTAGTVRLANSLCALSAISLVLVVEASDGTNVGSAIVQVN
VTDSNSHAPEFSMPSTTFALPLGTPAGSDVTNIIATDADVACGGGQLTYAIRSGNVDNVFALDTFSGALSVARTLTSDMP
GQFTLVVAASDGSLSTTLQLDLFLVSQVVPSFAVAGTGFRAPGVSSGEDRTASTSVGFLVDSNVNGQGTLTAKFGALTAS
ARYRDAFKPAASIRAILLTDEVWFDDAQVRVALQVRDEDHSVKVASTTVVVQLVPEQALLDIATTSISAQCTVGSSGACT
VETASLPDAYFVPGQSYQVSVQYGIRDGPMSELGTVRLRSQTSALTDDSYVDDVVQELPGRPLYRGQRFTVPVLSDPSYD
VRSFTFSIVTDSNVYLESVSFDSSRWTLVRTTSGRTNGIVANLKDASLARPGVIGRQQLLLITYRVEATAVEDAASSLSF
TVENLVTTEGSVRVRGLVGSQPGTYADRIGVSQAGSVFIASNAVKGILPYVDQSQLVNTAVLTGSVVTANINVLACYVCS
RSSAVDFCDAQCSTVSRSLASCSSADTNVAAVSGCQVRLAGTETTGAASLLMTVTYNGRSNSVPLQVWHPSNTVLSVSDS
TLNAFARWMTPAPSCSLRYQSADVTVTSTFAAGGSRVFTVDVTEVARAQLVAGSAAVAVSTASPPTVTGMAPGSSSVRLM
AGGRLVAAVPVEVASDPVDIIGLDVVLATAIFVLEPNDNVRFERLSMVPAECQLETALDVEGKSATVVASAVASDGTRIA
VTAADGLVLASSNPTVLVPGVDEVLAGSETDAAILSATWAACGETLATSEQEVSVELGDPIGVVFTQVASSVVHSSDPLA
QHGSVAVKSSIRVFLQFDGSADKDVTDDARTVFNFPAELVDVSVPAGSTTGEIVAREAGVTGTATITVSFTHLNETLIAS
LPGNSVSLDVVRLTSVEVASAPFPVYSGSSSFSETTLSQIGPTGIYQQAELSMTLVVSDGRTFSVDTHANADYGVYSPGT
TSSATGVISIARSGSDRVVTALAAGTVDVVGSFAGMPVSSALVLTVSDTPVTVTALQSMTFPSTVAGFASTATGQARMHA
LFSDGTRYTNLFASNGNPALPGLVSFSLSTTVPASVDQNRGTVTLLGNYHDYVTLTATAVGTSVTASADFACNLYPDTND
ADLGNLNGIPLPPTAVGAQLNVRVALNTGSVAFGAFTVNVYYDETKLQAIDDGFILGNDWEDGPFSARTNNPPGEYQVTG
VAGGSSDRGTNYHLVTLPFTVIGSGLTQLTGVIETLNRADSATAVPIGTPNRQMVAGVVNVQLTGADRRRSIQVSSNNVT
FGVDYEHASSRLNEDSPQRDVAVPPPMFTRVQPRLEAARARYAQDLALHGTPANVTRQRRAACTGKAEYGDADGNCVFDI
ADVAYTLQYIVEALVDFTGSFGAAFDDITERQIKDMDADRNGVVDGTDAFYMVKALVLLSRFVDNLVASPINDTDGSGCT
LRLAVDVFEAGDEIDTSPATAPTTEVYFLLMSTRSTMKQELQDSSDNCVACEGEVLPLVLQSTRNRAYGGVVKAVREGET
ATWRMAIQTDMTYETVGSIGVSVLVVTFSPTSETNDNRLDTIVGPPERVQSFTYNDRLEFDLPVFNGQSVGFVSTGFSPH
VSFINDLASSACTNDHAPVFENATYEVAVYENLTVGSIVLRVAATDQDVGRSAQLTYSIVARNDDPVNFVIDSSTGDIRT
TLPLDRETVAQFQLVIQARDGTFPYRTNTTTVTVTVADLNDNHPVFVASPTPGARFTPAGGLLAEYEVDVRVGSAENTVI
LQLNATDADSAPFATISYELRGSSASNGEYVLNAATGELTVAALILRESGSTVVFQVSAVDSMGLATDANVILNLIYEVD
LLYYTNEYEGREGSVTAHLGPAAITQSYSTVASANSRLSARLITTDVYPDATALKVLLHVQNDVFGAPASSVSVRVQVTP
GPDLLFDLGGASPTDFLREGTCLAGVATNRFSRYGVCVATVSVPTAWFAQASAIRHLRVSYNFVDERLTPATLGNVQLHP
EVTWSLSDNVLVVMPLHPVFIGEEATATVYAKSNFPITNYELRFESSAYLPIVGIDFPSDAWSGPVSASSDYRYTVNAIR
ELDDVADAETTEPEVIAYVRMRVADAALANSSLTLACVISALGSSKESSIRPGGQATPVEATFVDMATISGVDRTTTGLV
RPAALQVQAFVAQAAATELVNTAILSGRPVTSGVTLVSALANGTLVLQDPTAAAVSCVAGNTTVLNVREDCSELLLSGAE
SHGQAEASVIFALARNDSAVLLAEAHARVWAPTLPVELEVDDTTLRRVANWSWFDTDASICRPKYQNTRLRAFATFSYGA
QAYRARVSSLVVLGASSSNTSVARVESDGQVSAWRPGNITIAIDHAQRQGRDLGSVTLTVLEEDASSALGLLVSRLELHA
FTNLTAAPLASPLVDLDSSSVVFVHQVFDVEDRVGAVAAYAVFEDGARMELSPEQGLRLNSLDPAVLAVSATGVSSYDHA
HVVAKGAGSGPLLQGTWLAECANDSMAELATGQAQVLVTIPKPYAVEVTVTAHELTRLTDPAALAGVPTETAVRVVLLSL
AADGTTVRRDMTTDDRTIFNSTLANGLFSACADNDVVCGASSTALGSSGPVVRSVSDATGNGAAWLQVHFTHVDVVGNVS
LTLVTARETRVEAHPYPAYTGSSAYDVSVLRRYANPNTAATAVRQRAVLSVVVELSTGEELDVTSLPSTTLRLTTIENET
VPSTLVILDLNLRVVSVAAAAETVLLTSDIYVVARATLGNFTALPVALRATDEPDERAAVVGFENIRVANAPVVNGAFVL
QVVSGSYGQVACGAHFSDGTQHPNLVAADGTFLLPGALSFGSSQSSVITTTSTGRLILSENYELPITITLGLRNAIVFAS
VSVIANPLPAVGDVDLGRQGNFPLADVLVGESFDVPVYINTGTLPLGAIDLQIVYSSAHLEIPTTSAGVAVRRGRDWPGG
SVYAVVDPPGTLSFGGVTAVDSTAKGELLEIAVVTFRALTATAGSIPIQGHVVTMASNDLQGTFIGSAEERDFVAGWNVF
VRVAATGNSRRRRAENTVARSSPTEAALSMDLPLPSALTPRARRSANSCTTAPCAACPLTRENGDTNGDCVFDIRDVGYL
QTYLAERQLDFARAQGQILNASLIPVQLSNMDANLDSVITVADAEFLARVNFGMLRFPAELTIVPVQDKTSGGYINVNVT
VRGKGDTQTRSDKTMIFVDFAYDNPSVQPLFESTQLYKGTRRTEGDKPVSMAGFVVQAEREGPLYNNFEDTTPPNRCYQQ
AASGNTCSSGVRGPRFYFNSGTETCESFEYFGCGGNTNNFATLQACVDMCVPSFRHSVMLNTSLKLDNIGVSLVMVTFSS
EGQVNVGRDVFLTGVVSGDVPYATLIDYQLSLQAFAGAPLQTVQVLASSGYAPLLTFNNTMTTAEAVNDHAPVFSGTLQT
RIREDHDNSTVLYQLNATDNDEGQTGLITYRLESSSVIVEGEDFVVPPFRLNGRTGAVTLMQAIDYEVSKQHNVTVAATD
NSPPRPRTTLATLAVAVTDVNDNAPIFAQSYADIRISVDTPVNTALTRLSATDADSNTVEGGPNARITYHIVGDDAFAIS
DTGLITTASEQSRALRSTVRFIVNATDGGTPTLWSTAEVVVAVINDDYLVTLTTAPDYDTFNSLYDNATGIHPCLEVLAQ
TLNGELRDIEVSRNPSSPTELTDITFYVLTSGGEVRSASEVEDDLRSITDFQQCTLRALGGDTDNAFQVSLVHFDDSGCR
DPLTDLSNLTRVFHGECLNDEAAGRSSRVTVLSNGLMDVDIYETPNCNGVAQQFFSITNNTCVTVPSLDPDRSAPYSFTA
TYELFEDSEETASTSRAAIPAGFIAAVASASLVALIILLVLLIRFQRQRRQIINARKMVLAHHGDVTFGTPEPMRKEHDQ
QTVFAGGEVDPLTGEVVQYKETTNVVDEDRTGGPMPSMFGGLRSNPLFGNRTAFSGLGMEGEEEVVASDSDESDDLSDLS
AGAMDEIMDDLSDFEMFEQDYLEATAATEGAPAHAGGQFKNPPFLSGGGGGAFDLDDLSDFEDVTEDGPAEPYLRVEASD
DSDFSTDDEEGGAFGAMDDLLNMAPLRSILKSPGADSTNSGPRKVSFGEDDSDADDDDDERHDEMGQATLYRQRPGRNQR
RQIDSVDIEAELVIPQVQYEDVVANLQPMSQGQGGGPASTHGGADPQDSDSDFSTGPAIADRDSVSESDSDDSDSDSMDY
GSGFEDEDDDVGTSQFAAVRGMWNSSHLRN
>HolozoaChoanoEP00046Monosigabrevicollis_P008115_XP_001750113.1_hypothetical_protein_
MCLGVLVLCLVCLPAFCQAGLAYVDANGPALPGSLHQSTFDESTSFGTVVASSANIAALNTDVLTRIEALLTPRPDGLSE
GLAAVVPSGLNVTYGEVSGVLTLSAFPSHSASAALFEQALRDLQYYNFKDEPDGVDRYVQFTVFSGTTAASATGGPKTFA
ALSIVRVDDAPRLDLNANDNLELGAIHAADPRYNAISFTEHGPAVPLAPAGLVTDDNSAVRALNFTFEANSRASGDQILV
ADDLIMTIPNRTVMGNSTIIWFDPVVSSAAATLVLRSIRFNNTAGEPGARPRRLVATATDAAGGVSEVARVGIGLITVND
HAPVFSAGADGYFFMVSENDAQLVIGQVQARDEDQTAAGPDVITYQLVNVSAQVEAAVRLDAVTGQLSLKTRLDREAVDA
LRFTVSARDTASPPHTSLVPVTIYVLDENDNAPELPVDDIVLFVAENTALDTTVGRVLATDRDSGRNARLAYSLLPDPTS
SVASMPLPLRIDASTGSLIVNDTIDYELRANYTAQIVVTDGGVPCTAGGLLQFSPCRTTTTLILVVRNQDDVVPTIMLVP
AQQALPDLPRNTTRNLVWLAGLLVTDGDDLGYVSQAGVRLTGPAVGLTNSLDADLTPWARDRFGQCPSASRNNAYWTDVQ
VAESTQEACGLLSPPTALFESDTEFPISVEPTAVVATPRVDVVEQWLAGDTVFLAFFLSLREPAGLEMQTLPLVTVMPAS
AGQPSLQAFLRADAVVVSTQRADDALFPDVRLTFDLPINLAHEPWRRYHVVLAISRTSMYVYLDALNLGPARVVSANDSG
EETTLEGHALPAPFRLNSGASITFGGGLSADTANRGPFANISYVQIWRSADLSRLACWLGCGLALPAGFQELGPRLRAAR
TYRQLVFLPPGNAADQLLLTSELGNGLTAAAVGVLAWSLDEPPTVATEAQLQMLPYVTDATGSVPGVPLPLSYSHALDNV
PQIVDIGNPDALTFLEDGAAVPVTRDVGTASPQWDSVVLRLVSRPDNIEEELSLSADAADLALLNGITLYWLGNAALRLN
NTARDTAILVAEGQGAVQLAPSPRVRDTDSSALPWLNLTLHGPLDALPDGTPAEGLQLPHPLPIGLVLGTTNHVAGAAGQ
HHVHLRGPALASTWMLLLSQVAYLHASDGNTTSGVRRITVVVADDGEAVSEMATAYVAFTATNNAPLIALSSTGAVNSSI
SFVEGDVARVVCPDAVLQDLDSTDLLHLELVLLDAYDDSAEGLSLARLNDELQTAFLDGGQRITVSGRASVSSYQAILRS
LSYYNLAVEPFPAMRRINVFVQDANSLAPANASALAFVSVTTSNDNPPELVASPASPRLPEGLAAGSEAFSVIVEDLDLA
GPPPNITHVRFAPSYLSVAFNITTTFSLARARAPHPQPALKTNFCVSANLIRCVIKAAPRAELTFVASPQAITLIDRELL
ADFEVTVGAHDDDFSASLTLTVQVDGINEFSPLYAEDNITVYVSEDMPAGSVLATLQATDGDRPDQQLRYALGASTWNEL
PSLLAIDASTGAIHMLQALDAEILPSEIRFVVWVNETAGPEPWRSTPAHVRLVLRDINEFAPTFVSGLDARVVIVENNAV
GALLHEFVVEDADRQVPNNEVHVELLDAAGRPNPAFAHELQYLPGEGPGSGARYRLLLFANQSFDYDDTAAVNGLSLVIR
LRDGGNLTHAAAIRLVIVDANDNAPQARLEEALTEVPEDLPIGSAVARVTAADLDGPNFNRFSWSVAPAPLFLMSARENG
AILLGQGLDAETAQAHQVVVTAVDNLNANLRTSVSFVLTVTDVNDNAPEVRLNNSAPKLKAVPATWAPQSLSWLRVVDAD
VTATTNHVTGVWHQVFESDWVATCIPPCVNADDDEDTAGPAYDLLSLMRFERGLTPPNNDTVPVNFDGIGLGVLVGLAPP
TGTLPYLSEFGVLSMVVTVRVAANAPRPLALISKGSPQNSTVFYGLEVEADAVVFHATTSEHGPVSVFFALALPAETWYT
LTLTVDLDRTVALLARDSHGIELNVPVQRWVVNGTTQSPSQGLASPAKTAVPLPSSLVDSNGLVYVGARVAAGGPQALLQ
GALAGLELSTSSLALGELGCLASCQRASLAPSVSVAASLPFALAPGDPAPQAQPGFAQVAVAARCSNSTVWAQHAALVCG
AEAAMLHGGTSRLSSRQLTRVADFTPVLLPGPDTLILAGWFWLDPHAANATVSLWTVAPSNTTAWRLAFAPAHPAGSAHA
PTSYRLVLEYKGGVEHSQASSFALMNQSLARGQWHFVVVGLQAQNYTSADVTQVWINGQAHSYPSAGLGAPWAMQTTVTV
GMTDPWRAGDEVGIGTQLMSARISDNSSVAAVAACLSSCGHGVILDAAGATGTIALDWQPAAAAEMTVTFATNTTPADAT
LALQTLTWARTGRFPGVWARNASGVMLPCPNLTLHLRACDGLHISPWVTDAYTLDAAASSDVDFPDLSLWLTSELAQAST
SYWERDGARQVLAQHTVHVVAEPGASNQLGVIVRVWCVDCGVAETLGLAPSVLDMDVVRVSNLTNHSIELLVPLEHAATA
LRAVTYAHSESELSTGRRQLDISIAYATATPNVESEASAALTVVWRHHNDFAPAFVSTSTIHVPENSPFGTNLLTLEASD
GDGADSMFAFRLLPEADFSVVELLGPTLRLATERLDAETRASYSFVLEVSDGSLDEPSRQTKTTLTLHVTDVNDNAPRLV
GPLKFAIPENSAPSTLVGVLQATDADVTLSNRLGAAPFALASGVNSSLPFSLDVATGELRVNGTLDYEASQEWAFTVRVT
DAGQPSLTTSAVVHILVLDQNDHAPTLVGPAVSFVRAPETLPLNSTLLQLAASDLDSVSVSPLTFSSNSSVLAVDAETGR
AYLATALDYEVQTHHFVRLSVSDGMASDAWDIVLLVLNANDNAPLWSVDHVTGHLLETDGRQAVRFSAGVVPRASDIDLS
VANLSVVVHLEAAIARNGSQLPPAALPADLFAGLLASDGSLVLANMAPIDYEAITNFVLRIAITTRVAPYLSADLMADVL
VEDANDHAPVPNATLYRFSVPERAGSVVPIGYLGATDADAGENARLSYAVEQVAGCPSPWLQQQFAMTSDGALISPVFLD
YEACTTYSLLVRISDHGSPALSTLVRVLVTVTNINDNAPVLTNPNLSFRPFFEEAHCQFVAVLQPTDGDGDGVTLTAEAV
DVSRPVFNVTGNVIRHSCEAPLDREVDGDEVLLRITVTDDGEPARHTSYDLVMPIYDINDNAPTLVVPAELFVAENLPAG
TVVGHFNVSDADLDAAGEVTLSWAPSDALVFIAADGTIRTQRAFDREGGDDVFDITLNATDGDLPFHRTTRHIRVSVTDV
NDNAPELRLPASTLRVAENLINVSLWTLVASDPDLNESFTFSLHANVTSVGGPHFKLHPTTGVLGLIQPLDYEQTHSVLL
EVTVRDNAGHATQDTVLVLVDNLNDNTPYFSASALQLTLSETQTGAHILNLSDQVSVEDADGVLSDTTRLELVGNSTIFA
LDPRPPLRVTVNATLLDYEVAAQHVLTLRVSDSALSTTAPATTVLVLFVRDADDVPPRVWASELGPALVLTVQEDAVQAG
LQPLAEVVVSGGDAGGAGRVAHFVEVVLEGIQDETEVLISSYNAFHWTPSTSHWVGRANVTTVAEAQDLVRDLMYVNTAV
EPTAGTRMFVVRVGDAAGVASANVTLMVQGVNDRPVATRTAWVMSKIDEDTPLNNLSWHNVGMFAAVLGTDVDANGPLGL
AILSATGPGHWQKAANSDGDGDGDLMPVPSAGAALLLGNETAFRFVPNDQEHGTATLSLRLWDGSRGVRGVADFDVASDL
ALADGSLSGEVVTVSLQIAPVPDAAVWRWADDNTTASGPSAAPPRQVLYTENGPVTRLLADVELYDYDHSASLALSSAPQ
VNVSLRPMYAGDRLFVDASVCAVETVARVNALRHDAHVSAELGDVPMACLRSLTFRSEAEEPTAGLRRLTLRTVNGGDGL
DAELVVELSVVVVNDHAPVVNAFQQVFTFIEADESGAGSGDEEFEGGSGADDGLAAGVAPELRILAALEVHDDDVPQSDR
YEAVLQLHQPPDGWWEGLRSGTSYNHTVRLEAVSLSELERQLRQVTYFNGETEPTPGLRRVTVQVTDEALTGSLTLLVRV
NATNDNAPVFQGSSLLATMAERRPAGTLVTTLAAMDGDDDLLTFALHEPSNVPFQVSPDGRLLTTSVLNREARATYTLNV
SAWDGRHVVFATMHIEVADVNDNAPRFGTELFELVVAENAPAGTVLVDTGTGDAVAPQVVDLDVGANAAITFSLLQLTPG
TTLFRVNSTTGVISTTAALDYETRSSHVLVLMATDGGVPALSSDVQVIVQVQDRNDHAPVLASTTAFSVAENSVSVVGTL
QATDADGDGLSFELVSVRPSTAAFQLLPNGTLFLTEGLDREAVAAYTLSCRVRDNGAPVLSTSFSAFVTVLDVNDDAPTL
TGPGNLLLAEDTAQGSAVGTLQICDADIGANGRVRAVHVSSLTASGTPVLSVVLPSSTVPRPTSGCWSAALVLARELDYE
VQQVHRLLLVAEDDGIISRASGPLDMTITVQDVNDSPPTLEANASHCFVPENAPAGVLPLALAVTDPDTGFVAANYVIAL
DATASTVVPAIMAEGSPVSLSAMAQAAVVARFGVSNWTLTTAGGLDREQVAQVRLILRVRDVRNGAESAAITVLVNVTDV
DEFAAHLVMTEFDVPENAGVGTVIARLTVWDADASWALASRPAPTFSVVNATHGDVSVENTTGNLVVMQPLDTESRSWVR
LWVQVNVVATDGPTEHQQSWVQRISVGITDVNERAQIVSPVTSVEVPASLPIGERAFTIVAEDEDLLWRHNVFVLSTVGP
FNVSALTGEVWLMESLEAAGVSSFAAVVGVRDVDNAELTDLRSITIRVVAGNYLAPKLAPGLAGLVVREDSPLGAFVGTL
EATDEDSDAAAVTFELIGNASALPDFETASSLNVTVRLTDAGRPPRSAEVTIPIRVEDVNEFAPTFVNGPNFYVQLYEGQ
GAATLVTVLTATDADGTAGALTFTLELPQADLPFEIYARENQLDVYVSRRVRLTDAATLTLYVSDGLYNSSAQLQIDVI
>HolozoaChoanoEP00046Monosigabrevicollis_P008853_XP_001750851.1_hypothetical_protein_
MARRRLPGLPPLLAALILSLGFSELPQAAALPSYVRASSETTCTSADEAYCRYTLTPEPACLTTVNCAEPCTYSGAAPSF
INLLTTARPGFNESVGVPLNTSTPPLAVPITQQPHLTRANGYALRLGFQLETITPDVQHLFAVLINQGSTISSAVALNAS
AGRLLVQQRDAYFQPHQVELSLSSAPLETGTRYEWTISFYRRDLVVYDSAGRVLASWYYDPASFPQTFIDPSQCGSDRPF
GCQVDQMLVGGDTATVASFTGRFYQAQLASRMATQSDVLHALAVAEDFPVHFAFVPAAVAPACRCPPTHPVLLDELSTPN
TCVEIPTRPAPRNTQDRVLQTGAAFAPGFVLDGDEQTAWQSALGSNATLTLDLRGPHYLDRIELDVLSALPDEIRLEIAQ
TSDPAEVAWTLLGVLRADCAFASTAPCQSYPRTADGAAVSTGTVAFQTSFPNVTASSAALAAVTATQLRLSFVGLGVPEL
AQSHYVTIGTIAGSIRCACHGFELECGPEPVRSSPPYNSTLSCSCGGNTIGSQCEACAPLYNAKPFRPALGPAAAFTCQP
CTCHGKADACVYSAAHDPHPDSWTVGDGGVCNCTAHTTGRQCAACADGFFLPSNRSITEVDPCRPCVCNAAGRATATCQD
GDGACSCKPHVQGSTCDVCARGFFNLSAANPEGCQACVCNEAGSRHNNTFFCGQDEGGCLCKDNVLGAACDTCRPGFFNL
STAHDQGCIACHALCDPLQSCSGSSSSDCDACRFARNDDVCVSHCPAHRTFNATSGLCTACPDNECILVTASPTHLMLRE
NLFTTTIVGFVGTTSLPRAPANSGQEVLDQDPIWDVVPLPPVSLANAEVSVLDGALRLPEEGVAGVSVDATTADDSFTLG
FWRSTTRFSGLTRTSNSAVAATDRAVAAQVGASGVLTIVAMVRLDASGYILSKTRDSLTSSIDSVSYTLSATTNNIVFSY
VYRLANGDYAQTNRAVATSVIDGTWHRLRVVIAGTDLSLWIDETPIATALQLRGPVHDNPANQRFVVGASPGSSLRLRGD
VALVRVYPDLALTSWPSHLVQPKISVQGINLLMVVAPLDRETTAEFAYRLEVEYANGRRGSRELNLTVLDANDNAPQLVA
TRNFISLVESVAPPVILNQYSATDADIGANALVTFANLSVLSGPEWALESDSTLPFALSANGTLSLVAPLDAESANLWRL
EVVARDGGTPFLEARAEFVVNVADVNDEPPRFLNGTNVTISVDEGAAPGGVLATVLAVDGDISGLPVRYTSSMPAFFSVD
ASGHVRALIQLTYDRAAGIEGNVLTFGIVASDGAQNATLTVYLVVRDVNTEAPTFSQPAYAAAIPENVAPGTPLDNLLIA
ATDYVDGAALADIQLELTGDGANDFALLPSGQVVTFAMLDREVRDVYHLEVVARDAVDPTLALSSRANLTITLTDVNDNP
PAFTHGNLSCTVPENSAPLACVTLVAWDSDGPGNNSVVRFRLVAGDLDAFEVDALTGLVRMRRPLDAELTSAVAVWVEAY
DLGSPVRVSTRVLVTCWVENLNDNSPVLDEVTSRELSELVPVGTIYANVTASDADVGIFGALELALHTSNPDPALSLNDD
GTALIIRRVLDFETVDRQRQRYELFVRDGGGRNTSVSFELTVLDANDNPPVISAPDDVTLTEDNSLVPRLVATVSASDAD
SFEGDMQFLVIAPPLGFVFSRISAVSATLQAAAPLDRETLGDTLLIQLRVGDTGSPTNWVTHNLTVNLLDVSDEDVTLAP
ATGTVALPEEGSAIRPLANSTLTDLDVLPSTLRALRLTLPVRDNDAWNAAPITAELCKTVQSSAGPDVASAGLVDFFDQC
LPRAGTSLLTAAVEFNASNLVVVPNALEALTGTSTALSLVLWADLLPESAGVLLSQRDADGRIQLQIYLATSALVIVTFQ
VPSLDSRPDAWLQYDVHFVPDASLLVDDGWDFIALTLHADGSASLLINEAEYAPTQITQREVLNGQTQPAVEVGRLVRLP
DFSGMGRLTLGGFGSPAAPSSTVAGRVSALLRYVDVVVTSRTIVCTSQCGPKLDVPAQLPPNLTLNFSASGAIVDIEGHA
SLAEYTALLQSVVMSQTYVEPNPADLALTLTAWQDDDRQVDLGTRVLRPALVLDRAPIIQLTPLPQPGFASEADLTASRQ
RAVEYIEGDAAGSLLLTPNQGRVTLLDSNTAVQILQARVTLENPAAGDVLAYDVASCSGLSPTVAPSVSTDLLFSGAASA
AIYTACLRSVAFLISVPEPALPNVTRAVRFVVQQGHLSSVASRAFVTVVPVNDPPVVSFDGYPVAALSYQEGSGTLPLIG
HARVDVLPGVVTALVHQLRLTDADSVMLSNLTVRFDPTPAALGEQLVVRNATPGVRVDTLADGGLVLQGPASPSQLKAAF
ATIEYSNNFSAAPAVSTQLRIAASDGVAQSMEVTLEIRFLGVNNMPVIAVPSGSETVNFLEEGAALPLFPDGLDVSDPDS
DLFTDVHVHVSGLRDGDDERFVFDAALNMVPSGVGTNNTVRMFESNASLTADALRAALAASTYQNILNEPTAGVRTIMVR
LHDAEGAASNAVQLSLNVQAVNDPATVDLDPMTGGLNRETTYLEGDARAYLANADSLTLALEQRYEYFFTAMVSGTLTSR
RSADDYVVQVYLGDGGPLTFFQSLPVTADGTWGPSDPIERPAVKYFRLVSRHNLNVPSSCMTTECESGALALVRGDGDLE
YAGLGLSLTVEDVDNDEVMGFVVTLSGADASDEIDMLHQPSFVTREILPFDPITQTLITRFTCTSGAINHSTAAELVALL
FYTNPSIHVEPQTRMAAVQVVDSANLAGTPAMAKIAIAPANDAVPALRQDVGVIAVLENLTAGAVIANLSNLVTDADLGL
GGTVVDFFTVAGWAPNFALVDQAIVLLAPLDFEMTTTKRIQLQFTARDDFEPAGVALLTIDLALQNLNDNPVILAPSGLL
VLAMNETLLAQSPIVEFNVSDPDDLGYTLTLDQDAPGLFRLNGRRIELAPGRRLDYETKTEHAVNLTVDDGIFTDSLHLQ
IQVENVNEHAPIFTLSHLSLNMSEDQATPVSLATVRASDEDTGAFGKLSYTMEVAPNATVPFSLDAASGELTLVQQVRYH
EQASFSFHILASDGGQRTARLPVTVRVSDVNDHAPVFVAGTDNITLTVTENALAQPVQLVVMDLDSPAHSHASFVVLSGD
HSLVNISATGLVSFPRTFDYEQTPELTLVIGAFDTERPILGTAWATLLIVIRNVNDEPPQVTSPPWTVAEHLVASLAGVQ
VIDADGDENFAFSILVVSPVAAATFVSMDADNGTIYLGDGLDFEAYEQVSIVFAVTDGVHVVNATATIRLTDVNDNAPVW
NTTALAASASELTSPGTILGQLLATDADSGSFGTVGFELLGPAVELKRFRLSATGQLQLITTLDYESAVEHRLSVNAIDG
GGLITPAVYVLTVRNEPDESPIAPVELTFNVSETAEVGHLLGSVLANDPDGLDSLGYALSTPTVPFAINASGVITVAEER
LDYESTNKSWSFTVLVTDSHSTTRVPVTVHILDANDNSPVFESTRPVTVAEDAPAGSLISSILVSDADAGRNAALTYSIN
GSDNLPFRVQASSNASGVDLLTAGALDFETQASYNLTIVATDAGAPPRTTNHSIQVLVLDVNDEAPVWTSANTLYVPEGA
ANLSSPRLVGRVTAVDPDSPDLTFAFVGGEACNASMAFALDSASGNISAFAALDYELGARVFVCGLEVSDGVHATVSNLT
LHVTDVNDNAPVWDVNMASFNLSEAADAGAVVATLRAKDADADGQQSVTFDLLEDEAGLFDVMEDQLILTASDVLDVDVQ
TAYSIRLRAQDDSLRPHWTDQEIIIHVLDANNRPPVVVLNTSSNTFEEGSPPLTLSHVHLQDPDAAFQTVTRVDVTLRLS
EASADSLALDLGENLTLPPAAVSAIEARVQYMATATELYLSLRAINDARGLSLVEAATVLSQLTYVNPTDEPRLVSRSIA
WRAFDGEQWSNETLMVLFIAPRHDQVIKAALSAVTVDVLEGSLTGVLPFDAGLVLSSTENRAYNATGATVQLSAAREPNV
GDESLRLPAVLPAGLEGAYNPVAGRLNISGSASLAVYADILASVAYINNATEPLHNQRNLTLVVYNQVGASMPVSVMIHT
IRVNDPPVLGSLPTHLNFTEQSGGVLLAANVSLHDVDSTHLSQLRVDVLNPDTAMDEAVRLNGGVDAVSGITLRSESNGT
TLFLDGLGSLATYRTLLGAVAYNANFTVPPAASKKLRLTVTDEGGASTQVVIFITFQGVNNPVQIVAMVAGTFTEEGPAV
TVLSSLSLLDLDDTELAGAELTTTFVDTAQYEQFTTLPLAATNPILLATHGDRVNLTGPATLAQFEAALQAIQYINRADN
PSGTSRVLTLRVTDIQGGTDTASVLMPFAIVPDAPALVTNASQGLSAADPAPTAEDTYAARLFASEANIVVTDEDSSIVT
AIEVTIMGAADPTTDRVVASNTDGNTAARTVDVIGTNNVVITFRVTGNWTLDDAAAFISTLRFVAERDEPTLGVRELVVV
VLDETAMRSAPLSYFVNVTPVNDHAPVASPSTQLVNELEEVEIGTRLATVLVSDADTGAFGVVSVAIASVTFAGVDAPTN
LFRLEQSNASVAVLVANGRLDRERTIITASSNDVRVDVLLLLSDTGGVTTQASISVRLTDVNDNPPSFAAASYSVVIAEG
EVGPLPDLEIRATDLDRAANEALTLTLIDEASLPFSSEVVPGLTASLLLSVDRALDYEAQSEWRLNVSASDGHHITFVEV
LVTVVDVDDEPPILIPQSALTVVVPENQPAPQELACFNVTDPDTPTSELIFTLASVLPSAAANAFNLTLSPFCVHRVASL
DFETTHACELTVRISNAHDDSLHDIQTIIVNVTDLNDVAPEFDGLPVNSTLEVRENSVLNTTVLVRDPDFFAQPTVELLS
PAAVNDFSAYLEPPAAPGNDWQMRLVSRQVLDFEVEAWHNLTVRVTDSGFPALSTVQPLVLQVRDVNDNAPELSSPQTAQ
IAEDAALDTLVLALSATDRDTPAVNGAPAYFFTLVDSALPFEVVSGTQLRVAGALDYENITEYDLELVLSDRGTPPQTRP
VSMTVRVTNVNDEAPRLVGAYQNQTTVAENISSGVIATVEAADADPPAAGGRVSLELHVSPVSLADSFVLLDGEIHLVAA
VDYEAYKSVQLTVTATDTIPPFNAATANASFELEILDINDNVPSADTYVGEVKVVESSLIGEIWFLNYTDADSAELGDVA
YELLSVTPPGLAIEVNAATGSVVVTQGLDYETDPHRFEVMLIGRDGGGRAGLPFNLTILVQDRNDNAPQLDQVPSIVVLD
LFDAVGTVVAEITASDADEVESALTFDLEGALDTPLRIDAKGGALIVDKIQSNPLPLTQIRVLVRDGGNLTASRVLSVVS
GAAPVPHLASVDGVVLRNGSTWAPGSPPAVVRQLSTSTLSDRATTVALDASYGGVQEREILTLEASSSSVENVSTTLWSA
GVRFVVLDSDIWAERPVIRVHAQVTRTDTNSDVAIARNVSLEVTAAGQTSTLFVACQTTSSAGSCFMAATVPSAWLDSLT
AGGPDVTLPVRGGLTESGSLVEVTNVTLHTRPLPAATNRIFVQLPAHAISPDETVRVQVYVATDRNVQNLIMSCALPTSG
PLVFAETSADILPSTNVIDNGYGFAISSLNTDGFFDEAPTGSPFLIADLQLMAGKFDALAGSTISLNCSGTMSDNEALLQ
DLPDPMGFVTDTYFEASQAAIRLQAHATIAVAAVPDTYDLTNTETLLPNTSPRVELNLHLRSSSGLLTTLRAPVGASCSS
DIDYIQVTSNCSALYFDGQEVGGSAATSILVIYGAVQSTATVSVFAASQVQLSASRTQLRAVAGTVTPSCNETLYQSSQL
EAVARFDRGNTESAVFLDVTNLVAPHLTVSQPSVLAVEPDGRMVVQKATLARHLIDVSVHGSRLSLEVTREGPVVAVALK
TRLITGLDVEATATTVRASLRQRRVEDLADRSGLLQSELVYADGSADILPLHAPGLAYANLGRDYIELINGSKVLPRSVG
SGNFVNASLTRCEISLTAAPDVDVYLEPFETVLNLSGAALAYPNSAANRAGVPTSITVSVGAHYSSSGTAKIMTWDRQTQ
YTLDPASGVALRLNETEAQAELYVIQEATAGNFTLGVDFLDLAGNATSQLSVVTPTALEVRLRPYPAFPGSSNLPVGVLQ
RLAPLGRYLEAELSIWLKLSNGQLLDVTRNPETHLSITFANGTNASTAVELQPLGTERWRITPRAASSLRFAATFAEATS
QSADVAQLEVSEDSTQLTSIDAFMVGDSSAVVAGQRGRSSALASVNVTLGNGWQLVDVTRANDGAYLGLLEFFSSNPTAL
AINSSTGTCAPMFNVDPTNAVLLQARGVPTGGPTSAALSRDLRVSVNLQPAQGDVDLGDVTGHYLQNLRKQQNKVVPVWV
AVGGASLGNLTITLTYNSQRMQVVGTAIGPGFQGTIAVPSTGRLDLDLQVLNPMNVDASAAGLLRVAEITVFPTSTRDIT
FGGTVQRATSTEGAPLGSPTPRTIVAGAFTADVSDTTGARRRRTGTGTVTSDSLTTTDVPSANATDMDQGRPVCAANATL
PCTNCTGGARERGDVNGDCRKSDADVDLLALYLEHASYNFRLPESPAVLASVYEPELDVDRDGRVTLADLNALRDLAVQP
PVYFSTLELEAPHYLDNDCELTVRLEGDKPFADRHLFLAFSASWPNFTNALSNAYVVNSMGGDDDNDVAGLARVGDQALT
PTMHPFGGVFPIVVPSNTTVARVALRADFRATFGVSVLQTYNAAYNGVRTHARVGLRSSPLMFPNPINLPLRDAAAGINL
THFVNGFNPALVGEATTPYLWCRNDFAPVFAQSLYDFQVNEAADPTQVALAVAATDADPGPHGRVSYKIQPDTVVDWVID
ETGVLRPTRGLDRERVAQYSVSVLAQDGASPPRITTTSVVITVQDVNDNAPRFLHFLDAPAGGLGSVSLRLNESVAVGQV
LINATAVDPDAGAAGRITYAIEGMDVAAQHFAFSATTATLVVRDDLDFERLNVSSYTLEIIARDNATPFHESRLMVHIEI
EDLNDVRPYFAPSVIQVNVSENLAPVHLSQVQAYDPDGKGEIVYAILQATPGTENITLNATSGSLDLLAPLDAEAGQYLG
LWIVAAERAQNGTLLFGPALQVRIFVKDVNDNAPVLAAGFSSTANVSESLSVNDTVTTVPVIDADVGPAGTLRFSLRNST
DPRFAIDPESGRIFIRAALDFELGPNVVQLLVRATELSLSTSYVDVMLTILIQDANDASPIFTQQEYAWQILERGGTDWQ
PVGYVVATDADVSPAFQATTFSLTASPASKLFALNASTGLLLAQGLDREATANHTLVVTAQNTVPSTDGKILSSTSTIQI
EVLDINDRIPSFEASFYDVAVPENEAIGETIEQLVAFDPDAGANGTVSYSLLPDNLTAFSIDATTGRLRVNASLDYETQQ
SFEFTVRATDAGTPPLYSTVPVRVQVLDLNDNAPVLVVNSTSLLVSENNALAAPIALQVMATDADAAGSANSRVRFSVTT
EVLSATTGRWALANGESLVAVDVVTGDLRLQTVLDYEAIHRLRLVLTATDGGVPAQRSNVTIEIEVVNENDNAPVLTLVG
ACTVQENRPVHTWLPCTLVASDADGDALTFVALSGVSVAPNGSLATTASYDFESTPVTTFDVAVTDGVHQINRTAVSLVV
EDVNDLAPAFGQPSYICSVFENATANTLCVLVNASDGDEPGTPRAAIDYTLTGTGATDFTIDRLGAVTVAATGVLNRDER
AVYRLNVTATDRGSPPRSSLTNLLISILDSNTHAPVFTSSPSVHVSEAATVGPTPVFQVVATDADLGSNALLHYSLLPGN
GAESFTLDAQTGQLFVASPLDREARDAYELVVRARDHGSPPRWTDHALQVLVEDVNDNAPILASGPFSCALAETDGTGGS
LPVQSCVQVEATDLDVGENARLTWLVNDTRFATDTMGFITLQSGAVLDFETTNRVAVSVTVTDAGVPALSSTALLFVTIT
PVNDNAPEFTRHVFDCTVTENEVNASCASLSATDADANAPDNALRYGLVSDAASSAAGAVVDAESGKVRLTRTLDRETQA
EYTLNVSVHDLGMPTRWAYATLILTVDDANDNGPKFSAVPSCSLWEANGREPVGQQQACPAVAATDDDVGWHAVIEYSLD
STFDGLFWIEPDSGIVYTNTTRQTQGGNDAGMKQLDREAQATYNLTVIASNPRNVSNSDAPSARAVLTVRLRDRNDNAPL
CVEQPYSCAVAEHEANLTCAILSNCQDADDAAGPAGQLAFALVEEPRDGQGRPMLAVDALTGVLRTTGTRIDREIDATLD
AIVNVSDGFGLHTIVPVTLRVVDRNDNAPVFDDIAYSCQLQEDADVGALCTAVRAVDADAMPEARVSYSLVTSFGDTFTV
NASSGEVRLSGTLDRETRDSYVLEVEARDAGSPQLATTTRVTVTVLDVNDLAPAPLRTNLSCSMREDALLGTSCVLPTPL
FEDGDLAGSPASQLTFSLEGESATMFSVDNETGVLTLQRLLDFETEAFLTLTLVATDHGQPRLSGRASVAVNVIDVNDNA
PVFASPNPVCVLSESAALGTRCAVVRVTDSDAPGTAHSNISYRLAAATADHFRVDARTGQLILRSLLDREALDRLAVTVE
ACDGGLPVLCANATYDVTVTDENDNVPELINRPSAGYACQLPENTATESACVSLVAQDADAGDNGRLTFALVDDFGGRFR
MGANGTLTVARALDRERQSVYALDVQVSDLGTSPLSTFARVTVYVQDVNDNAPQTQAALYQCTLTENALVGSRCAVVQAT
DADTGVNAALSFALAPNTTRGRAHPFVVDATTGEVSLGPGGLDYETFNAYELLLSVTDGGSPSLSSSVLLYVTVADVNDN
VPIFTKTSYSCGISEVAGNPSLVLDLGPIECVQVAATDADAPATPASTIRFSLVANAAGLFSIDANSGLIRSTTSRFDRE
AEAEYMLRVRAVDQGVPPLATEVTVTVRIKDVNDHAPVVTTPFAEVDVSNVLQPNDLVLKLTAQDADAGLNAALRFVLNS
SSSSHFTLDTSGSLYYTGGPLEDLVNDRAEMTYLVHDQGVPARSAAGVVHVHVRPLLRALGATMVALDWEVAFDSLGITA
GAQVQRRAAVSCGLDYPATRSCNTSIVTVFAGQAHTYVDTDVRAATRYEYRVLLGDAFVSAWYTVETPESAPAPVRSLLA
QQLNQTAARFAWGRPTPSNGVITMYELVLQATERFETTTAEDGSLNRRAAASEITPLAGRVIVYNGSSLEVVVDALSPNY
AFSCFVRARTAAGSTNGVVIMYEPQPLATTTTVAGDQLGSSSSDSALSSAELIAIIAVPLLLLFLILLLVFMLLRRRRDS
VSVKPGHDGLGDLQMSTLDRPADSFGLRHPNALFLQQQDLYNSTATDVTLTETRVDMRAEHSRGELAFGEPAAMLPTPLQ
DGPPASLESTRSTSPVNEASAISVKGGEAAAERLRVMSTGMRRDLRLQSLDGNPRSHHLTLTTFAAPAVPEPEPVVNPLS
PAAAPYVLDLANLEATDGFAMGTLWTFADVQKEVERLCEDSAKGMTAMFRQAEDLAADARVTVASAPALASRNRYADVLP
YDHNLVVAEPEHGVAYINANWVAGYQDEEQYICAQTPMPATIRSFWCAVLRHRVAVVATMMEDARNQYWPERLHKPMLLG
EGYTVTLLSQDIKEPDAWCTRAFRVAHADGRNHVVHQLQLLNCEPAKVLAPTLARFALSCELQRDASGAGPLLVHDDVGA
GLSGILLHTLVCVSMGLDTGRVDPARVLIRLLEQRRAMLQAPVQLRLSCEALAYVAWIAGRLRRHDLVRAPEDKPIAEFV
TTMHYASTHDHAKAASPGSGVRETLPAYEDHAPIAITSASMVGNDRDHLRVSNPHGEPAAQGTESSTVYDQPRASDVVYA
NVELQESAEPLYGEVAPMNEREEYPVDSMALDAAATDVTQWIEHLSASGAFEDTAL
>HolozoaChoanoEP00050Salpingoecakvevrii_P000700
GPNCDVPTCNAANITQGGVHLEFFETHTSTEVVYTTVEKDVSYNTEPGPSKNVPWDYYRL
KISGLLAVPVDGYYEFRIYTDRGPGRLYLNRQLLLGYREGSQSAQVYLLGGRPVEFAIEY
KHDRFDPAVYMYWKGQHFEDHFVPSSSLLYAKGFPSLGCTCPSHDAGECSMHGVCTNGAC
ACDLEHQGETCAELTCVPTDCFYTDECYDPESSSGFEVCNGNGLCANGACTCDEGFSAAT
NCAESGCPGDGRCSGNGECVKGQCQCINGFDGRDCELELCHNSRSKFPGLRQLFYRDSLY
TNLFTERTDDKVNFVADGAPTTGMPSNYWSVSWAGFMRIYTTGEYAFRLVYDRGTCYLYV
DGERVLNDETVVLSAHNNTRIKVDFTYTYSRGGCELQWMEPGSSAYETIPSHVFQHDVVC
PDGCGNHGCCVADGICQCELGWGGPRCDEPTCGFGELTHGGVMVRYYENFTSDQVLYSTV
FETMDFSADRPSGYGIPSDYYRVELEAFVVPPATGWYTFEMYTDRADGRLFLNRQYLMNW
SEGTKRSRIYLLGGRPAEVRVELRANIFTPTLRLRWEPDTGYEHAILTYDYIYQVPDESD
GDRKSALGCACPTSDLGVCSQRGPCVNGNCVCGPFYDGDACEYHRCAGTECTFSDDCYNP
EHGSASRECGGHGSCFDGVCICDQGYSSDSHCTLRGCLGDGLCNGHGVCDEELGACTCDN
NHFGPECEFDVCHPTEAMLPGVRVRIYSDTTFRRLYTERSEAEPYFYSSTSPMAGMSLDY
TSFSYTGFLRVFETGTYSFRCITERGDCYFYLNGTAFVNEDQIVLTALEPIRLRLDYTHS
YSTARVELQWIQPGAPIGAEYQRVSERVFMHNVRCEGGCGDHGCCVADDTCQCDLGWGGH
NCEHRICDTIPEYEQGGVHVTVYSNLYDDSSDSHNNESIALQTIRPDFVMTSDFISADYY
RVTFEGFIRPPRTGFYNFRMTTDRGSGRLVLLQNRVMDFRDGTQNAPVFLLGGHYVPIYL
EFHHEIFTPTLYMFWSGPDFAEQAIQPAFLFYRKGATQLGCGCPTNSLNNAGECSSNGFC
LNEQCVCVSSHEGPACESRTCLAEECRYGDACYSSELSSGNMECGGAGTCNDGVCDCDAG
LSSASACTEPGCAVDADCNGAGTCVDGDCSCDDGFFGPDCLFEACASENALVPGVLALVY
DNNDFTSYVGQTNYGAINIRSSQGAALPGMGSNDWSLNITGKVLIQTEGPHQFKCVFRRG
WCKFYIDGALLDLSLAIELTAGLHDFRLEHVHYWDDNILELSWLRPGETAFSIISERFFM
HQVSCEGGCGDHGCCVANDRCACAPGWTGAACDEQLRNCLPLEDHPLQQGVIARFYEKTD
FVKPITTVTLDRFQWTESYGRPAGVPNDHFGIAFESFVHITEGGVFHFYPSCDRATIRLF
IDGVLVFSYSSAYGASRSLQPGFHSMYAEMRAEYFTSWCYLRWEGPNAVTSVVRGASTVF
GAGECSCQACPADRPNLNPPVFVSSTLGAFSLREDLSFPRTLRTIRAVDADSGDCSTCVY
TLADGFGVFDYNSATGVLSLVGALNRTAAPSYALNIFVNDTGTPPKVASAVIDITVICPT
GWAGENCDVCAAGYGGSTCAPCVRCIHGTCGELGLCYCDDRFAGDSCNECQDGFFGSDCQ
PIPWLLSIDPPSALDIGGQLVRISGAHLEADQASTLQCLFDGIAVPATAVESNLVTCRAP
RHVPEKVAVTLSIDGTQVSNTLAFTFFSECPEDECPTGRGSCVFGECVCKLPWSGDRCNV
QLKPPVPRTQAAVSVPEGQPYETEVELLSGSAPVTWSLSSAPPSVTLSGTTITWPKATAS
TEAHQIIVQVSNVVGTAKLYLSVTVPFAYSPLLDAGPSEIDTAAPTKQTFQGTISMGTVN
VTSTPVELRIRPMGTSTVISTAATVTAGRFSVDYYFGTPGSYEVDVRHPRDPTFVRRRTV
HALGLQVQSAVSQKTVPPGTRSFSQAVLYNPTFRPLTNLVVTFASLYGQPVPDSISNLDV
KLGATTLVGRSTTLVTVSLDAEEESASFGLGAIVSSSDFPRMRSSIVTRIDVVPLHAVLK
ASQSQVRSQVERGSQAFVSFKVTNVGDKATDVRIQLPEEGFVFLTTPDEFNILTNEAVDV
TLQAAPSADTPLGSLSGSMGIFYDDRSLTVRFVFDVVSENTVDVVVVIEDEYTYFAEGNP
RVEGARVRLQNRIGTRHEALTNSSGMVVFEGVREGAYDILAQSLGHQAEDGVVQVAPGME
LPITIFLYRATISYVWTVTPTTIQETYNFKLEVEYETVVPVPVVTIEPAFLNLDELELGL
HPRIDFVITNHGLINAESPLLELPSNHPRLTFTQLIELPEVIPANTSIILPVIVESSLFD
TTPTIAPTTVSTTISTTKSTTVSTTASTTQSTSVSTATSTTEEGDTTTTTTSADQPTTGP
APTPAPGPAPGPLPTPPPAPAPGPGPGPGPGPGPGPGP
>HolozoaChoanoEP00050Salpingoecakvevrii_P001166
TYVLLVEARDGGAPQRASSVNVSVTIEDVNDNAPEFVGAPYFASAFEGPSLGLPLVVVAA
TDIDLGTNADISFAIEGTSSFTVDAATGVVSQSGALDAESGPVSFQIAASDGLFITRATV
TVNVIDMNDNAPVLQSVSEQFVDEGLELGSVIVTLPSSDADSVGRGNGVLGFRIVSDTSN
GLFNVTSAGVIVSAASLCVNVNTQFVVTIEAFDSPAGNLTECYVRCDAWASATAGSVSAC
ESGCDSGAVSESFAACQAQCSGDAGCEVGCSFFDGYVLRSAQVATTLRVLDSNAAAPVFS
QPSYSMFVATDAAAGTLVGAVSTTDEDVCSGPAVYRFSSGGLVSTDGLLVLNATSGVLRL
NSDALSAGTTTVYTVVARDTGSLDVKENSASVSVTSVATLPVEYSVSGGFAKGPSEDLGD
GAFEQVLGFGLSGTTLSASASLGLLSSAVSAVTIESQAVSRVEGVLIDRNVWFDSTGSRI
RVLLSGFDASGGVDYASTQVAMATAPSEGLVAAGASNTTETCSVSSSKWFCVAEVTLPSS
VFDVAQTESVAVFYGLSGGSMKSLGSVQVHPRPALALTNQMLLHVPSRVVYPTETFEVPV
YAHGTLAVAAFTASVEVDADLEIVSIAPSSGKWTLSASVASNGLFGGMSGNVADESSLPS
GTVTEPEHVVTVTVRVRAGASAGNSQGVRGTVTELINVQETVQINGQLGAAPMLTLDGVS
GQGTDGKVTIAADAVVGVTAAAASGELVNTAMLTGTAVTSSVAVRAVRRFAGVFSVTSGV
SCSSSDTSVLSTASSCLGVELLGGESSGSSRVDVTVTVEDVSAVLRFRVWAPVLPVTLKL
SDATLSTVTGWLAGGSCTAQLQEARISAEVVMSLDGESGHLVQVTDLVSSQFVSSDAGVA
TVSGLVVSGVATGSASIDLMRDTVVLGSASVSVDAASIVGVVRLDVIVGTSIELTVSPTT
APALVDVVASGVILRELNLEGDVASVYASVVFTDGARMVLTPSNGLVVESLDETVLIAGE
QTLTVAGSGVGELMRVSWQNVSPCTGLLAESLETVNITLPDADAATLESAVTTLALPTSV
LATEGLVASRSALAVALVYGEVSLDRTADPRTQYDLSGANGLFTVEATPGGFDVVANSDG
LTGTGVLAVQFSHTARTATLEITIVDVASAVVLSGPYPTTDAVSETTLSAIAGTSEFQQA
QLSLELHRTDGVITDVSTSSTFSVSGGTSLSVAGRVVSVSSFTAAETAEVTGVFGSGPSV
SGTLAIDVSDVAVEVSSVTATFPSTLAGVRDVFSRNVRVTVALEDGTRYVDVVRNGVVEL
AGLLEFSSSDPAVASVDAATGVVTIHDNSASLVSVTVSATVGTASTAVSFASNLEPAEGD
VDLGPATGIPVVTATAGETVNVQVIVNSNAVGLGSLDVTVQYDDAAFEAVLASEGSDWPG
GSFSFVTGDPFGSVTLGGSVSSAVKGARLHMATVQFRALQDGPLLLSGFTSTMTSFGVSA
VAIGTPVASVSQPRAFVAGNLGLPSGRRRRSVDRRAAPGYASEACSPAPCTDCGGLRQTG
DTNGDCVFDATDIGFLQLYLAESGTGFQTETGQAILASLLDEQLVEMDVDGNGVISASDT
SMLARVNFRLLRFVRSVSTTAVEAGTSCSLVLRTELAVRGNDPAPDAQTLVVFDVAITSA
QASSNSAGFQSQFDDSAMVRGSKSSTTKPAGHFGGFIVAEAVGNGVFEAELYTPMNQADI
GLTVIQLTTDTNGATLAARTRAMMGQLTVPSSYGALATVIEFTPSTLTAALDVSGYNPQT
TFSNLRPSEDCFNFHAPVFAPEHTTVNVSESAGIGAPVASLVATDADLGLVTNSSFTGRT
VNALSGTLVYTVLAGNELGKFAVDSGTGAVTLADTVDFETLAHYELVVEAADQGIAQVRR
TTTNVTITVLNANDVAPVFGDASYAGDVRENSAAGTVVLSVLATDGDSPRVTYSIVTASV
PGAFAIDEASGAITVNGSLDRETVDSHVLLVRASDDGPEVLFDEVNVTITILDENDNAPV
FTTAPALTILENTTVGSEIVRLNFSDADIGVNKASNFVLRGVVAVGQGFVSNIFKVNAVS
GAVTTMAALNYEAVTAYELSLDVFNTNNATLLDSMILTVSLADVNEHTPQFAQAYSFSVP
EDQALGVIGPIVASDADGTAPFNTVSYSILSGNEAGHFALDSTTGDLSLIVAVDFEQTAL
YELTVEASDGELASTQVVPVTVTDVNDNAPIFSALLYGVTLLENVTAPRDVVVVAVRDAD
STSNAEVTVTIVGGITSAFSLVPFNSTSWVLQLDESLDREAQATYNLTLEAVDGGSPPQR
TLATAFVTVQDINDNAPQFEQSIFTAAALSELAPADTLVFDANATEADDPLTPNGQIVYS
IDDGATNNGGDTVFAIDSATGEIRTVGTGLLDAESKQEYTVLVRASDLANNAKFSFAEVI
VTLIDENEFAPVFLQTEYTASVREDDTGAVAFTSVAATDADISSPSNTVTYSILSGNDGS
AFTVDSATGAISVLGSLDRETQDAY
>HolozoaChoanoEP00050Salpingoecakvevrii_P001167
TYVLLVEARDGGAPQRASSVNVSVTIEDVNDNAPEFVGAPYSVSVNETATIGTELVVVAA
TDIDLGTNAEVVFTITSGNDGSAFAIDGATGAVTVDAALNTNTQSSYTLEVTATDKSQDT
PLSSTTTVSVTVLAVNEFAPVFLQTEYTASVREDDTGAVAFTSVAATDADISSPSNTVTY
SILSGNDGSAFTVDSATGAISVLGSLDRETQDAY
>HolozoaChoanoEP00050Salpingoecakvevrii_P001168
TYVLLVEARDGGAPQRASSVNVSVTIEDVNDNAPEFVGAPYFASAFEGPSLGLPLVVVAA
TDIDLGTNADISFAIEGTSSFTVDAATGVVSQSGALDAESGPVSFQIAASDGLFITRATV
TVNVIDMNDNAPVLQSVSEQFVDEGLELGSVIVTLPSSDADSVGRGNGVLGFRIVSDTSN
GLFNVTSAGVIVSAASLCVNVNTQFVVTIEAFDSPAGNLTECYVRCDAWASATAGSVSAC
ESGCDSGAVSESFAACQAQCSGDAGCEVGCSFFDGYVLRSAQVATTLRVLDSNAAAPVFS
QPSYSMFVATDAAAGTLVGAVSTTDEDVCSGPAVYRFSSGGLVSTDGLLVLNATSGVLRL
NSDALSAGTTTVYTVVARDTGSLDVKENSASVSVTSVATLPVEYSVSGGFAKGPSEDLGD
GAFEQVLGFGLSGTTLSASASLGLLSSAVSAVTIESQAVSRVEGVLIDRNVWFDSTGSRI
RVLLSGFDASGGVDYASTQVAMATAPSEGLVAAGASNTTETCSVSSSKWFCVAEVTLPSS
VFDVAQTESVAVFYGLSGGSMKSLGSVQVHPRPALALTNQMLLHVPSRVVYPTETFEVPV
YAHGTLAVAAFTASVEVDADLEIVSIAPSSGKWTLSASVASNGLFGGMSGNVADESSLPS
GTVTEPEHVVTVTVRVRAGASAGNSQGVRGTVTELINVQETVQINGQLGAAPMLTLDGVS
GQGTDGKVTIAADAVVGVTAAAASGELVNTAMLTGTAVTSSVAVRAVRRFAGVFSVTSGV
SCSSSDTSVLSTASSCLGVELLGGESSGSSRVDVTVTVEDVSAVLRFRVWAPVLPVTLKL
SDATLSTVTGWLAGGSCTAQLQEARISAEVVMSLDGESGHLVQVTDLVSSQFVSSDAGVA
TVSGLVVSGVATGSASIDLMRDTVVLGSASVSVDAASIVGVVRLDVIVGTSIELTVSPTT
APALVDVVASGVILRELNLEGDVASVYASVVFTDGARMVLTPSNGLVVESLDETVLIAGE
QTLTVAGSGVGELMRVSWQNVSPCTGLLAESLETVNITLPDADAATLESAVTTLALPTSV
LATEGLVASRSALAVALVYGEVSLDRTADPRTQYDLSGANGLFTVEATPGGFDVVANSDG
LTGTGVLAVQFSHTARTATLEITIVDVASAVVLSGPYPTTDAVSETTLSAIAGTSEFQQA
QLSLELHRTDGVITDVSTSSTFSVSGGTSLSVAGRVVSVSSFTAAETAEVTGVFGSGPSV
SGTLAIDVSDVAVEVSSVTATFPSTLAGVRDVFSRNVRVTVALEDGTRYVDVVRNGVVEL
AGLLEFSSSDPAVASVDAATGVVTIHDNSASLVSVTVSATVGTASTAVSFASNLEPAEGD
VDLGPATGIPVVTATAGETVNVQVIVNSNAVGLGSLDVTVQYDDAAFEAVLASEGSDWPG
GSFSFVTGDPFGSVTLGGSVSSAVKGARLHMATVQFRALQDGPLLLSGFTSTMTSFGVSA
VAIGTPVASVSQPRAFVAGNLGLPSGRRRRSVDRRAAPGYASEACSPAPCTDCGGLRQTG
DTNGDCVFDATDIGFLQLYLAESGTGFQTETGQAILASLLDEQLVEMDVDGNGVISASDT
SMLARVNFRLLRFVRSVSTTAVEAGTSCSLVLRTELAVRGNDPAPDAQTLVVFDVAITSA
QASSNSAGFQSQFDDSAMVRGSKSSTTKPAGHFGGFIVAEAVGNGVFEAELYTPMNQADI
GLTVIQLTTDTNGATLAARTRAMMGQLTVPSSYGALATVIEFTPSTLTAALDVSGYNPQT
TFSNLRPSEDCFNFHAPVFAPEHTTVNVSESAGIGAPVASLVATDADLGLVTNSSFTGRT
VNALSGTLVYTVLAGNELGKFAVDSGTGAVTLADTVDFETLAHYELVVEAADQGIAQVRR
TTTNVTITVLNANDVAPVFGDASYAGDVRENSAAGTVVLSVLATDGDSPRVTYSIVTASV
PGAFAIDEASGAITVNGSLDRETVDSHVLLVRASDDGPEVLFDEVNVTITILDENDNAPV
FTGVSGIEVASNSPVPADLLTVTFSDLDTEANSVSKFSVLSTTGVTVGGQIQSLTGYFAV
GSSSGVLSMIKPLLREQFQSFAISILVENLAKNSVGDAVSTVDVVVVTLTDENDHAPEFN
VNPLSVSVTELAEPGTVLANVFARDQDFDQAGVVRYEILEGDNSTFFVDPIDGLLVLLKF
LDFEQAQSHRLTVRAYDLGFPISLSSNLSIIVNVEDANDNAPVVLNNRGTLFVPESAGQA
SVIGHVNATDADSGENAQLSYELLVPSPNFAISSSTGAITLQSSFLDALQSVTETFTLFV
RVSDSGLEPLVVNASLTVVVYDENNHAPSVQSDRVFNVSEELNEAFSVRIVATDQDLEIN
AALSYEIVAGNDLGLFSINETTGTLVVAPGIDRESTSFFNITVRVSDNAPGAVTILPSAL
RTPARATSTSFIVTVNDINDNAPVFEHGDLELLVSETASGTVAVLNATDLDVGDNALLRF
SLDSGPSFLEVDPVTGVISVVDLIDFDTMAHNYSFVARVTDSGDVPLSSQINITVYLVDA
NDNAPEVQDVGLIRLKEDIAVDSLITTLVASDPDTGLGGEIRFVISSGNEDSFFSLDELS
GELTVAKSLIGAKSIHSLQIRVHDQGLPERSSSVTIVIFVATALKPLFTVDLPFTLAGPI
NGSTNSFEQSISLAAVPSTTQTAATVRLGNLAASASVRPVRSPAASFEGILAQTDVWVDQ
RNFVVVAAVRDEAFSALVSGATLALTVDIPSVLTQVTGATVTGSCTVSSSTTTGICTITS
SLLPEAWFTAPSVVGAAEAPELAVSVGFAGAPETTVHIGNVTVNAHQSITDVSNGAAVSL
PVHPVFRGDAVTAVISVHALTQVETALLRFTVPNGMQLLQAVPVDSGKWALNINQASPQN
WTILASLIDSSSATTDPVPAEDIVRITLSVGAGAAEDTLHELRCLVGPLTNVQSEILHQT
PVDARFSDVQSSQTGVAQSRGHLFVAKNSLRGIVASAQPAELVNTAVFDDQPVTASFTLT
GVFASGVPSTVSPVAGQCSADGPGVDVASDCRSVAITSSTAVVGAEERVVNFVVDGIETS
ASLRVWAPVLPATLQVRDLELNAIEGWLDGANACAQVYQQTELTATAVFTTDGATRSVSA
RVTDLVLPLVESSNTSVAVIEAGVVRGVAPGTSTISASRDSLQLALIGEDVIVSSTPVNI
TTVIVNAWSSLELIAQSPSLLRGESTTLSAKFKQELRIEGATAVPVVQFVTSDSIESVSS
LLTITSLDSSVVRVNGDGNAVAFGNGAGDLIAATLSAPLCHSLTIASGVGFVNVSIPPPD
DVLVEVDATRLAVAGDRAESVGLSSTSPLAVSLVYGTDELIMTNDSRTIYDISPATGVVE
LVTETDGTRTVRGVGSGEANITVSFEHVGVTRLVTVRVVSLETVETRMHPFPTYSGSSSL
DITSLNAIAGTSAFQQGQLSMQATLSDGDVVDVSASAVFSVVGESLTVGSSTRVVSVVDL
ATNPTAIEGNFLGLAAPALEVAINAAPVGVRTVSASFVSTLTGVENVGTGFVTVSVTFND
STQYNGVVSGGTVALPGLLVFSSSDAAVASVSSTGQVTLHANSDVQQAVTVAAAVGDASA
TVSFACNLSPGVDDVDLGATVGVPVAVQTVGSSFDVPVRINTGSTQLGSLDLLVEYDSSA
LEVVAVTAGANWPLDSRFLSVIDEPAPGMISFGGALAGQGISGLREVAVVTLRFTQDATT
SLSGSVTTMADVDGTLIGTHPRAFVAGDVVVRTAAGRRRRRREASSDGAALLERQRRATC
ASPPCTDTECESLGKARELGDADGNCVFDVRDAKFALQYIVLAADNFATGNGPTFAAALL
SGGVQERAMDVDHNGVIDGRDSAFLAKVNFRQLRFVTDVQVTAVADSTDCLLELSVRLLD
KGDIPATAAQTALYFDVAHVSAELQTPFEQTALVNGSIAALTDVTTGATGTKGSGHFGGF
WEAVASNDGAGTFVVRGRTGIALEDIGLSLLQVTTDVGGVTNVARQVFLDGPTSVAPAYT
SELNVLVGALDASVFRRSGYSPFLTFDNALRSDLCEFTGEELAISISEGVPALSEVVVVN
PIDASLGPSPSGFEVVVLSGNDNSMVQVNSSTGLISALSLDRELEEILFLQLEVRLLPDF
VEKVNVSITLEDVNDNAPAFEFVSLFSVLENSPIGTAVGIVNATDADIGPNAEVAFSIVG
TTSEFRIDAQSGIVTTDATLDREILGEFNLTIRVTDQASNVADRLSSEITVRVVVEDAND
NAPRFAFPKYPVNITENGVADAVVLQLSVSDADAGINAEISNFVIDPSFTGPFAVNQDGS
FSVTSSLNREAVDFYSIRVFVFDSGAPTLNSSTIVEVTVLDVNDHPPVFAASDDSFVVSG
VLNEVVATLSASDADLGPNAAIVYAIEPSSDSDKFRLDVLSDGSVEVAIDQPLVAQTVYS
VNVSATDGGIPALKSYRVLNVLMASPADFADGLSVVVGFGSGSAVFNGQDSTISSSVTSF
YGESSGTYEFSLAVGDLTASASLQLDLGSSVDSVIITALDTEVYQDPLNPTADVPIRFAV
QAQSSSLDIPTNPGPVTITASAGSASASGSCTPSTLTGICVVSISLPSSIFTGGRRRAST
EITVSSDATVDVPGGAVVGVSSSFDPTDPVYQDDIVAVLPPRNLLPDDTFDIAVYGRADD
SIVSFVIKVTVPTAIDLLGFQGASRFTVLQDDQVSCATSTCQESLTLSGFPLSGTTGLVL
LFTLQAQVRPDASAGAVTVQTNVQRFFAGTSVHRTVFPVGLSSNTFPYPATSVDRNGVQQ
HAGGSLFVVADEVVALFGVATKRELLNTAMLTGTLISVPHEVHGVRQFSGTVVPVASATC
TSSNSSILQVAPDCSSVFLSGDEVSGAHVHRIIVSLGGVSGVSQFRVWAPQFPLALSSSA
TTLRHISGYHTVDCVGLQLQSASFAVEATFATSLSSFTSVVTSLVQDSVESSAPAVVSVS
GTQLAGVSSPGLAQVVVRSPVSGAVISNPLTISTLDEEIGVFSFQALVLAELSLTASPTT
ISTPEEEVVFTALVSSLIGASPAAVVVDAIFLDGSRMRLTSENGLSLASTNDSIIIVNGE
GNLVGVASASGPFLQVDWQAHSCGAVFSDELHVVVSINALAPEFTLSTFEASVVEHPTVA
SSFVTLTATDPDELRQDPILFGLEQVLLVDRSGAEQTISQPDASQLFTVDKDSGAVSVVA
SAAAQSDLDRESLAYVLLTVAATNFEADITSLLSGVSSGSLRMSTATVNVTLIDINDNTP
IFTLASYRTRVVPTAGVGRELLSVLATDADEGINAQVAYSLASLHLRVDGGSGLVTTAFP
SDQSMDTIELIEVLVKAQDGGSPPRSEFASLVVEVYRLSKLLYIDFQTTLDAFDYDAATE
ALHQVLSKPVYVADAIEQADGTLRVLFFELASNMTRGEVALADLATVYGSSNAADIDDQV
EAGSAELEAALSSPIVRHGEAKNTLATTRAASGFSLVIPIVIAVAVVLLVVVLLAVRRER
QKKSQEQLRQLLNAQKGGMQLDENGFRVVDPNAPESQTFTFSGGEVDPETGNAFFYKTTE
ELKTVNTPMMGRAGQAPRGFTSTTTKIITDEKHWLVKPEPEEDDDGRVKWTTEDELQNPL
HTAEDFETDFHNPLFDGGQDDATSALTAAAPAGAEQAMPRSPMITSVTRASRQPRAASTT
AKEKVFEDQFQAYLSALGY
>HolozoaChoanoEP00050Salpingoecakvevrii_P001171
MPPWFRLPADLVETIVDFVTVEFLSGDQILMRPACSALPVAESHLYYVATISTPIRLSFM
GMSITLPLEQSDRQSLCAVADVCGVTVGATAMYQLPAAWLPADHPVSLLMESGGWSTSLT
GMGYSLTRDLRLKPVVQFWDGIGSTKFDYDVAPGNIWARGTLSRTIPTPGITDLLVPNLL
RLAMTFDGEFMAGVGDLSKRFEDMFIGSWELLANGRMSIVLSMPLFTDSAWTWTGLGSAV
LSVQIGGQSQRSQCTSSKNPEGLYISATGQIPSIGPFFFPTLSIEFQMYIIFAFADRPKS
SQEQAREAALVETFLQELRTFASNNAGLTATDMADGIEAALAVADVEGNEALAGLVAYVR
PELEFFIRQLRNEVAHDLTEESTAALLSRLADTFESKRTTSTIPTSNAEAGIDAVGFRLA
RSMGNGGKSCLFTVLCMDIESSTEFGSAPALQRCGDTDAEIFDPLPQDELLVYQHGRLSR
NFHLLDFLTLSSDATVDYAYSPSSLMFTYRTLSNVRFLGASATAKFYATRQRIEWSYSAE
LFNLAFASVSYGITVASPELTKRNLKTATLFAEGQFVTQSGKRDLIDAITRKIVDFLQDA
VLFAEERKRLQEAAVRTAKEVVANAREGARFAGAVVESVAGTIGDLEDQLRGYEDEILNL
MDPSNFDGAVKAAKQKARELCPSSAFSGLCGDICVFCVPDVRRRRAVDGRAALQRKRRII
GAIVDGLSSLKDGFESVGDGLVKVGGAIYEEGSRITELAADTIKDLQKYGLDKIYEQAAE
LKDAALDTISDVVKDFLPDCECKLYAPNPACEIGDAVCEGAILAVSEAMSKVSSVMAFAT
KRLKTVTDFARNLRDQISVKKVATFANEQAQATLDKAEELANTGLDAAEDGLQKVLDMFG
DLLALAGQALSKVISIKSITFAFQQKVSERTPEVLRLNIVTEKGGIRETFEVDFDFMDFS
SSVFNVAKAIFAKYFATASSIVGRRREVSGTTDLPPIPSQDFFTAKCALGWQTLLAFSDM
FSGLDTVHAQALSDLAALITYLEDLQAQIDDFSSVNLNTGAFDEPITGEGSEFNQFNSST
LDLSLDGLQDSITTSLAYESFLLQLKTTAQVQGAQIQLTVDHGFNVWRADMMSRFAGVEA
NSTGCVSFADCVLANLQTFVETFTQSPIPEERLAAMAANNTRLLEIGMSLGADDLSLINA
MLLVREAERMMTAALQDGSLLCGEAPTITSTFDASYVELLDSRFSLTCEAAGDPSPALYW
VEAEFPDVTVSNSSVLRWDHLPAEAGGKSYQCIAQNHIGTAKSELVQLVVQGRSAPVPQV
TYQFDVSGLPELATNETVADLFAATMLREVSSQLGIWTDLLVDLTVSSDGVVVHGIARMT
DEEALTLGNSTAEELQLEALANLRALVINDVLTVTFQGVTYRLIGVTFEQVECPVPCALV
EPDAVFGNACDLATYEVEFSEYVCEWSTHTLQNMGPTCKDVHALSNFAENAPYCRRINDP
PIIVDADLLEVVLVPEDKLPGLLLFDFSVFDTERERQNVTATLLSNDEDSMELLSIDMWL
YELRLARNISFEDFPTQDLCVVLRLTDTGEPVMYQDYELCIRMVDVNEIPLSISVGGTDF
SIEENLEPGAVIASLSGVDPDFDQELTFSIVETDGYFAVDGNNLVAGETNINFEATPNLT
VTIRATDNGSPVLSLDRSYLFTIEDINDIPVFRLLDCGTCDTMTKPFAARKGGIFARVFV
WDDEVWQNHTVMVGNVTSDTDWSNNEAFSIRSRQDTVAMTDDASMQVSERYNGSSLYLWS
PLPANVTSVTFEISVSDNGSPPQRRTSSFTVAVVAPSSSASRLTDSEIAGISVSVTFFIV
AVVFTAVLVRAHYRQKQIKKRVHSENKLDTIISSMPNISGELDSDGQQRPTVKRQSWIEM
IN
>HolozoaChoanoEP00050Salpingoecakvevrii_P001254
AGVVARSRLRPLRTPFPRNFARVLVVVAFMAIWPREALAARGCPSTTYTLSGSWGIWDPF
KACPEGTLVCGVQVRDEARESPLAFDDTALNGLRLRCCYEESTKSNGFYYVANAGLFGTW
GDTFYCPTGYHTCGFSTRNLRPQGAGVWDMVSSGTGFDFTTEAVNFDDLGMTGLKMRCCK
LGSSVYQDITIDDGPEGDWSSWKQCPAGAFVSQVQTQFEAYVGPEQNEDDTTLNGIAFTC
CTACPQGWRTDGTKCIACSNSYTDTFNAPSCLSWRSFCPAGQYQSSSPTTTSDRKCTSCS
SGKFQPTTPTTETSASAISSCRTWRSFCPAGQYQSVSPTSSRDRVCSVCPSKTFQPTACT
SESCAASTSCKTCTTCRPGTYFDKRDPGCNDRVRDTNCKTCSTCPTGQFRIAGCDGVVDS
VCYPCQTSCKSGEFIQSECNSLADLQCAPCPTSCPAGTVYSGRCADGQTPVCVIQVILPA
AVALTPSQLTISPLLVKLGSSAPHALTISVTAETVSGSDSLLLSSLGSPTPSGSLSLNVA
KGSLYSPGFDVHAPSTVGIFNLIFSLTDTAGLVESFQNRTVEVLVSTDASRDQALPAVPP
VSTLFAQSVQCAGDGSVDIFSTRDWQQDSTALFSCGLASIETPIAGLAIPVALQGLNLKK
GSNFASRGSPDVCQSELTAALPTTLLFAITKAISRGVFGILFETLPPWLRLPENLVRISD
ENVEAFFVSGAQLKDRDACSVLPVAGNNLYLAAIITGPIDISFLGMTVTLPLKASETSSF
CVAVDSCSDPLGATTMMQLPLNWLPDDHAAVKLAKKSGWEFQLQGLAISLTRDLYEKPAS
RFWDGISAFDYNLGPGNIWFRGVGTRAVPSPAVLATESRPPINMLLTLDGTFMVGVGDVK
QPFEDMFFGSWEGLVNGYLTVDLDFFGGLTWVLSATGSAVISADLSSPETQREQCNSTRN
PQGLFISAKGVVPPIGPVIFPDFSIEFNMYMLFSFLDSPKAPSEIAREQSLIDSFQAALS
QASLQVGSASRGALASQLAVALAAADSEDAGALANLVAYIRPELEFLIQSLRDEVANDLS
DEDIAAELESFETVIAAKISEGVDIKTNTVEAGVDAIGFRMARSMGAQQACFLTYLCLDI
ESTIEFGTPEVLQRCSNADAELFDDKVFSPSEFVVHTMGLVTKKRKLLDFLTLETSNRVD
LVVAPGTLFSLEDMLFSYRSKARTTLLGVSLETTLYINRDRIKWAFEGTLFKLAYAKVTA
EVVLHSRRISVSTLQSSTVSVSGRFVRSPGGESLSQQIVNKITYYLEQAFDMINKLLGQI
DIGKHIAEGAKIAEEAAKVVVTKATDVARELGKKADEAVDAAVKQVDYYSNPDNWDEEIK
KAKKKAAKMCPGQRYDDKPNENGIGLSIGGCPLICVFCPPDIFRRHAVKRRCFFDCIEDG
FDTLKDAANSLSDLGQDVLDTLDKYGVTDLYERAAELAEQATSVITKVASTFIGGDCSCQ
LYAPDPTCGGLAAVCETANALVFEAISQASEQMKKFAKLANGAIKELNKHRKELSFQKAA
EIAGEVTGQMIDGAAQMAEEGITAAEDARELLLEQFGDIWNLGKDGLSTAIGITSIEFSL
TGKQHDVSKTKFKVNIKAKRLRSTRTFTASMDFMDLSSSIESVAQAIVSDFFSSILDLGV
FRRDLSLSNSTSEPDVEDSSVTLPPVSNRVFFEAKCASAARLFLAIDSVMAEFVDTTISI
HEEYVALQQFYLGLKSQWQNTNFTVNTTLLDAPEADDELAAFNSSTIDLSPEAIQAALND
SQASVTMEVIDAAIDYHIQAYQTKNRLAFISWRLANEANFLNSTNSTGCVGFGGCLYQSA
VEFANLFLESPLPSPEREQTAANMTHVLDGFWRLTTEQLTMDEAFELFRETRRMMFHNFL
NTSLLCGDAPTIDSTFETQYDIVAGQPFELECIASGNPAPEVYWTQADRVDLPVTNGSTL
SWNIMSKGAAGSYQCVARNHIDYVVSEAVHLNVRGSTEPLVQLLYQFDVTELDLSNSTVK
DEFQLAAIRDISSQIGVSSLDILEFAMDDAGTVVHAIDVLDAEQALARNTTPTQAQTDAY
DRLRAKIITEELVVTFDNRTYYLVPHSLVQVECPVPCLAVDSDMVFGEPCLLATYDGSFD
EFVCGEGYSLQNTGSITCVEVHASSGFPDDTHYCRRQNDPPDITDRTLSRLIQVPESTQA
GTVLFAFAVSDSESVHQAIEVTQTSNEGDAMDFVANGEHQYELKLAASLDFETQGGRYCT
VVRLADNATLMMYRDVEFCFDLTNVNEAPTLLALDASQVAENSAAGVVVASIATADVDSG
QTLSVTIVDSDGRFAVSNNNELIVGVTPINFEDTPILNVTLVVSDDGTPPLSLTRTFQIS
VLDANDPPSFELTGCGHCDSFNRGQPSGFLVGELMFEDEDTSQNLTIRIDNVISDDPLNF
DPIGMWKTSLFPGSQQNVTLEMSSTGPDSVFIFLWHSLPLNATFLNFTVTIQDNGEHPQT
TRKTFSLQSEGPQAAGASSTFSRGEFASIVAGGVVMCVIALVVMIQRHANSKKARRRTIP
LSENDVVVTQVSRGPTHFFPKDGMHTTMFSEYLEVDK
>HolozoaChoanoEP00050Salpingoecakvevrii_P002135
TLVTRVEATDQDGPEHSVISYALLNATDILSINATSGVITTGIVFDRDIQFPSGLLVAIQ
ASDNGGLTDTMLLKIDLLDVNDSPPEFSQAMYLFQVAEDSASGALIGAVLAISRDVNFNN
VTYALPEQSTLPFEVDSVTGAITLKATATLDRETTSSYTFEATANNGISVSVPVRIVVTD
VNDNTPSIVSPAVLLKRIPENGQALVFQVQATDADVGENAHIIYSLSGTHADRFVIDTAS
GAVRPNGLLDADRGEFLLNFVAHACDNGTVPLCDSVALTVVLIDVNDETPLFAEDAQLRS
VEEEAAPGQLVATLTVTDGDFLETNNAFTISSDLPALFDIDQMTLMVTTLVPLDREMYPD
GVTVTFTAADTGSPQLSSTKTVVIPVLDINDNDPVIGNANAVFTVLENAPAGTVVGTVMA
SDADIGNAARLRFFLTDTLLPLKINASTGAISTLRAFDREVETSLAFAIEVSDSDVPFRQ
THANFTLQIFDVNDELPRITGVAPLVISERLQPPHTFLRYTFEDDDGDLEHRASTFVIEH
PNGTESFLRLTSQGDLQLTQAFDFEASPTSFSLVIRVQNIDNPSQRTTVIQHISIQDEND
NAPELVAPSTAQVDENMPAGTLVATLAASDVDTVSQGMLRFSCESHLDVFVADAISGAIT
LVRSLDAETDPAEFFLDVAVTDGNLTSHGTILVALNDLNDHQPTFEVDFLGETVAENLAA
GTPVASAAANDADRDPAQSVIEYKLWALDENTWEPLPGTTVPHFEVSSVGVIALSSSLDH
ETADQHRFALIARNPDRPTLFSTVYVEVNVTDINDNGPTSAETRFNTSVPESANGTIFTF
TASDADIGENGRLVFVQRSALTRVRVDPASGAVTPIVPLNAEDVTLFETLVDVMDYPTAS
GADFVTSVLQLVLQIEVTDVNEQGPIFAQQQYTATVQEAIPYNQFPLFTVEAVDPDFSAT
VVGSFEIREPEMAAIFSINPTTGAVTTSTLFDREQVARYEMTIRAFDSGTPPRWSEVSAV
VTVSDVNDELPVFHLPAEPVVLPENSPANVVVAVFNVTDADEGVNAVVNVALSSFSTPTI
GLMQQQFTGYTIVTLFTKPGASFDREAAPVVTVLLDASSNFLRQSASLSILIGDLNDNAP
EFRRDFQRVSVSELLDVGSELFVFSATDEDIGNNSVIEYLIVDGAAPEFVLDPSTGVLTL
GQIFERASQDLFTLTVMAINSLSVPTLNSTTELELTVLDENFETPQLLNLPTDVPVLESF
AVGSRIFTVLASDNDRGRNGELIYGLSANALFTINATNGEVALKSKLDFETATQHTVTVT
VSDSGSIQRKQSALLTISVGDVDDTAPEIVGDIEFTISEEAQPSTLVGQLQANDVDTAAE
DRVFSLSNMTVAQGLPFALNATGALVVRAPLDRETTDMYAFEVTVTDTAGLTDSAWIVVH
VSDVNDNRPVFPFSSRAYTVVENLPNLVDRFVATDADIDAAGTVQYRLEDPSGLFTLDPI
EGTLSHVSLNFEEQSHFQLIIYAFDLGGAISYESDPLYVNVTVSDANDHAPEFVESSLTI
RTPEDTAEDLVLGFLDATDADAVATASLRFFVEPNVAVVVDEFSGAIRLATGLDREMRDM
YEFGVSVSDGFFVTNATLTLHVTDVNDNDPVFSQALYTANVQEANPEPFVFVLSVSATDE
DLGLSGTAGITYELVPSNASALFWLSPSNGSLFLLEALDHEEVVELHLTVRALDGDRRFG
TADITIFVVDLDDNAPFFLPGTPTHLNVLENTPSGTVIGNFTASDPDFAVGSILTYSLLG
ADAGLFNISTEGLLLASAELDREVRDQFSLTVRVRDEALHSAVLSITIQLLDENDNAPIF
SRSQYLFVWSENVAPGVINSVFAEDEDIGSNSDIVYSLDSVAGTLYDDPSTIIPISDLFS
IDATQGAIRVLQQLDRENVSSYELVVLATDGGSPAKVTQVAVTVRVSDVNDNAPVFATET
DSVSVAEDLAVGSFVYLAEATDRDASGTLSFALASHLDIFQIERASGILSLRAALDRETA
DHFNVTIEVRDPAEQSDVMQLTVFVTDINDSPPEFGAAVYNVSIRENRLEDGLIELTATD
RDLVENSMLVFRINHGHDLDGALVLETIPAPAGNLNIATLHVVKELDRELLGDLVKVPVT
VTDGENEGHAEIWITIEDDNDNAPFFQQSEFTASVSENLPADTFVTTVVAFDRDRDNNAK
LRFTILDNILGLFEIDNDSGEVRTTQPLDRENAPSHELLILVSDLGSPENTNETTLTISV
LDDNDHTPEFAANSYLFEIPEDATSNTVIGGVMASDRDEGSNAVITYSLSNDVGGGAAIP
FSIDPVSGEVFVSSSLDREQTAMYNLTVNATDNGLIPRTQSVELVVVVQDVNDNAPIAVN
AVVQGAVSEHAEVDHFVATILGTDADEGRNAMLEYSFDPERNLDNLPFDIHPELGTVTVS
RPLDREMIDFYNITVLISDNGEPMLVGRAQLLVVILDENDNSPQFELTHYTASVAEETPG
AVVTAVLATDPDIGTNSFVSYHIVSGNSANSFEIDVFTGVVTAVDVDRELFPTFVLGIEA
RNSLSTEMRVDSTTLSITVGDVNDNAPIFAAPVYRESMSEAVSHFSRIATVAASDRDAGS
NAAISFSIVGGNTGNAFAINSVTGDVETAAFDFDREVISFYNLTIRATDAGQPALWSTVQ
LEVTLDDENDHRPVFSQSLYSAQVVEGAAVGTFVTNIEATDDDSGVNGELFFSLEGDDAD
KLSIDNQGVVRTRIALDRETKAFLSVIILVEDGGSPPRQSAARLSVNVTDINDNQPYFEP
MALPFAVNEDAAQGTFVGRILANDIDSGVNAAIRYSIVSGNTGSAFVLDPLSGILRTNAA
LDRETKASYLLFVQAANHLALTQRSRETSIEIVINDVNDETPTFSSPSFEIAVPEDLPVN
RTVFVVEATDRDIGNNAFLTYSMSISDFFELRGTEVVSIGPLDREIAEELTLRIDVVDAG
SPPLRSSTFLHIRIDDVTDSPPSLIAPFAFTVSEGASVAEPVGTVAAFDGDLNEVLRFAI
VSGNDAGRFELDAVTGELSLAGEVDREDVALYTLIIEVRDSINLTASRAYTVTVTDTNDN
APVFELESYMVLLVENNAPNFALRSVAASDADEGLAGTSGIRYSIMNTGAMSDNFAIDSR
LGTVFVLVPFDFETDPHTIELTVIARDSGVPAQESAVSFVVTLGDVNDNDPVFEQASYSA
SVSENVAPGTFVAQPSASDRDSGSNGELRYSLAAVESARHFAIDSATGLIRTATVLDREA
KDSYFLTVVATDGGARTTSVELIVSVEDKNDNAPVFDQTITRVTISEDAPINSPVFSVRA
TDADAGINGAVIYQIVYSSEPNIFSIDEQTGRVRLRQSLDRERVASYQVQVTAFDGGSSR
DNSARRRRRGMEFMATEYFFAGDGDMDSDDDALIGFINSEPCTALSGQPDACRALPFCRV
APNDVCRELECSDFSADPAGCNAYSPAEGKTCVFDVRSNLCKMRAGGTEYKPDAHSQLRA
RRADEFTCEIDSEGRVVTTGGKTLCSCAFENGVEFVRLLNADQQASYCSACFQPHPSICD
PTTTPTTTPTTTPTTTATTTATTTPTTTPTTTPTTTPTTTEDPLEYNLELDFLFKELDAL
SWTQNVEALFISNLAAELGFPSEKIDVISIQQILGSTDLEVLVRLVNIVRLSRAAELSNI
ATSETNPLALSSSLGAFTVTAREPTIVDLSDDDFYFDTTEAPSEFPVDPICIGHCTSILF
NVIVSDVNDNEPQFQNTTYSVVIPELAEAGTLVFDVNATDPDDSVAGVVGFSLTGGLGRF
TIDSGTGIITTLGPLDRESVPQYTLVITARDFGQPSRTSTQSLVVMVGDRNDNAPIWQSA
TRFEVSEDAVLGTTVATFFAVDADTDDNGEIRYSLLEGNENGAFALDDVSGELTLANSLD
RESIATYSLLVEVGDLGARPLNVTQRVTIAVLDVNDVVPHFASATLHASVAENTPTLPLF
SLGRFVASDEDEGSSAMLTYSIVTGPDSGLFTIRPSTGEVFLLEQLDHEERASVSIVLRA
TDGGSPALSGEATLVVTVLDVNDNDPVLASIPPVSISEIAPVGFEVTQLSATDPDTELSA
LTFSLQGGDGHFAINASSGLVTLAQQLDFEVQSSYTLVAVVRDQGGRSATGTLQVTVLDR
NDNRPVLPATISAIVSENLNAFEPVVQIVATDSDSSEFSTIEYALSAPSSDFAIDAQTGL
LVTLRSLDREVEDTYILTVTASDGVPEHLASTVVTITVADVNDEAPVFQLAAGSNLEFVA
ASANGTTRALYVLENARDPLCAAPNELCSGRILGAVAAVDADIGLNGQVSYSILGSAQGL
TIDESSGVIAVETSLDRESVAEIEIVIAATDSGSPSQRTEAAFRVTIADNNDNTPAFTGA
ALQIHTLSEDKALGEVLLQLNAVDADAGINGQVTFALINPDEVPFEINELNQLVIREELD
FETKAAYSVEVGVTDGGEPARRSSVVISVQILDVNDEAPRFEGARSVVEVASFVPAGSDL
FFEELIDDDGTAVNSDVALAIMPPSVFSVAVHPLGTTTPSGEPRLVRLGGAALPAVDPTA
SSTLYSIELTANNPRAESDQSTVATREVRVYPFVSFNPADASSIIVNFHVPNPCAEYPAA
QQCAENRRRAAGETSIEIWERRSTRCLSSQCTNKVESTELPGSCECLVYGPSIDGYDSSL
SSLSLQDLTPASTYQFQARVFRDGQLSFSSAWFSRSTPSFGVTNIQLTPIAGEVAYDMTW
DAPESVNGVLLGYRVCYCPASMSADECQCSEHQVQPDIVTVPSTGLLPATQPFTRVPEAG
SSTPFEEGVPYIFVVEVDSRLADGSVSTARTVYGAESGSSASTYAATNVRTTLLADGVDL
NVTWTAPSEVPGSILGYRLCYCPMTASSGTTSECSCRSSSATIKFTPNEFATADLEQGTS
YFLVVENDVRFTDGREQTYRTLPLLHSVAEVAPSSASSKLSTTNLAIIIALLVLLVLLII
VFVVHRRRQRTHGIGITSKGTRDVESTDAMQLRALQDNIFSDSRQDLAEMGRMGSGANAG
GSGAGLLDDSDTQSGYWYYHVDQRAKQFWPEGADDGMPPSSSSGASPGFRLLNGGGGDED
AAMSHLTLPGGIAETNVDDENIPRTRSFGLRMNTFLGDHVIYGGSLLPTGTSRSSPFAGP
DGAAATGLSTASTLGPAVDALGRQFRGETSPTTINVDHLLSEVTLILKTESYHQQYSVIK
RETDARPVTFDAASESCNTRKNRYGNVLPIDATRVKLNDIGVLGSDYINANYVDGWNERH
AYICTQGPLTGYIQDFWRMVWEQKASIIVMVTREMEGGRLKCHRYWPDPGATIRSGTLEI
QFATYQDKSPSLGIRRMILRDTRLGQSREITQLCFQTWPDHGVPEDVQPVLDLMMEMRVL
QARAKTIGIGNGPVVVHCSAGIGRSGALCAIDIATRRLHDVANVDIPVIVSHIRSQRAGS
IQTVEQYRFVYQAVLEYYRSYMQPASTRESDGYLEIRPAASARGDGSTSSGAPAGGNEDD
VDSLIRALDQL
>HolozoaChoanoEP00050Salpingoecakvevrii_P002141
LVPTNTDAVTLVNGFPAGRTGVIHFDANQTEATFFVGLVDDETPEPDTEVLLLSFVQTST
PGATPVEVQISIQDDDIIIFDSNTYTFTIDENVDAPFAFAALDSTAPQPGATVSFSLAAE
SLIFEMNPLTGVISTKVALDREQASEHTLQVRAEADIAPTRKDVATVTISVNDVNDNMPI
FQNLPSLLSVDEEQDVGAYITSILALDADEAENARISYRIDSTANVNIDEDTGSLTTSRV
YDAETESSFLFRVTAVDNGSPTMSTAEQRIFVRIVDINDFPPVFGNVSYRVTVPENQALG
FLLRVTATDGDKPTGLNAGITYSITAGNAERRFAIDASTGAVRLAAALNYEVTTSYTLTI
AAANRESSRPALPPATATLLIEVLNIDDNPPAFDAPSYSRTIVENILLSEPLFELANHVV
DADLDISNIEYSFSGTTHPSLRINSVTGVVTQVSEFDYEEETVVEVQVQIRDTTNGNFAP
ATARLIVTIEDANDNRPVFSQFNYTTSILETRQAGFQMLQLLATDADSPANGNPTFEFAS
GNPAVNGPFTLEASTGILSLNSIVALNFEIQQSYTLLVRAEDSGGESSTTTVFVQVIDVN
DQDPYFLPLAENPVTLSEDTPAGTVVAVLRAQDDDVSLEFRSLRFAIVSGNGQGRFALNR
TSGVLTVASELNREAQAQHTLRISVTDGQTPAFLDLTVIVSDVNDNAPILSPVASMSIAE
NLPTGTPILQVTATDLDAPGVNSDLTFAFEPASLAFAIDSETGVVTTLQVFDRETEDTYA
NLTIVVRDAGSPSLSDSAVFTITITDENDNSPIFSPASYNVTIDEQTSGHIASVSATDID
AGANGVVTYRIDPASNVAGFFTVNATTGAIMLPAPIDRETHSGTFVLTLIASDGGTGTPN
SARSTVRIQVNDVNDNAPVFSPSVVSVAFSRGVPSGHTVARAQASDEDVTAPNQAISYQF
VSGNDEGFFQLDSTSGHITTTREFPVAKDFVLVVAARNLAGTPVLASSPDLTVNVHLEPT
NEAPPLFDQAEYRLSVVENVVGPLDGGFLRLTDSDAVSPGGTISVSISDFGSLFELRPNA
GAMPGAANFTLAAPAGLDYEASPEYTFNVTATDNGVPPLSSTARVVVSVENVDDVRPVFT
QSGNYVFLFPEGAAGRLVGAVHADDIDSPVVYEILGSGGSTPPFSVDRISGDIVSTLDLD
FEMVKSFSFRIVASSGESSIESSIARVQVTITNVNDNDPVLDTNSIERSISETTLVGETI
FGVTVSDADLPTVPPRFELRGTTAFGIRANGLVELVEPLDFETSTVHNFTLHVFDQDNRT
DMAYVSIIVLDENDHAPIFLEPSYSFSVAENVAAGASLAGAHAIAARDDDGTGVNSAFVF
AFPSGQPPVPFALDPITGVLTTTAELDRETTASYSFLVAARDISRETTVPVTVAVADEND
NGPTASMRVTQPREDAAAGTLIARLWLADRDISPSYAFTITSIIPATPGDLERFALQSDL
DGLSANLTLGSGPSLLDREQVDRYTVLVLASDGVFDHVFNITFAVMDVNDHRPVFQNSIS
SINENAGVQYVSLHATDEDIGANAEITYSFAQAPPAGFLLDPETGNLTIPNLDYEIRQTH
DFTVVATDGGSPALMATLNISLAVLDLNDNAPIFPLASASVLVLEGEPVGTLVTRVE
>HolozoaChoanoEP00050Salpingoecakvevrii_P002216
STQPVFMEHTTASAQHSTRRILGAVCAVLGDLRVHEHARGPAPRAGIAGRRTARSARKHR
PPTPAQHTPGAKRAQMGRLWMQMLLAAMLCATAAPAAALMEVGDTFPPGLTADDAARPLR
QFAVPGTAAYSAMVPLLSTSTTVTAQPNLMTKRMRDTLLELATRVRSQMGASFTLKVTSA
YVAPSDTLSRSLHHDGRLAVITLAVNSGSPTLAQMRQMIELAIDSSFAWVFFRSSTEVQV
AVIPDSCSSKVDLAFLLDGSSSIIADDFAKAKDFVKGVADFYKIGRNETQISVTTFSGYS
GYKSPNGVLPDCPPGTRNDLNGAGCICPPDAVCTGPQAVGPSFGCRTGTTSNGDTLHYFN
YLCETCNCSKLYGGPSAQINFLLDEYESTNAIETAIEAVPFPAGLTHLSSGLKAVRERVF
SEAGGARPRGEGVSRVLVVITDGQATEGYEPAEQAALIHQEDITVFAIGVSGYDINQLKQ
MASEPYQQYMFLLKTFDDMRQLSNRIRGLVCEDPIVLNPGNSTETEVGSGNFVYFQPSCP
SYSDEITVQITDFTGNSELYVSYTNPSPSPLSYDFRDVSKSTVKTLRVPLTATHNQVFVG
VLGADIETTTFQLDIWNNLFEGLSSASFSVPIGSSAGYKLLNAMPTPPQIGDRTPQLRYT
IVSGNDDGMFSINLLTGALALAKPSSAATKSLYQITVKAQDAELQCLSGVQELTVTMLST
NEAPISLAFTGSILFENTPVGVLQGVVVRAQDPDEDTTLNFEITNAPANVVFSLGNPVCV
SMFPGIRCDAPVALNTPLDFETLSVYNFHFRVTDSLGSSSDLDSTLYVINSNEQPTNIAL
SNNVVQERTPTGTVIGLLSAVDEDLGDTHTFTLMDSADDRFAISGSSLVVGTNAAGLDLD
ENSAAEHTIVVRTTDNKGLTLDVEFTIFITEVQDVYLFTENPYRASLPRSSPIEATVTTI
TALLNGSPALSSVYSWHSSVAQAEQDLFMLDPVTGEIVVASTDLGQVAVGTVYVLNATAA
YGVTALATTTVEITITGATFSAPTFGGPYTTKLSRFQPIHSAVLQVEATSPDGAVVYSIV
SGNELGIFAINATTGAIETVAVPEDAAAQKRRRSLPEDLSLSVQAALANYPEVAAQAPVA
ISFVDECPPFPCTVGFACPPEAPLCPTTTTTTTAVTTTTTTT
>HolozoaChoanoEP00050Salpingoecakvevrii_P002284
MASLRVLSLVLGLVALLAVRSAAQQCGAHSHCASTQYCDVSQFCYFCGACASFDDAVDGT
CPEKCLGFEVTGPPNGTVVRAGADLHFTWDVSEETTTPFRLGIIAADFSTTASIVAGDIK
LRDGGFTYSVPSSMPSGDYIFLLFPLRQDVVFAFLPANGYIHIEQFRCASHDDCGSDQYC
DIDGACFPCDACALERDAVDRRCPAKCGTTSLVPGTSFPPEDEDNVVGAVRDVVAKTCPR
YKTLTVLTDPNIVFATSSETSEPNRMTSRLATKLTALALLVMDAFGDRLVRLHVLKAYDI
SEGEVSQHAEGRAALLALDGSTAPADIALLGDLAMQAGLDFVLLSSDGTTVYVSVISDVC
SSPVDLIFLLDASGSVELPSFGGVPGTFADQVLPFVSNVVSFFDIAENATRVAAATFASG
ANVEFYLDEYHTLAQLQQSIRNIEYTEGGTETSTGLNLVRNDMFTEENGMRPLSAGIPRV
LVVLTDGKANDGFAPASAAETLRESGVNIFAIGVGNNINLNELNDVASDPDLRHVFVLKS
FTRIQDIIDQISAVACDAPAILTAGNTTRSKLTACETKFYRPQCGQLTNLIVEVRALSGH
VKLYVSRETNLPGPLSSEFKDESDSVLKRIFIQRNDTRPIYISVTGTVDSEFELTVLSDI
FADVAPADTVISLSETTEVGTVVFKSPTVEAIPGYEPSLRFWLENDANEAFTVDSATGVI
TLARALDFETASAHSMLLRASDTNLPCVSGNIQLRVLVGNVVEGAPKFVGAPFYVTVAEN
ATTGTVVLQLSVENPEGNTLISIEPMTDTSSNSRRRATDGAFPLAMSDTDNTKVVVASPL
SDGIIFATLTATSLGPSALVSTASLALTVSAVPCPPGTVSEDGSIPCALCPQGEYAASAT
ECKSCACPTGTYETAPCTSLSPSECASCSENSVFSETLQAQGVSPPCQCVENAHLDQGSS
CVLNTECEFPVSYISAAPTATSDRECLPIDDCTDAQYE
>HolozoaChoanoEP00050Salpingoecakvevrii_P003078
RDFGSRACAHSLSPLTDTAAQNNQSYRSTTGLARYWRARQKRALIRESEAGCEPMGPRPA
SSCRSQVSVLLALSLAILAQLACADSDFAGWAVLRSSSSPCVAAVLVEDALGQMNGHVFW
NPAVFAAPEAISIGDAARRVTLVSVEGTSREGVFSTPLQSTFIGSEVQMDVFCEGAFARL
NGSFSQLEPIAHQHWKSAVAIALLDGPFNADPNPEQPPASLVLLDTSISPVGFFVIASST
STASYFLSLSISSTEAPRFAFQSGRIEFNESPAQFLADIADGLLSLQVWTSQTGGTILRE
ASLSLISQARMSLASLSPSKTTSTAAIASLIITPSGSEQNDVTMALTVHAHAIASASMFG
SIAAALMIASRTFAVTGFFHPDANGAFITAEWLLPPSQLAEIHTARIVFIDEHNTTLGAS
SFYALGPTARLHLGSVRTGFLSVLLFSKETPAIVLVTTVLDEERHRLHLITMSTHDTTLA
AELRLVSAKSTGTLYRTALASSSKVVWELPANSLQYQLFQQQLAERQLSFELSIAGLVVA
VAVFNNGPLLVAVPVQPEVLETAPSNITVAVLSRDQAPYVFLLGELEAELNSELFQLQRE
SSGTGDFSVVTSSDFPRLAAASLGQQRLEIALKDSASARIDIFTLSILVKDVNNHAPSVP
PSFAFDVAEDVAPATAIGLIEASDQDSGPDLTFTLVGTSTSVGIALPGLFLLERASSQSA
RVIVQSSLDRERQDTYELLVSVSDGKHAEVLSSVRITVLDVNDNAPEIQTAESWVCLSSS
SAPCRLFRGPSIVENARLQAPILNLTAVDADFDENGAIRFAIVNSAQGLACDPSASSHFS
VSTAHSGVAALGSLSLIAPLDFEERASLTVCIEARDQGAPSLGATLAFVITVEDVTFDLM
LQSTTLNAFSSAAFATGTFAGITGVAVVTDSDGLSAAIELAYDGEEAEDCTLSSWQTVGA
CEVESLPDCPSGSTPSTIHGQQWERRSIVKIRDASGHGRDCPRYLPHSNWAAALQEAHVP
VEWSGAGSVALFRRTLCDVAVCTEQCEAYKGISGSDWVDLTTCPAESCIDGEYLQARIVR
SVPASALNMTAQRLQQLGCSAAGRFGSVLAQGITPAVLVADIAGLPLWTGNSALRAMFEA
NQYDARALAKMWVSSASEGNRAPAVGDVSEIRIMRCDDSVCLRHSAQQAAFLQAMNEEPR
NGFLRNDPLLDGWQVADAGWAPRSAWNESLFQNQTAWSAAAFRKQANPPTWNACYWHDTG
TCPLPAPPLVWADGSHALSVRALEPSQLSGFAQKTFRIVIDSVPPIPFLIEAGEARSTKV
SAQDVDVSLLTRASILSFTVSHSMENTSSCMQPVCRQGLSDSLATCFPCQLGSSVSFSCT
IDAMTPGAPKPSCTASGTQVLAARGGQALIAELMNLSGLAHGQYIVSVTARDAAGNTAPN
ALRISLSVDLEPPHLGMVQWPARWTMNRTAQFALFASEACQRFVCLLDGQELDERCIGDD
TSLTCVLANLNDGPHEFAVHALDHAGNSEARSLRYSWFVDNTPPQVFFTSQPRSVLDSQM
GITTSRSWSASVAADETASLFCRLRVTQANATKACCTQLVSCSSLCQSQLIFDASGELIS
GCEWKDPETRLGAASQQRRFSECLEENSSFDMLNVSAFDWSEFSACTSPMKLSDLQHGQL
HRFEVVGRDRLGNKDGNKSVSCTWIVDLNYLSSPQHRVQSSASARGVTQCKPVSNTLIAS
CVLAWALTIGIALLFLRARFAPQAPASKLPDAGVDDATDSALEWMHMSDLSPGGVGKAWT
DYDDEAEDTCTDADALYTDTVAGYNADALSSASSEGDDV
>HolozoaChoanoEP00050Salpingoecakvevrii_P003284
TLLDVNDNRPTFDMSAYFLNVREEASVGHVIDTLVATDSDIGTNAALTFSVTAGNDEGVF
DLSSEGAVTTAVALPDALTDEYVLNITATDGGSPSLSGSASITILVVRFGAPVFNQSTAP
FATEVVENTASGASVFEVVASAQHDGPDQSITYTIVSGDSNGVFEIADSSRGLITLATSP
DREAAASYDLIIEAVDHGPLAKRSRAAVSVTITDVNDNAPVFVDAPYTATVREAAAVGFV
VVTSVAASDDDAGSNAALSYSIVGGNTDNAFRIDQHSGAIVVNKTLNGEELDAYVLDIRV
TDGGSPAQTADTTVSIGVIHFGGPVFSAPSYQFNISEAATAGTAVGAVSASAQHDGSNQD
IEYTIVATVLTTYPSQQELVTQGLFTLANGGVISLSDASLDRESVSRVSLLIEAKDFGAP
RKATTVTVAIALLDVNDNQPEFDQPEYTVHVREDAAVGTVLLEPVVGDLDQGRNARRVCS
LEGQSMPFGIDMYSAALNLTQALDGKQQASYNLTIVCNDLGTPQLSARARVRVLVTLVPL
VQEGLLLVTENDGALLRMWSRDPDAVFAIIAADNTNGNWTIEEPSGQRSSLPSQGVNATH
ALLVSSSARLRFTPAPNFVGVALALFRAYNGPSLTEPLVDTMSQAFADHGSPNIGRAVRF
MAARAPEPVLRSGTDGQYVLAFIEEDINSLENVGETLAEIASQLVDFDTSIAGSSEPVSG
CEAALGNCSRALLLEQYPAELRSLDPSLELGLVLEADVINGGLWEYQAPGAGGVWVAALT
TESVTLSLEHRVRFHPQKDFAANVTLSMRGWQGKFGDSAAATAETAAFDVFQEIGQIDDA
PTFIADTATLAPVPYILDANFTGSSVAEIVDPMTTHPDDIPLGMALMGATACTAKSDCDI
GAWQYARDGDSEFQSLPQGLQERSALLLIRDARLRFVPRPTFYWNASTADIKLTFKAWDG
RFGENTQTGVDTVSPDNSLEFALSFSSSIATASILRLGCDQVAGSLQLMDACNICGGNGS
TCTGCDGILGSNLKLDVCNDCGGNGTSCMGCDFVPLSQQVPDDCDVCGGENRDKDCHGDC
FGSALLDSCNVCYGGNTQVASPDLDKDCTDTCFGEARIDDCGECTEGTSGQSFNFAVDCA
GVCHGSATLDTTCAQQGIDYCGDASADGVIDCNGDCLGTAMIDSCGVCSGGQTGLPVQAS
DCAVIEQVTPQSVRVSGGMLLSLAGSNFTAPSEGAEAQCRFLAAGSATPVLMPAMRVSNE
LVQCTTPSSLPVGDVALALTLDAAVGLFVQAPENLVVVADPSVITEEAVDGTPSLGYNPG
SLLFSSVTPASFAVGSEPELFVFGAGFASPSTFQGRSLHCVEVLEQASALGKMQGQWLSL
LPNCRLLGALEYATRLEITVTDDTLQTVGSVSEARALFASHPLVDTVTITPATGSSSDDK
PVPSSSVVLVTFSSPISRISCDEATNAEINAVFGLNGDEDPAALPHVSVAPARLLNDSTL
ACSAVPTEHSQRTELFIALDSQTLVSTARTLGSTVRGLQVTRIATAATVVKAFLGRQNSL
AVSFSHALQEPESAICSELWDSTTRAKLGTLPSCTWTSPQAVTVHMSRDATLTVGDTVAL
ASQFVESDAFQGLQRQDEAFSAAASGQAQVELDLSPELAKPVAIVAAPAELSACDFQVDG
SQSYAPVGRALVYRWQLSVQQSGVDITALLDYIAALPDDTSRLSFPEHLSVAAGTYTVGL
VVEDFLGGQSDLVFQEVEVVAAQPFFVEIAGSASRRVSQGSQAVISSRSVLSRCSSVAEN
ATLTYLWELSPRPLRAIARTTLPEITIPPGFLRVGAHSVTVVVSDAASGTSHSASVSIQV
EAEELSISVSGGDSGAAGVRRISRGSSARFASSEVAGLNEANARYAWQCHDRKRNGICRV
SGSSTLEPLQLPFASTIDLDGSVLDTGMYDLTLSVVDDSTGQSATATVNIEIVSEAVPDV
AFVQVHSGIRPAAVQTASYVVNAHEQVTITGTVESAEALSNVHFEIASANGYANLDLSSA
NVVASPAVIANAESMAPSTTHQVSLVIKADALQPGAQYLLRLVAISASGTGQSEATIRAR
QVPGGGNIGISPSSGIAMDTLFSISTSDWTAEAEALPLRYEFGYVSPHSGKPEALGPLES
FSLVQRELPEGSLTIYVTCIDQYGAQSTLYFDTVVTVSAPLISDTTLSRLLARLERGKGK
GGWRQVFSDLAAALVDINIASTSSTVGRNFRELAAVLVQDIAENQMDSSVASTRFLLKLL
SLLTKDAVEMSSSTKEDLITLVEAMVAVRTGTSSSNSQRRRSVGSIAAIEGLTVADAEQI
FSTYANLIDLSSFSLSNSQIKASLLEQAQSVVQVLCMSQSLGAEALQVSSALVSQSIAVL
DDAAEHASPSGFSPVFALSMGAELASEYGQWTCETGATQCRGVCAAVSVFEADLTTANLD
EPASRLGTRLVRMDIINQRDGALQSVQNLGSRATLKLPMLSSSRRRRDVSSAEYECRYYN
GNDHTWDSTGCEYFGTETQQQQEVVECRCDQTNVQIGAFASSQATANPTAEPVTVPPTAF
SREIQVTFIKTFVNDDAAWQAGFEAALARDFGTILGINASRVAEVEIVDVLDRDPLSIST
ALGSIVATFKLVSPTGTDLETLMALFDTKVADREVRVFYDNTIYVVNAYEEQSSSTTRET
DSDNKTAIILGVVLGVLLLVLLLLFLWKRSKSSEASNRSFRLRSAKPGRGRVIPDDSDSI
PLKPLPLAKKDPAMHKDISRTSVSQVAPEIQPIGAALGSLEETQLIAADRPRTAPVSSLN
FKPRMGAELPPQPVRLPPLASDGVKRPSLLSPGSSRPVGPGVFSSTVSPPKVLPSLASPA
AAAGGAGAPSASSSVGTPSLSGEPAGDGKCASCGADATFDCSRCGGVSYCSFICQRNHWK
EHRPACKKPSQSSLRRQLSNNKVAPAPDTPASESTA
>HolozoaChoanoEP00050Salpingoecakvevrii_P003825
AVIADDGFLQTYADISIRVNDLNDNSPKFDRAIYTASISESALEGVVVASVKATDKDKRT
TNNRVSYSMTDPDGKFAVNFVTGDITLVNPVDFETKQSYSLTVTAKDNGGRQDTATLQVT
ISDVNDNAPVFSEQFYETSIDEHPPVDTPVIVIEATDADSTTNGEVMYFLTDTANRPSTI
FYIEQFNGTVRVLGALDRDTKASYTLKVIARDRGSPALSTEVTLTINLNDINDNAPVITG
TYDLSFSETTEINTVLRTVTATDQDEAGTPNAQIRFALNDTLMGLGLFDINAATGAIFVA
KTLDFETQPSTYRFVVVASDQGSPALSSAPRTVTFTILDANDNSPIFQNNVTTVEVSESA
IVGQQFFQVTALDADSGNNGKVSYRLISNPAFPFAITATTGAIRTTAALNFENIHSYDLL
VEARDAGDLAGGTVRSATITVTVNVSPTAAATESALECPAKATVGIDEHGNLLLCPGDTE
GSVHIGGGVSEQLASLANDGAALRQWADALLGQLRAASWDPLAGVQQVFIPNARGIEHVA
INGEHFLAVAVLKDESNQLITDSFLFKYDHTKGLFNMDVPFQTVRTAGANAFEYFSIGED
HFLVVANSRLSSNNNNPAPSHVYKFDNETGKFDFDTPWQSVMTTGAYDWEHFEIDGQHYL
ALANANGGESSTKSSHIYTFIPETGLFDQLPVQTLPIIGATDMEHFVIEDDHFLAVANHH
NLSFRYDTMSNLFKWDRKNSKFVPFQTVVTYGARDWEFFSVGGEHFLAIANSRTLGGLWG
VSSFIYKFDATTGMFDFGAPIASPVFSGATAWESVLLGDHLFLAIALSGVEQYGESVSYI
FKSDLPPKGSNSGTTSRSSLAAAIAGLDRSLEEQVARINALESDLNNQHADIVNLDEMTT
RQGERIFELAAAIFSQQPTIAKLNQTIEEQRAQVIALEELVDAQQAALAHAQQLSWDPLQ
HFQSVFLHSPRTWIFFSIGGQHYAGVACALPHATTIRSFIYKFDAALSRFNFDEYHQELP
AATDLAVFEVNHEHFLVLAVSDRSGSFVTNSQMYLFNQNTGYFDLENPQQAFQTKGASDV
EIFDMGGTIYMVIVNYQSDEVYEVNSDIYEFDDASRQFFLLGGVPTKGGVRCSHFSIGDD
HFLAFANHRRVSFEYAKESFIMPFDPQALESSFAARQVIDTSAAQDLYHFFVGEQHYIAI
ANEATDDSPATESELLVYDPVLKTFNSFSYIATVGATRWHYFSVHGAHYLALASSQGQTS
DATTSYIYNFDPVTGVINGIVPFRAIPTVRGVADIATATIGDRHFFTLLVSSAAGLAQAF
VFNSPV
>HolozoaChoanoEP00050Salpingoecakvevrii_P003826
AVIADDGFLQTYADISIRVNDLNDNSPKFDRAIYTASISESALEGVVVASVKATDKDKRT
TNNRVSYSMTDPDGKFAVNFVTGDITLVNPVDFETKQSYSLTVTAKDNGGRQDTATLQVT
ISDVNDNAPVFSEQFYETSIDEHPPVDTPVIVIEATDADSTTNGEVMYFLTDTANRPSTI
FYIEQFNGTVRVLGALDRDTKASYTLKVIARDRGSPALSTEVTLTINLNDINDNAPVITG
TYDLSFSETTEINTVLRTVTATDQDEAGTPNAQIRFALNDTLMGLGLFDINAATGAIFVA
KTLDFETQPSTYRFVVVASDQGSPALSSAPRTVTFTILDANDNSPIFQNNVTTVEVSESA
IVGQQFFQVTALDADSGNNGKVSYRLISNPAFPFAITATTGAIRTTAALNFENIHSYDLL
VEARDAGDLAGGTVRSATITVTVNVLDVNDNTPIFGANLYECQFLENAAINSECVTVLAT
DADGTGNTITYSFVDTTLFSVDSNGRVRLAAPLDRETADLHTVTIRATDSGVPTRFADAI
LNVTVLDVNDNAPRFDLRLLVDVVPEDVAPGHVFGVVSATDADIGTNAQITYSIADAGGF
GSTFQINSTGVLMLRSPSLLDFEAKTSYTVIVKAEDHGVPVRSDQATFQITVTDVNDNAP
VFSQSEYTPRVGEDIHNNTFILVVKATDRDQGNNARLQYSMTTLAGGISSEFIIDPDNGA
ISNIVLFDSESGDTQYDLVVTATDMGTPPLSSTATVTVAIVNAHDLDPIFSAESYRKSFT
ETDNIGVPILTVSAVEQDITGTGTLVYSIIDGAVDFFTMVQSSDSQGNPIGIIQNSKPLD
FETNTTFPLLVRVLDNGTPPRSAVTSVVITLLDANDNAPQLIDAPYSATVAENIEVGTLL
AVARASDRDSGSNARLSFVVVDGADGKFDILDSATGRVTLIEALDFETKTQYTMTVRVSD
AGSPQQSNTSTLVVTVTDVNDNAPEFVQPSYSCSIIERATPPILCATVQATDADKPNTPN
SEVRYGLIGGGGFFKIDAVTGELSTSGELDRELAPTINLTVTATDSGSSPLQSIVHVAVT
VQDANDHAPVFNATRYFASVIENSGVQPLVTVFAHDDDLVNTPNSQIRFSMVSGHDGLFD
VNPVTGVVSTTAASLTGLDRETKSLYTMTIRATDQALVVADRLSSTTQVQVTVTDANDLK
PVFSPTTYAASIREDSTVNLAVLAVTATDGDTGQNAVVRYRLLAGNELGHFRIDSNTGVL
HTNATLNRESVASYSFVIGAVDLGTPVQTSDSTATVTITVTDVNDNAPVFNSDSCSTSVA
ENAASGTQVALVSTTDADVGINALVSYSLADDDGKFAITSGGRISVAGTLDRETKDVYNI
TVIARDNGSPSFTVQRKCSFQITDANDQTPIFSHTSYFGELAEDVALETPVVSVSATDGD
LGTNAEIAFSLTDENGQVPTLFALVDNGDGTANVKVAGALDFETKKSFRLVVRATDKGTP
ALSSTSTILITVTDTNDNAPVFSGSNFNATINEDIATGSAVMVVHATDVDSTTNGAVTYS
IEQNSKFRIDPASGVVTTQDTFDLQGGDASGYSVLISASDAGSPAKVTTVTAHIKVSDVN
NDNPVFGQNLYTASIPENSDADTPIVQVSATKQSPPLTLRYAIIGGNVNNVFEIDSFTGA
IKLVGPVDRETLDTYSLTVTATDSDTVPRLSSVPVTITITDVNDNSPAIQLDQYSASISE
CGSVPANENACLGTLTLNPVAISATDADKAGTNNARITYSISGHPSFVINPTTGVISVTT
SATDLNREAISSVTLTVTATDGADGDPGRNVDTANVVVTLTDVNDSPPVFAPVTTVALSE
RTSIGTRVTVVTATDADLGTNAVVRYSMSDALPFEVDPVFGVISTKAALDFETTKTYTFV
VTAQDQGPNPLSGTLSVTVNVTDENDNAPVFASTSLTAELLEDVTTSRELAVVSATDADQ
GTNAGIVYSLHSLSEGLTLFQINPVTGSISNKDGAKFSFKTKPTYTLTATATDTGSPSLS
SQVNAIITISILDVNDNAPIFLESAYVASIIEGSSIGALITTVEASDADAPNTPASTVRY
FLPTPSSLFNINAVTGALTVKAQFDRETASSHFVVVGARDQGTPQLSSEANVTVTVLDAN
DNAPVIDTSSPLTFAVREELDPDFLVATLSASDLDLGVNALVRFSILATNKPNAFRIGET
SGVIVTNARIDFETLSANPIELTIVAKDRGVDAFGNPAPLTSSPVVVTINITDINDHAPV
LSQAAYTGSVDENVDSQVVATVAATDADAGTNAAISYRLEGADAAAFTIDSATGFISVGS
ALDYEIKNRYTFKVIATDGGTPAQSDSADVTITVNDLNDNAPVFSPSTYTKSLSENTIVD
TSVVVVSATDADSGTNAHITYEIVSGNEESHFKINPQSGEIQTASALNREGIHEYTLSLR
AQDDGGLEDFATLVVSIADENDNPPVFAQPSYAFDITENDAPGVFGSVFANDTDEGLNSE
VRYSITSGNTNPVAFAVDAVTGALRTLLSLDREGRAQHVLTVTASDQGASARHTPVQVTI
TVLDVNDNNPQFSALVYSTSIGQSPLSGLTVVQLAASDIDEGANGQIARFNITSGNEEGV
FGVNPTTGLVTTVKGLCQDDGRPYTSFNLGVTVQDAGVPFLTGEAEIRVTVDPVNRFDPE
FGSDVYRINVTEGTSIALGSPLIVVTASDLDCGDNNTLTFSISSGDPTPNSFQIDSKTGV
VTLLRHLDRETKAVYPLTLTVEDVGGFSSLATLEITVVDINDNSPVFTRTQYSASIKESA
QNGTLVRAVSAHDLDAGLNGLVVYSITAGNDAGLFEIDSATGDVTLVGELDFETKTSYSL
TIQASDSNAQPRIASVPLTITVLDVNDNAPVFAETDFNITIPEDSAADVLLATLQASDAD
ATTNAALTFAIDPATNQLGRFKLDLANAPSAVRVLTAKVGSFDRETAEEHVVRIIVSDGG
TPKLSHTASVRVTISDVNDNVPKFTQASISFSVPENTAGVVLGSVSATDRDVGANAVIRF
ALDTTSTIPFAINEVTGQITVESALDRETQTVHSFRIKAFNPDNDQLFDSMNVTVTVTDR
NDNVPTFDEQSGLYTRIVSEAAEPGLEILRLTATDNDEPGSVNARFTFDIVSGNDDLRFS
LSPAGRLILVSAVNREDASSYTLNVTVVDGGQPALQSFSRILIIVEDVNDNSPVFNQTSY
AATVAENSPHGVELVTISATEQDLGANGIISYSIFAGNELGQFSIDNTTGVITTGAVLLD
RETRPSHSLVVRATDGGEPPLHSDVPFTVTVTDVNDNAPAFTQASYSIQLLESTANNTLL
ANVAATDRDAGVNREVRYSLAGVNNTSVPFFVHPITGVVTVNGPLDRETTASYDIILTVT
DLGEPALNSTAAMRVTVTDANDNNPIFSASRYSFSVLRDVAIGTSVANVTASDRDAGINA
EIIYNMLDLSAEAFSMDLSTGEIKVSSTLCGKVLTSALLFVNGIDRGTPALPAKTPSGSS
TAIVEVSVRDFNSHDPFFGESSYLSTLPDATPSDTIVAQVSATDADYACVPGSVSFSIVA
GNVGNAFAINPATGIVTTRALLTRATRPSYTLSIMANDQGKPQPRNATVQLTVLISSIVL
PEMSVNTLGFPLVAPLTVSEDGVYSRNFGFFKGLNPNSQGSVSLYWGDKVVTNTFRSAKV
APTTVRIIQMTDSLFYDDARLRFGVQVRDDTGSALTTSSRVFVKLVPEVRLLALQNQEFS
ATCTPDSTTGICTLTTPTLPTQYFTPDLAGLDLKVSVQYGIEGVTSPPLVHGDVSLIQRV
PVADSFYQPNVVQELPAAPLYQGQTFRGVVSANVEFETTTFTLSFTTSSDITLTSFDINE
SKWTVVTTVSGQTTVIAASLKDAGGASTSPVGLQELFQVVYRVSNSPATGQNHQISFVID
SITANTVGRIRVNGKVGSVAGSHVDREGTHTEAPGVVFVDASVAKGIFAYPTQAELVNTA
ALGLTAETSNIRVYECYSCAQSGGNCIARCSSIGSGFSCNSPSSSIMTVSSGCLVSFSGS
ESAGTDGRDITVSRNGMTTTARITVWHPSGTTLTATDTTLNRIANAKEPVGCVDNYYQQT
QLAATATFASGSRTVDVDISNIILPALSVSDSSVASVGASFTGRPVVQGLAPGSVSVALK
RGSTTLKSVDLTVSDATVSVLSLDSSVNTNLDILTPTSGATFAALSTQTLTASAAMELDV
EGEEAFVFSSVFFDDGQRLTVRRAMGLNLTSPDDDVFSIVDDTTIVAGSESGTGLATTMW
NVCGSTIAQGTVGVTVRLQDPIGVRFEQVQSRIVVEGDDLNLHGDIPSFSPIRVILLYEN
NVEKDMTVDDRTEFVISDETLFTIVPEAEGRRIVSNGNGNVGSATIKVVFSHLDATLVAA
LPGNLATVTVVALDDVSIDSNPFPTYGGSTQFSETTLSKIDNTGVYQQSTLTTKLHLTDG
TTLSVNTHASVSHRVVSAGTSTVNTAVLSVDSSSKRVTAIANGEVDIYGVFGATQASTPL
RMIVTNTPVTLTSLDSLSFTSTLSGVKNVATSQARVGATFSDSTKFTTLFASDGTPALPG
LVTFSVDVTSVATVDANRGTVTLHNNYHSRAVLTALATASGISATRQFACNLNPGFGDVD
LGSSSGIPLGPVAVGDQVVVPLRLNTAGQPFGPFTFLIAYDETVLEAVNNGMLEGANWAG
GQLNARTNNPPGVYEVQGVPTRDDQQSSAYHICSLVFIAKKAASLSSLTGSVEVLSEPDV
VSGVTPIGTQGRSFVAGKIDFVVTSARRRRSTGDDGNDNEENDDIVVLRPSAEELAASER
VLKRLPALRSGVVRLSEHARHRRACPQDASGDANGDCVFDIIDVGFTMKYVVEALVGFTG
SFGPSILANPPTTAQLTAMDADLNTIIDNVDAFYLAKASVQLSRFLTDLTVTPIQGELDN
NCVLTIEAEVLLKGDVPDTSPSSAHQTLVFFDLASKKSAMTSLFATSIDSCVGCAGDVLS
LPHRGARNRVFGGVIRAELASPGIYRAAIQTDMNTVDVGSIGLSIIVVTFDANLNTDASR
IEFLVGPPESEQAFLYDDTLTLQLPMDSSGTTQSLKINGYSPLTLFDNDVETSVCRNVFV
PQFEQAVYNVSLPENFATQTPVVSIIATDADVGASGTVTYAITQRSDNPEIFQIDVNTGV
VSLTGGLDRETVDFYTLTITATDGSFPFNSNTTQLTVHVLDVNDNPPVFVAGTDVTSQFT
PANVGALALYEASYTSGIAPGVHVVQVSATDADQEGPASTITFSFKGAAPSGFALDNTTG
IITLTEHIFYSANQETRFVIVAADGLGVTTEANVILTAETSYQFVRYSATYAGLGGTLTA
TIGQTSHDVAFDTSSVAVSNTQIRANILETEGMYFDRPGLRVALQVRTNKFAIPSAGSTV
AVRVSPATDLLSDLQSAAVDATPVEVTCTTHQSAAATAQAGLCVVTATIPQAWFKAALST
RSVRVEYGFAGSSMSLAGSVNLFRAHAASVTRDLLVTMPSHGVQPGMRVKIPVYASLGFA
TSGFQLSFTSDSRMTIVEADIDSTKWSAQITQPSLEILNINAILTLAGTQSAPTTAITGN
EYLFDLVVEIKSDATGSGLLFCEIEFLSSIKESSILPGGRPTPTAALFASRDFDGTTLAS
QGRLYIVPTTVVAIFPALASTELLNFAMLTGDVQSYPMRMFQAKSSGLLEEVSLPVPNFR
CTSSDTQVVHIAADCTSVFLDGTETLRASAVTVQANINGTSVSSTATVRVWAPSLPITLR
TDNNNLMRIEAWEWYDAQSDTCKDVYQRTLLDAVARFSHNGISFVTVPVTNIVAPKLVSS
NTAVATIVGSEVRGNGTGTATISVQPSNGNPAVGSVSVTCVDSATVNGVPTNFLTVDHLE
VFVVTDIVPTSVPSPFTGLESVPASSPVQTLDREDAVANVVAFAVFADGSRMPLHPTMGM
ILATLDETIVELPQTSEDLHFLNTHLVARGAGQGLLAHVTWRVQCPVPGARPDVGVTVLA
EEAGEVIVTIPQPIGVAVEQLQTTLTRPNDLSALAGLKVSTPIRVFILFRGSDGSVQRKD
MTFDERTIYDYSRAGGRFSSCDNAGNLTCNHAGETDLPVIRTFADSVPGNGTLTIRFTHT
SVTYNATILVASTNNVVVRARPFPTFPGSTSMLMTQLRRYNNPFDTTIVRQRAILEMIVV
LSSGVEIDISTNIGTTFAVYSPDTKTVRTGVVAISNRVVSVVATDAQILSGDIAIDIGGS
FGNQDATPARLSVTNSPVSITRLFNARVFNQRLQDKEFYLLEGISGVFKQQLVVSAAFDD
NTQITTMIDSNSGHFLPGLLSFSSGTPSVVSVDAFGVATLLGNSEVAITLTLGVKSTSIT
TDVSVICNLLPGIGDVDLGTSGSFPIVPIAVGSVFTIPVRVNTGDKPLGALDIEIGYGID
RLEVVSISQGSGWPRGIFQSVIDPPGTIRLGGAIDTSTAVGSAVEVATISMRAIARGKAR
ISGVIYTFAEKSIRGDPIGVELSAFVAGKVVFDITAAAKRRDLEAPLPMEPIAMPLRMVR
QVDPALASPEAALAASALRRQRSRRAASGLCNEFLSVPDSTYPTPCLDCTATRETGDTNG
DCVFDILDVSFLQIYLAERTFDFALDDGVKLNATLQDNQLEALDADGNSVVNVADAVYLS
RVNFNLLRFVRDLVIRPVDDAISGGLLSINATIVSKGGVESTEDLTQVYFDIAHHNASFQ
PDFDATIVEMGEVVTRDKGTNLTGMLLHAERVGPLFDNAQTGTSPSQCSLPQSLGTACSA
TPSTRFYFTPQFECQSFVYHGCGGNANNFLTREACESKCLPAFRYMVQLNTSLVGTDFGL
SVILVSFDSQEQTGSGRDLFLTSSADSDGQYEYSAPFVYDLAVRPRTSAAPATVSIIQND
GYSPLTKFNNLVASADVSNEFDPVFAAMTLERAVAEDLAVGTVLFDFDATDGDEGQDSRL
RFRFGASHASQLEDGNWVLDNLFSLNEVTGELRTIAPLDYETSKNASFLVEVSDNSPPQP
RGASLTASLEVTDINDNPPIFNPVSYAIRISQATPRNTTILRVFVTDADSGDNARLTYDF
VEGNERGLFAIDSTGTIRTRSAQPAQLTAIYTLRVRTRDVSPSPLEAFATVNIAVINEDY
LVTVTVSEACEGIEDRMANVLNATVVVVEKAPHLGSIGAQQLVDITFYAVSNITQDVLAS
SAVLETLASRQSDLLPCSLENPLEETHRASLVHFSDSDCTQPLTDLSNIPEDIHGRCLED
FNAIRSGVLTCRDDSFIDAKIYETPQCNGPFNMALDVVEGLCTEMTSLDGTFKYYFKASC
RSLTADAAASTNDNFLSTWVILGFALGALCILLVLLLILLRYRRQRQQLKNARMMVLAHQ
GDILFGTPEPMRKEPEKSTFAGGEVDPETGEVVMYKSTSSVLEHDPAKALEDWDKRLPSM
WGGRVANPVFGTLGRGVNVDTTEDDLDDSDNDEDSLFGSMEDLATFGEKPAFRNPPFLSQ
GMDGLSDFEDSDSDSDSGSDSDSDSSSSSGSDSESDSEASSYMSMDEESEEDFDEPIFVK
RRDSIHKPSILKSSRSSPTKSSRSSSRQGPRIAFDEQTIVYDPNEEDDDDDDFDEDNLVQ
LRKAGSTLRKNRPLSEEIDDQVIITHATFEDVAQPISTRSHSAVMPTRSARPPPPRAMPE
PVVMETKPSRKPEMEAVPGGGTGTHFQAIRSLWGSRAKET
>HolozoaChoanoEP00050Salpingoecakvevrii_P003895
EQKENKSPPSLVGAGPDAGGQRRRRRTTGVEQFNQFLFEQLPNRDEDFRLVKVVQNAMIP
DGEVRRFLKMGPYQGSGFFTCELQEQSPCAEGWLPLENELVPVPKGLIHNGEPVFATLAL
VAVTKANRDNPTAPGDAPMQKLTAVISSWIDDPPSITIEPSCSIQSHPQDLCPVQLTVLS
SARLAELTYGASRDSGGKFSVYETTSVDPESVVEEPDKVLSDRDALYYFEGDMRPGRLFF
IADHFSEIRIDHDVMSSLECAELCIQEGRVCIAIDYSQRYRKCMLHEDDFLTATHEQVIV
STLADYKHARRNLLPGLFKSHMKLNLTLTEPMEHDNCVQVNVDAVSEQGQAAHAHNAECT
LFVLEPPTASYEPTWWNLSKIEHDGCQERLGVGCEHLTPDPNHATIIDTATAKLVGNGFE
RGLDQPWTWINDAIDAHWACCEHCSKEVCDLAAGIKRVILDVGERPCGDGSGFNHDVHAH
IFDPKDFTHVVMHAQAPLADGVYFITVKFVNGNFWGGEQVTSVCHSTKYIIDTTVPICIH
VEAPFDDDSLSFKVSYNCTDGPIGSGLSNVTMWCVGHTKYDTNAEECIPMDVSGGMFFDA
PSEALQEGVHLYPRIIPIDNVSLKSLFLTAAVIVDHSPPICGIPQLHTRSGFHALLPGDE
VCVTLDEFFDPQSGLDRFELAAFDVACADDDTCSPVCETTVKASEGRFICLDQCAFLHGK
MYKVHVTTFNQGHHVKSCKSTSVEFVVDETEPELPALPATDGANAGEDIDETANPTRVAA
CTLPFGEDVTRVVKLEQAIGTRENPETFQSFATIETDESALQGAVCSVLSGFDFPHNTTY
CTSFRATNPTLRTATTQTDCVVVDRTAPRVHLCFGLNVDCTANERMVAPEFLADPVSFSL
QVDEPETTAEKFDISLNVFATGVKKAWSLPDHLVNNTISQGTVQFQVRDIIGSDIITGRY
SVEVKVTNSVGLSSRVETPSALLDASAPALTSLAVLSPDGRELHVHQDGFIYIPQGAVVR
VLVRVSEPESGLRSVRFSLGEPVSEIAGLKSSYNPRDLSPGEINFEIDAELIDGSIVCAA
AENKAGLFSEVVCSPSLRQIPAATAGRVSVIQHGKEVAHYVKGHAQLLVEWRDFAALFGW
RSFLVAVVPVLDESRETSDALTTFSENGVFFELIETGSLETAVGRSVVDLPEGINKFVVK
VIGHTHDGQSVQTTSEEFQVVRTSPHIHECRFGPDRIVSGAEAASTFAQIRVEPQDASTS
IHVLADMSQFLGGSILEVQADASQSSVPSAAAQFLPKNRATLTGCVATNAVGLSAHTTPS
TTTVDTRGPQPTILDCPEMLFVNAGEPVAFECAASRLVDGSVSVVHGEAVVLDAQTRETL
GNPVTLLSKAGALGAGLLQLGFLQSTRPLSAVLVVLTVFDAFNFATRVEAKVALRPKHFD
SLGAHVFFTQSLTSSLDAAAPQPVPCIAHEHCFTVAWQNVAVGTDVSLELGVGTREGFGD
AVAFHKVATDIVSGNSSTQLCSQDLKSGNEYIATLIATHRATGATFKISSKPVLVFDTLL
TSKVHNHVISSDLSEIRFAWTPSAARCVARQAFSVRGLAANQMLADVGLPSAQTSVRIGN
AVTVEDAEAATEAGQANGQSDVGNSNITSSIIEPQLTLHKDEAYCFVLSMMDVLGREVVL
FSKCTVLAGLAFVAGDVFDGPIHGIDLSRSESISELFASWEGFGYRMSTDSEIVKDSNAF
SYFEIAVVQFDNSNDGSFSLQSPFYNVSMQTSAHIAALDLTANQTYGVIVRATAFDGSVV
TRVSNGQLIGAIDRHLWTNTVTSEAFVTSGDNIGVLWQAPRSVNMLAFGVTIQPAADTEA
ALSRQCVLPVPNNSTHRAVPGAPVAVTSSNGFSRLHPAIQWEGISSSAAVTVGNMQECIP
YSVVVFGVDDALGCTANVAESPVVLDTAPPRISDIQINSAVKLESGFLLTNSTSQISLSC
LPSATCSGIANVVFELVEVALDNRNGICAELGETPVEDPITLTTCSLQLDDLVLRADPNV
AYRVYITARSGAGVTTRTMTPLLFVDAAAPSGEGLVDFVQPTQVVGYGMSQTIKLGRSSA
SHVEPCQAREFDLPKLAPPDFADWKQRQALRNLTLLQTPKHKISMVMPFDSSVKFDARQV
FRASNDSSAAPLRIGCDLEASGTTSLCGLLALPLRSSSEPSFGATVILPRDVDSRFVMAY
GSQGGGIAGVSIVCRRDGLRHDEAGWLEMFSFQERFGRGESRVEDSGMRLSIVPGSEVRI
EMRVLPDNQIAETDAEALGSSLEVVLNGVIVTVMDDSPTVRSGESELLLWSESGFRSRPL
NVLKTPPMSHHVSKVTYFDELYRPGCFVEGATPLHDPSSPFEMTVKIARLDAHRQPQVVW
SQEHPTPVCKPCGATCWDSCVAPCDDAGMGNNSSELLHLVLPELAFELPATEVIPMEEMP
SIRVNETAEQFANRSKTFAKERQIAYILLLCAKDAAQNEHCIQGTEQFFVDPTPPQCSIF
FSHSNTSTVALQQLPAEGGRFFIGVNCTDEDSGMRAANITLQHIRSDGRVVALNFEPILF
AGDGGSLAFQEISVPRSDAHVSSKFAVTVSAVNNAGLTTTANSSALQRKLDQGTPRTVNL
TTEEPMGSSAEIVLRLKTSGDLQPIMAPVKITSVHGSDKIDLMTINLASPGIFLASDTVL
RISTDNVTVNADSKPLRETSYGQPPVKGIIYDAAQEVIADDGKGFHAEIEHLQIFQSSET
AQQDAHVIASSEATIIEVRMLKVENKLCVLKLNPVDGLGVDNDSTSTAVLRLFIPGDALV
GQDTLGFGILTASDLPKSMDENKGRVLFLERPESVGSINTTSPSLRKRIPHPPRPNAPSF
YLTVQGQLQKHLRLEASEAFVFAGARGQEGTLSSIVAVRDYLGGTWRDLAAFCDPSDNSF
DGELPPLDEGWMRVSVCSSGQGEQSSRKRRNTVCDPTDLSNRPLQLVFTQRNDALGFLDT
PPSVFLPFANPRVINEEESIAFTVAYQDDENDAVVYELMQSFRHGSSSFDSTTGNMQYTP
YPFVANITDRAYVRARQLPECDGPSEDAGLYELASPSVPVEVFITNVENPPYLRVRDALG
NIHTDLPSITIEHDDFWQVTMICIEFDPAQTCSVEIPPSALAFVEISTRISMTLSGASSI
APYAFSVAGVAVTAYVEEVTFAYKPNAPASGTESLVFRARDSIGNAASITTDVEILLNPC
EHGGICTNPLTLRGCECLSKVVGSQTSCEVGGGLTYPYSCACTAGWDGAVCDVQINECDL
LPCENGGTCIDLQADFECACSAFYTGKVCNEPTNRFAPVIDALPGRLNASEASFLGFEVF
RMSSQDADHGQCGLVRWSAFPLDAPIRINASSGVLMVAEPLDYEIFTKTELTVIATDLCQ
PYRSSMPLSVRVDILDTNDNAPVLAISPAALVDVREDALIGAGIAQASATDADSVFVPEF
SLVSIERTGSTGSGSSSGLVMTDLFAVDASTGAVTVAEPLMGFGDTEAIFVLIIRVADSA
TESPDNWSVLSDERTLSVHILDVNNNAPNCSATPTSITVLENTAPRTTVLQMVCQDADHG
PNAELVYALKDDGSIEAPFVIDPATGVLQVGPTGVDREQTELHTLTVVVRDNGINPTTKK
PDRKTIEVAVTVSVMDVNDCTPVFDGAPLPPVAVKEDSPAGTEIVVASASDCDVGANAAL
TYSLDTSQLPEHARSWFAVDAVTGAVTVTEVLSRLEIPGQHAFGTFAVGVVATDGGGHTA
RLIVSVVVEDTQSHAPVFKTPTTTVHVEENTRGVIATVLAEDEYDGPSNSQVRYCFDTSS
SSSSEPECSATAFDGLFAIADTTGEISVAGDLDYDGGAPSSYILRITAYDRGELGNGTVV
SLWTAQGIEVTVNVSNVNDNVPTCSLPNTFELSNATSVQGGECFVMLNCTDGDGTVPNVQ
VIGVFNETLQYNATKDCIAWIENVNRGTVKALLGRNASLSLLITDSDGTGSNQEKPKTMT
PSASEAVLCALESCSTNELPWWIFLVIALVVLLVIAVAILGLKRYLKRRRQSRRIDNNGF
AMNQLVDQPNGDFVREAAHNAAAAPGPPQSPTGSPPSVAQIQPSNRQPLPETPTELPPLV
GLQQLGGHRRPPRAGQQASAAPLSDNDLFATRQSQDPHRSSPSSCGHPVSLPGTPEETNV

>HolozoaChoanoEP00050Salpingoecakvevrii_P005152
GIDCELDVCSDTRSVQPGLRAKFYTDEYFTDFYDERVDGDIAISYGGQPLTGIGDDYWSV
EWRGMLRVFEPGTYMFSCSLSRGSCWVYLNESTTIITAGQPIELSHDISIYVRFSHTYST
ATFRLQWQRPETGYYETIPPNNFVHEVLCEGGCGEHGCCVAPNQCACAPGWAGDQCTEQL
RNCFPVEEALQPGILGRYYKEKARTNPTGTRIENRLYWSEDDGRPSGTPSDYFGYTWEGF
IEAPQTGWYQLELSTTRGAIRAWIDGRLLMSWTDRFTVWRHLTKGLHSFYSEFEASYSTS
IGRMYWRGPNFNRHLIPLPFVWYGTGECACMACAADRPNLNAPQFVSSTVTALSLREDTE
LGVTVRRFRGLDADTGDCATCVYTLEDDFGVFSLDRVSGSLSLQAGLNRTAVTAYVLRIT
VNDTEVPPLATSVNVDVTVTCATGFTGEVCDQCAAGYGGSTCAACVPCVHGTCGEGGLCF
CTGHFAGAACDECEAGFYGSACEAIPWLLRADPASALDLGGQVVRITGDRLDALGRSTIA
CRFGSTEMAGTAAGNNTITCTAPRHAPGAVGVSVVLDGTVVGNTLAFTFFAECAEEDCPS
GQGVCVFGECVCSLPWSGPKCTTRLYAPSSAPVAPVSVREGGFFSQELSVLAGSAPITWR
LVSGPAGVALEGAQLVWRSVTASLYAHQIVVEAVNAVGVSRITIVVSVPFAYSPSLQGSD
QSVVSPASTRLSGTVGGKVAPVEAQRRRRETTEEQQPVDLRIRRVGSSTIISVPATVIND
TFSATYFFGSPGTYEIDARHPNDPTFERSLAVHALGLELQSVVKAKTLAPGASTYVVATV
YNPTDITLGSLRASAAPLYGQPLPASITSLDVVLGATVLAARHSTTLTLAVDAEEARSET
GLGLLVESGDFSSMRAGAVTRLDVVPPAASLRASTSRVQAQVERGQQALVTIGISNVGDK
DTTARVVLASGTFVSLASPATLSIAAGARADVILQAAPAADAALGTLSSSVSVQYEGRSL
SVSYRFVVVSQNLFDIVVVVEDEYTYFAEGRPHVEGAQVRLQDTLGSRYVATSNSSGIAI
LTGVREGSYEMLTQALGHEANNAVVRVDGDLALPLTVFLYRATISYVWTVTPTQVVESYK
FTLELEYEAQVPLPVVTISPAQLNLDELELGLRPRIDFNITNHGLINAESPALELPTGHP
TLTFTQLVEMPPVVPAATSFIVPVAVESSLFTTTTTTTTT
>HolozoaChoanoEP00050Salpingoecakvevrii_P005739
AESASPSVRTALPTMSAALRVCLVLLAVGLASASESKIVMDKTSLTLEEGLNQVIKFTLN
EPIICPVSERECAVVVMLHNHGAKEVKLDNCVIKWTAQEWQEPRFLTITAREDYTDDTEK
TITIETDEVISRSEYYEGFNLPDITLKSRSRPSRQCRGTGDPHYTTFDGKYWHQYEAGQV
VFYKSTRPGRVFEIQAKMKLRPARNCALAGRENDDVVIIDVCNGFRGVVSRFSSPAGQTP
TITVSGNRYTVWFKSGAWMRAEIHGTVMNVYVQAPGIDYGYTAGMCGNNNGNPNDDTNGY
VINYIRDLKPDQKISYDLFNWRPTGTSTPNTPAPHSELCSYEEPVYVRPILNQPDAEDIT
NLVKQASEDADNQNLTFDQDGDIELPEVDPISESEATTICTNAIQASQGIEACVDVLFVL
GFNTQKYIDDCVLDLVETGDTLFVADAIAAAEAACAELATRDQTTWERDENGDPIAPNNE
LVDNLCPEDCNNNGQCVQSKCVCNDGFTGPACSIDTSAAPTLSKIDFPRCDTAGRLGCAR
EIVISGTNFYHGGVGELECKFGNAIVKGLYRGALEVMCPVPDIEHTGGEELTIQVAVSND
GDLWSNTLNFVYYDSVCQVCTAQGCSPNPQSCTIDEVCHLATVARDGNACEVCNPAKSSS
SWSFDYAHQHVCGPRFEFPSYVTEIVESAAAGTELVEINAINELVSADPNLVITYAIDTT
EAHVFGLKAHPEKPNVAILYVAEEVVVAEVDLYNFENFFGIVATDQAGNTAHVSVVVDLV
QTNQDPFFAEDNYNAAIDEDATSGTIVTTITAEDSDTGNDWGTIKYEWLFAEQSSTPFAI
NPSTGVVTVVGTLDYETQDQYFMEVKATDGGGQSHVAGLTIVINDVNEPATAITLEPSSL
DENDEAGAVVGVLTATDPDAGQTHTFTILTENTPFDIVNGEVVSTKAFDFETDPTSYTFT
IRATDNGSPAASLDAEVTVTINNLNEAPRDIRIAGSSSSLTLAEDLAVDQVIAEISVTDD
DEGQSVFCNLASSAGGTFVVASDQLVLAKPLDFETAPHLTIEVRCIDNGVPPLESDAYIF
EIDVTNANDAPEDVKLLDAQPVSEDAPAGFVVGTLTATDFDSDSGPITFESRNPNFVVSD
TACDPPNANGATTCTAKLSVASDAELDFETSPDGDLTIRATDSLGKYSDTSIPVTIIDIN
EAPLQPEWLNEDNEVAERSPANTLVGTLLLIDQDANQVLSAELLDSDGGKFELTEDNQDG
LYMAEIRLTEAGAGDNLVFVEGGDNTRTIRVRVTDDADPALSAEFDLDIVIADLPMALVF
EDKDCTAALSTPSIEENASGAVACISVANMDRTDIVATLSLDSAPEGMTLNSNNQLVLST
PLDAESTSSVSATVQAVFACNPTNPGCSVPDSLNKTFVIAVDSVNEAPVFAQASYSTVVA
DDENVGLTIATVVATDPEGDAITYSITNDPDNVVAINSQGSVRIINTPSEVTTTPNLNGY
TVTVVATSGDLSSSVPLTLVIKDGCTDKSCGPNAVCVDGFQEAICCTADMTSEPKCASDT
TFKTRFASTSDASSSSSLPLVIGAVIGALVLAALIALFVISRRNKPSSDMDPEMGAWTGG
MHATNPGFVNPDGLYAEANDFEAGVSNPIYSWYQPDMSRAECDEYLAQQGEGAFIIRDSK
ATPGWHLLGVKTRNKVVHEKIRLGDAGLYDLLPSDTALYAARQPQFNALPDLVEHYASGR
ASAPFTLALDNPLYDNHQLRQTREGHAVRGADLAPNDPNAPLLPLKSKEEASVAAVAGGE
SEDLYTNAAEARQVMSFA
>HolozoaChoanoEP00050Salpingoecakvevrii_P005806
CQSRDILTRPVTEARPSSSLMPSRARHARCPTRHPHCRRSRVLSTPHRMYELIRKEYQGG
GEVWCGAKTRGAQGLRIAYPPARPLGAHQPRTIARMLRSALLVVAAAVLLAQPAAAGCGN
PLPGKTTICSAPSPYTMPNPSCNNGGSLCWERYTVSENNPDFVTLVDCYCSCPIEWKGDF
CTLPGAICSQLCSHGGTCTGPDECDCVADWTGYFCREAVCLRDCHPTGGECPNAPNTCTC
KGEHTGATCNDCKPGYYMHDVDNTCVLRDDEYCNQRDVNAVYVAEIDKCECSYLQYFGTR
CEKVCPNCPKGQFKIGGCDGNEGVKCQACTPCKDGFTYLASGCTGNQNSVCQPCNTCPVG
TYNTGGCINGQDTSCSSCTPCKEGTFLAGGCDGIENSRCEVCSECPPGMFVDTECTPLQD
VTCTSCKPCPEGTIQTVPCTESSPSVCLGTVSLPTFPALEIGQTSNSLSIRLGRATLAEL
HLTISARGLRVDQDSRTNYDGSGTFASTTTPFDVIVPPGASAAHFTVTPYAEGVQEVTLT
IAGPDRNRFVSGVQFSSINGLIPIPPGEPTVWEFFGIPVGTLPVGEHTLQLNIEGVTPTL
HSTTPWELMSGTLYRTCGIVQLKAGNLYIPVALRGTLFDTTALVYSRPTASDCQGASLTD
IFLQQLTQAAAFSSSYFKSISDLLPTYMSIGTSAAEAAISSALADFEASLVDGANVPGLH
GSCSGLKTEAGVKYLAILWSKYSEIVVGGDKAPIPQGSALCLAVDVSKYAGRAIYIGIPE
DAWQRLNALSFKQKFDEQGWVLGRTDLQFAYPAVFISPSSQYKFWNGDETFTYAAKPSNF
RLQTTMDKVLIEAGKPDTIGIKANLHVDGIAYLNLGDPYQSYNGLFETEWEGFVDGRALL
TLEFFLAKKKAVWSVDAKAIVMGSFDGRGTSGAERQSCGEYANPQGIFIRFNMEYGVKGF
GEKILDSYIGDFLGFGTNIKVEVDSFLLYESTYDEQTGLTQSVGGFGFKMDLGRICLLGG
GLCMRVIFDLQLSDTGLLRRCDRFAEVYTNFPPGKVMAVRGQLLLGDALGPIMRSNEKSV
VTLAVHQESGDMIARFTMTCVILGITVDECTIFVGTFPSPFIQLNLFGKIFGLFTAEIDI
KFVLPRNIYELVMAWVSMPIRIRAEISGFGQQLRENVIKMIEDIVYFVLRRIEDLQKVLD
DILRKVRALYKPLKDFQSQIDSLNRLFDQAIGVVDFFQQKINEVRKPLEDFRNMVDSFLR
KLDSMCRIRTCNPICIPGCSCCRCRRRRGSEPFDLLEGQSLTRTRRLLNMPETKAILPAS
STLSRERRGWGKVCIPRPWCTGCMWKIPNIPCIIANVICAVLRLAVTILLRAAQAAVSVL
LEALKVVEKALDLAKIIVDKLRFIIEIAKAALAILAEFVKILELAVRIAEIALELAKAAL
QATLELATAFIRNGVGWLFDIDRAAMEATFLGILPQTFMVECDIWMFGGAIDTTVRIEID
FRDIFRSIKRAAKALVDRYLPQIFGRRRRVVTTPIDWEGAHRVLLALGVASHSPEHLMRR
SLPNFVNALDMPRHDEGPFRPGHYSHYGIPEHRQHLFRREDSEPNGTEVEIATTYQVFQA
KCLLFGDFVDYILTFTEELEDRVAIARQQQQAYEDSKNGIEGLDEPEKHKPQINSTAFED
DPLMNDLVVDYIDNVDMDSIARNATTDPEVTESVEQGQAAINDNNATAANAEESDYQKMI
GYLEVLNNGTGVYDQYGCEDTPSCIIATVDGIVQLFSDIALPAEYNDLVNMTEEVTEAAT
MLTNMNITIFNASANADIILHFINETITRDTFCGHPPNITAAPLSLYTIFPGEKITLPCE
ATAEPAPHYRWYKDQDPDHISDEQHLVFDSITANDAGVYHCEAYNHIGSTTANGSQILVI
GDASNELLFQISFNESQYTSLVHENNTESFVQSYIRDVATQLEVAFETIKDLSITAQGQV
SHTIDTAGMTEDRVNEVVRLFRQSVRFSFFGIKFGNETLYPVRFRRDFCRAPCLVVGVSD
VFGPSCVETQLDCPYGEGSCVFQCPDGYVFQSGQSQTCRTSHEFSGFDGVAYCRRENDPP
GTFSLRTRASAVPENSLVGTSIGFVRALDTDAVQTVTYSVAAGETDVTINSTTGELFLNF
VPNFEFGRTFEATVVATDDAFVNPMYAKHTFLINVGDVNEAPISVTLTGSTVAENTAAGF
VVGRFSVLDVDIGQSVSYLLTEGNQFFELQSNRLVTRMPIDYEQHPTVRVTVDATDGGMP
PLTISQSFDITVTNVNEAPRIAFTCVLTDCAVGTSMAAGTVIGKYNISDVDNAVGTLAVA
MDDTSPTDLRGFLRLDTVAKTVVLAKALTSLNGPIFRFTITVRDAGQLSDSISRTVENIN
YEPPPTTTPTTTPTTTPTSTPTTTPSTTPSTTTPTTTPRETTPTTTPTTTPTTTQSTTAS
TSPTTTPTTTPTTTQTTTLSNYPPTGITLTGTGRVREMSPPGTPIGRLVTEDRDIAQSYE
YFLHNTFGGRFVINGDRLEVGTGPAIDFETTVGKSYKLKITTTDNGDPQYNFTTTLTVFV
TNVNEAPTIGLSCATNPCELAIPADYNLRVEIAKVVYSDPENQKVTITLKDNSKGFIGLS
GESIVLLKQPTAGQSLPFSLSITDWDEFNPLTTTKNYAVSVGFSGAGSAGSVGGSSGDTP
VGLIVAGVLVGVAVIGVLVGVAVYFQRKQRADLAKLAPNHEKLKQLAALRAGMHSKMRAR
DANADSRLFQFSHPEPLLRDNGGEEDIVL
>HolozoaChoanoEP00050Salpingoecakvevrii_P012841
RVGPGHSRCICQSTMRVLLALAALLAVATAVQPTISISETELLVEEGFSKLIAFELHEPI
ICPISDIECSVVIRLTNSHPDEIELDTCIIKWTAAEWDQTRYLRVSAVDDFTDDREKEFY
VVTEPVMSRSEFYADFNLADIRIRTKSRPTANCYGTGDPHFSSFDGRPFHIFPAGTAVLY
KSKVRPFEVQSRSHSGRDSNGNTRPAVHCGIAALEGYDLVIIDVCSLRLQVLKRFSSPVG
QQPTVTNSGNAYTVRFRSGASVTVRVEFWSTIRMPYINIWTTAPGRDFSPDGTATAGLCG
NFNGNPYDDLPVKYGGWWYAQVTDLLPDQRPTRDLWTWTPPTVIPDGVELPPHAETCTYE
YQRTTRPILAAPDSEDITNLIKNAPDTNDNNNGGFVFNPDDQFDLPAVDLPTREEALELC
RTTILASTVVEKCLETLPSFENRTHAFIDDCMEDLAVTGDSQFIGDAVANIEEACAELAF
RDQSTWEKDDEGNPINPNSDLSNLCIDNCNDHGDCVNGKCQCHEGYDGGLCQLNINAPPT
LISLDQRTCDTSGRFSCDAEVSIAAENVLPSDKLSCKFGDQIVDAVHLGSVQVLCARPTI
NVDGAVEQRVQVSVSNDGVNWSNELEYVYYDAICQICKESDGSCAVNPESCTIDGVCLLA
GHAKSDNKCQVCDPATSVSEWSFSYQNSHVCGPKFDENSGYHASIVESEDVGYVLARGSA
VNAYVAADSSNTITYSINTPFENVPYEIVADPDNANGFLVRLTQSIVVAEIDGVNFVASV
SLVATDQDGNQAFSTLTIGLQATNRDPVFPDEGYSFTVAEDAQVGSTVGFVEATDPDNSG
QWSEVTYSWLLAEQGANLFAINKNTGAVTVAAPLDFETSANYMIQARATDGGGQSQVTNV
HITVTDVDEAPTDIVLNGTSIAENAPIGTVVGVVDTVDPEIFQTHTYVVNGPFTVNQKSE
LVSTQVFDFESFPAGKAMVNITITANTVGGSATFTKAFSIAVTNVNEAPHSISVSIASNN
VITLFENEPVDQSIAQITAVDDDAGQSAFCNLASNGGFFTVASNSLVLLKKLDFETVPEF
TIVVVCADNGQAALLSEPVTYTVKVLNANDAPQDVVLTDAQAVPEDAPTGTYVGTVSAKD
FDSDAGDITFAVQGDMFAFGDVTCDPNTEATGVVCTSRLSTFGSGLNFEGENPQPVTVVT
TDNQGLESETIVYVTVTDVNDPPSAPVFVQNVVEANAPAGTVVGTLTAVDEDAGQTLEVS
LVDSANGLFDIVALDARRRAVGSVSSFEVVVADGAVLTEGKKTIVVSVSDGTPAQTFPIE
ITVSPETLRIKLFTPDCVTPLAAPSVPENEANAVVGCLKVTGTTNSATFAVSTAGFEVVG
NALQLTQAANFEAAQQLSVDVSALVAGIDQAEQPEPVEFSVAVTNVDEAPVFTVASFNGG
DVDDDEVNVPLGTAKATDPEGTPVAYSIVDDNLGLIAINPTTGAVRLATEPASVSGLSYP
HTYTFGIRATAGARSTVLPATVRIIDQCVTNTCVGGTSCVDIGNQHICCTAGDERPACVN
VGASAQDKSSSSILPLVIGVVAGVVLLALAALFVIYRRNQAKNYRDSGDDLEAQPWTPQA
INPTFVNPTDEFNAGMSNPIYSWYHPDMSRQECSDYLAQQGEGAFVVRDSKATPGWHMLG
VKTRNTVVHDKIRMLDDGTYELLPGDGSRQPRFNDLPELIQHYTESNGAETPYHLALDNP
LYDNHNLAQSRGGGAVRAVVLDNDPNAPLLPLKQKERDFVAALADNGEDDDIYTNTNQAR
EAISSA
>HolozoaChoanoEP00050Salpingoecakvevrii_P013274
SFSRRLRTPSSAARMLRFAAVLLLAAAALAAPTPAFVTVSPTTATIQEGRDIAIKFSLPE
PIQCQTVDDANCNVFIRIHNTRPDEIALSQCHVLWHATEWQEERTIIVTGVEDFQDDGER
EFLLKTELVSSGAEYYDGYDPEDIVIKTQSRTVAQCSSTTDPNYHTFDGKTYTNNDAGTY
ILWAARHRDFEVQTRVTSGRNCGVAIRDGCDVVIFDQCSGNFVTRSNIKSPKGEGMVVQR
VDGGEAYLVTFPRQSSARVKVTLRLRVNRHGQRSCGWSGCRYWYTYSRTEWLDVHVTAPT
VDYGYEDLGVAVEKPRTTGLCGSFNDNRNDDPSAGSASSFRINHSSSLFVTTPSCVQGPP
RPPANTEYCEFEPEIVQRPTITHPDIEDITDLVKATLVGEDDPRVDYVFDPLAVAPVNNL
NESFAEALCTTAITGSLAYSGCVNTVGVNAEKFIQSCIVDMLLQDDEELIFGSVDAFKEE
CEFLAVRNVTLYAVNDDGSLFLSEEQLALGEAICKDECNFMGSCVRGRCVCQEGRAGDAC
QIDLESIPSATSVIPMGCDVRSSQPCTHVSVMGEQLLYSPNVTCKVGPVETDARFVGPSE
IVCALPEYDHSGALEKPFDVTISTDGTLFSLPIRYIYYDSKCQVCPGGDAPCTRRENTCT
IERVCYTAGEASAENPCLVCNPDINEFAFSYSYDHDQCGPVFSESSYAAFIAEEDSIGAL
IVDVDAHNELLALDHNAVVKYSLEGDDAGMFTIEAVEGGTATVHAAVIFNFEMRSQYDLT
VVASDNSGHVARAPLSVTIINVNEKPVFIDAEYTSTLAENKPAIPLFTVRASDVDGTKPV
DEQAISWGTIVYSLGGFAFESDAALFEISTDTGLVKTTGPLDYERRDKYVFFAKASDGDN
EFATVPITITVTNVNEKPEFIRITGTSVQENMPAETVIGVFSTVDPDADDVFTYSLASGA
DTRVMLKDLVDGDGVAQTGLVTTRPLNYEDLKGNTFSIEVTSTDAGDLSVSQSFEIRIEN
ANDKPSRIQILSLLDKSEMKNSTLDPSTLTVLTELPEDLVVGSIIGLIVVDDEDIGQEYF
FNLPDDDNGIFSVAGDSLVLSKALDFETSASQHLTIVASDSGIPSLSSDPFEFTFQVGDL
PDTPKNFRVEYEVPLTETTVPGTVIGRILASDDDPEQPMTLSIVGSSPFSLGTTECPSLS
GPTQCSAPITLISVVDYETTPVITINVHADSSDGLEVTREVKLNVENVNEPVRGIVLTND
KVPQNLEVGSLVANIGADDVDTTGDYTFTITTGDSPFSIDGDKLLLARAFEGQVTIDIAV
QDGDEFTETFPVTLTSESVSISLAPATVPEFFSSSASTSGKVVGSLSVSGGNTDAISGTI
FLLKSSVPAGGFSVSGRDVVVSDYAKLDHETVPTASVTVSVVFPSETRLAPVEETLTIAI
SNVNEQPVFVEEPGQQEISVSTAVGSVIATFRAEDPDGDQLTYLIVRGNDEGYFKLVDNT
VVLNKALPASLIGTGNNNIAIRATDGEYSVQAFMIFFVTGGNTEERVGSASSSSSASIAP
IIGAVFGALVLLALIALAVVWRKRNNNERPMNISSATNPMYINPEGHLPYQGAAYDAFVK
PEARDTDAFCPGLTNPLYSWYQPDVARDDVLDQLSDRPVGSFVIRDYAPTPGWHMLHTKV
SPSAGPASVRDDKIRGNNGYFSLMVRQGTPLQPEFDSIPSLVRHYATQRQTGLPVSLQVD
QDIYDNSNLSGARVARKGAHVARDADAPLLPLKDHERAVVEMFASSGGEDVYMNNREAAS
ALSSHA
>HolozoaChoanoEP00050Salpingoecakvevrii_P014336
WTAPARAAMFRMWTAAALLLLVGVVLRADASISLSSTDLIVQNQATTANVDVSRTATNVS
ESVMLSTSDFTAVSDAATNPSLTRFDDQTLTRYPNPLRVNATVTFEQNGRLYMVVANRVD
DQVDVFRFNGATMQLFQTISARTPISVATFERAGTRYIAIANYLDRFSSGGPTFTTASEV
HRWDGTQFVLSQAITTVAATSVRAFTVMHNGAATAALFFTYFKTVTIDEFTHNTASPLYL
WSTSEQAFVRHQMLDTVGPKMSLSFTTGGNTYLAVANHMQESILFGSIVQLARSFNQPVD
IYRWNSATSIFEHMQALTASGASDLAWLTIGGTSYLAVANQQRLSSTRQPEFEIPSLVYL
WNSESGRFVDIAAFSITTNAAGRVMPFTLGSRSYLVFSSDLRVRGMTGDLTRYYRFVAGA
NSRFDLVTAVQPAVFSLGIFRVGTTWRVLERSATSAALRVLALVSADTDFLAVSRRIFFD
VGVSQITVPIALFPTATTATNEPTESFRVSLSSPIGGTLGADTIQRVVLSSTTAMTLVTT
PEFTSVLEGSTPPAGPVAQITLGSGGPIDINSLTLVSGNPVHFIASQSTNPNRIDVLFNI
FGDDIDREDEIGEIRRALFEYTVGTSVARAWVVVVLEDVNDSPPVFPGSANTGNGEYAVV
FNENQEPGAIAITVTATDADLPTPLNYSIVDTTLPIYQGQVDPFVIDPSTGAISSTVMFD
YESFASAAEASILLQIMVEDPENPQVLFDTGEVIITIGNLNDNSPVFEEVSYSTVIPEFS
GGNGRIPVQGTVADEVIISRIAASDRDFAPVSYSILSGNGDGFFALVTDSTSDPAGPFAK
LVTSSVPIDFDVSVANPLLVIQACDSLLRCTPIQVRVDVTGINDNEPVFDASVTISNNAL
LVGPDSLETMQREASTAIMTVRASDADLNFLNSQVAYSLEGSGAANFEVSSVGVVSSVAG
AAAGIHQLSINARDAGTPSQSAIPKNSTVAILDFPRLNFPVTHPWTIPETATAGAFAANA
SAVVTVRKPASLSYSLTSGGSTFQISPNTGIITVASGVTFDFESEAQPKQFSVTVLVRDV
SRSVLQRRTTATLTISLTDVNDNQPEFQSPTSGTVNLDENVYFEENLLFTDADSVGTLAL
SVTATGRTRLGATSPTGSLFEVLSNGTLRSLAPLDAEAFVSHDLVVTLSDGSSESVQLTR
TVNVQNLNDNAPVFSRPVYMATLSEHTNISTVIPINFGVQDADGDVVTYALQGDSSILTT
FAVDSSTGVLTLIGPLDFETVRSHQFLVLASDGEKQSSANVTIMVTNVNEVAPEFDAPAY
NMSIAENGNAPTVLGSVSATDGDFNDTVTYLIESVTRLGPSAGQRMDATSENLFDMNSTN
GELSALATFNFEAETAFEVEVAAVDASGLRSLATVIVSVQDANDNAPMINAPASLTWLES
RAPGPLFTISATDADSESFDPIVFSVDSVLMGGNDYTGVVVVNANTGVVSVTTMIDREMD
GAQLVVVFRATDNGGAPGSMFTNHTFTLEILDANDHAPVFSGSLSRMVEVPEGGEPPEQI
FVAEATDGDATSPNRDVSYEIVSGNEAGFFDIDSGTGEVFVVEPLDFESNMTTFALVIRA
KDAGSPMRQSEQDLTLNVVVTDINDNSPKFTQAEYFASIFENSPSTFLEVELNATDADVS
DQGSLVYSLLITDQAGSFITGQPVFFFPDPLVPRIQTSPTVELDREARSVYILRLFVADG
GGSLGMATLRVTVLDRNDETPTFTSSVFQSSIPEMSPTNFFVAQVTAVDRDDSTTPNGLV
RYSIPSFVQGVRNTNARYFAIDEISGVVTVDASTSMLDADGVSNVFNVTVMVRDGNGTTL
IGFRSSFATLQVTVTDINDNDPIFRPFEGPEAVVEGSLPADPLVTIQVIDQDRSAPNNIL
NLTLLEDPTNGSFALSWTADPAGGSAEAQLFLISPLDREAFPDGVSLIVKAWDNGDVART
ATVPVIVPILDINDESPYFLETEHDVSTPEDTEIGTVLYRVMAQDDDEPGTDNSRIYFMI
DSQGPGNHFGINSTTGDIYIAEALDREMANMHVVVVSAMDLGVPSNPSTSSFILTVTVTD
VNDNAPVFGPLPDPAFLMEHANTGVVVLVASTTDDDEANTDNSRVTPSVQQVLGRRNDNG
VLDMLPSTLFAFNGAVLGVRGPKTLLDRETYSELIVTLRAEDAGSPPLHSLHSLTIVLQD
ANDNTPSLTLPAEAVEVLENEPAGTAVAIASVSDADYATNSFVSLQIQGAGSSAFYFDPV
RVESGGNMPVSGSSTLRTSMPFDRETGPKWYNLTIVAQDSGTVPASVLGNLIVTIGDVND
NAPVFQGTPYVRNIQENHEVNTTIVTVMAIDADDASVMYSIDPSSADAAHFSVDSMTGAV
SLLEAFDHEAQATYEVIVVASDGRGLNASTTVSGDILDIVAMPEFADSLVEVQENENVAP
AELYQAQATTPDPLQPGQSIVYTILPSMDGGSSWVSVNETTGVLTLVTPLDYENVTMFMV
TVRASVSDDSSLFADLRVLVEILDVNDNLPVFDITQVNASVIEERALVHVATVFATDADE
DGNAEVTYRIVPSLPFSALFAVHAQTGAVTTTSTGLDRERWPGPITLNIEAVDVDDQVSA
IPVTLNVWLEDVNDNAPEFLNTPYRVNISETLEVTGVVFDGIGVQDIDAGANGMVGPLEL
LSAGSSLSVASPFAILQNQLVLAHPLDFETQQMYEVTVRVTDMGGSDALSTNATILVYVL
DSNDQPPYFEERSLSLSVQEEVAIGTEIGVAKAYDTDAADNVEGAISYSLEYPTTDGKLF
EIDPVMGNISVAGRLDRDAGRPTLQFTVLATDLAGNVGRQPVTVTLEDINDNTPAFRRAV
HDEQVPESLPIGTEVAVLHATDPDEGSNGQLSFQIVSGNLDRAFRLVRLTPSTVSLRTAS
ALDFETHSSYELRISATDGAQDGARVGFATVHVTVEDENDNDPVFTSSLSGSILENEPVG
TFILQLTADDEDTDAGGNIARFELDENEDVPFSVNSSTGVILSTAVLDREQQWIYSFTVR
VYDDGEPEPRWTDATVTVYVADVNDNEPHFSCESQAVTLSEAALPNTVVATVTATDEDST
AELMYSLVTENCDGLFTVMPATGMVVLQRPISRMIDSVYALHIRVSDGASTDDVLLKIFV
KSGALQGLESVFDSLQRLRNYGMDMPSTTVEPSSTHVETQEPTPPTTDPVTTETPKESTT
PVPTTTEIVMDTTVADSTTEEPATLAFNASLVTTTSYGGRPIGACTFPFEYDGKVYHSCT
TDGPFVGGAWCSHMPQFDDVNWGQCDIEETFITQLNNGIFRMWTPEERISGAIARRDLEL
TRGQTYMIRMLTLPAGEGLYITTHANGTSEEAEMIGMPWIQSSSGNSRVIAFSGDRLYFT
PTEETPDTLYYHSTLSTDKGGMITIKDPIELGPGEVMSTQGLCHFPFVANGQTYHNCTCD
LIYPASFWCSLTDNFDADRQWGYCEGSAFVDCPSTSDFARKPELFQGSNSDVSSSARSSS
QSVGTVVGVMAVVLVAVVVVAVVHRQRRQNRQFRLVTPEA
>HolozoaChoanoEP00050Salpingoecakvevrii_P014598
EALTSTQADSESPVAAMLRFLAFAALCALACAQPATLHRPDAEAISGLASGIRPLRPEYF
FDASETFDMSDESASLLHRRATCTIPGPVEAVNTGYPSSDAANIVGQIREFILPGSAAYD
SQLTQLSATNNPNIIIDPSVGTTEDLVRTMTHDMVTRMRVLSDKLVAAGVKLVITDSYKV
ATSSSRVNEPLNEQLRYEGRLAHITLQYSNGARGTACNMFLLSHFAWESGFDWVFFYGRT
VNGVEEYEVRVAVTSELCGAELDLAFVLDGSGSLDSTDYQDQKDFVVSLATAFNQTTSRY
AVVTMHGPRTSHYAPVDGLEDCPSGTIATQNGECVCYYEATCQGPQYNVEQPETTKGYCR
AGNYELQPGACAGYEESWEPAEHPNCLFPMYFFEQSCTDCFCTDSANTVHYVKEDSYRID
YYFFQKASSTDLSNSLKNAQFPNGATHLSYTLEAVNEFIFNVENGMRPGADGYPRVLVVL
TDGKSNPGFEPNAYAEILHQRGIEIFVIAVGDNVYTPELEALASHPADRHIVHISSPDAL
PHVIDRVKHLACEASSTLDPGNGTETTVGNGEYKYFVIECDVLLSTVIIHAEDILGETSF
FISRTNSNPSAVDYDEKITVSSASRYVRFNRGSSPVYISALGSDSVNQFSLDFYQEGFAE
PQINVAPSEGTIGTQLAPYEVTGAPALSPSIPSGFTPSLKYSIAGPDANKFAINANTGVL
SFIGGEMDRETQAEFTVYRIGRDQNTPCFKIFQTILVQVADINDHAPTFGQLNYEVSVAE
DVTVRGGPSGGNGRRRAVTYPVALVTVQADDDDSGVNGEIVYAITEVTPANMAIYFSLDS
SSGALSLLQGINYEALDSELNGVITVTISARDGGGTGLFAPDPATVTITVTDENDPSFIP
LDIERTITIPSNQPTLSEVYTVPVEDEDGPVVPAETCCTMESSLLDDGKLAMTSSGCQIY
TTGQALTSADIGQYPATITVFNCKAGAERIDGSVVEFTIDIIQTNLHAPKFDNTSYVVKV
ANNEPISSLVLAPSISDQDEESNGGILPTYFCSIESGNNDGLFELDGNCKLLLANNIPED
TVSPINLVLKVSDGELSSQSTVVVELYEGCSPVPCVAGYACSEGVDYECQCVSGVGEDCA
IDYCAMEPGTCLMGSTCVNGETSLSCACAAGFEGDDCGTASNLCDPNPCQNSGVCTRVSS
LGEGGPLNFFQCECSIQFYGQYCQTEDTSPNACDPDPCNQDSGAVCVRVSSTEFGPKDSY
VCTQCPAPLTGQNCDTCPAGTFGEFNGAFCFFEPETTPCDSSPCENGGTCVPLSTNFLDP
PDQFRCECADTFAGETCDREAACTPGKCGDHGTCAETSTSPFFKCTCSDGYSGTLCGESM
VNCEDSDSDFPCAAGFSCIPTLSGGTCDCECPFMGAQCELKGGASCPPKANPCQTNPCVS
PSTCQAIATKDPLPGEPAVLDDYQCINCPSNRKGKNCNECDGDFSGPDCTDPNTSPDPCA
TNPCNNGGTCFSTQASPNEERTAFCVCPEGTGGQFCEMDTSECQAGNLVCLNGGTCVPSN
SGGKCECPTCYSGPTCARKRSNCNQSSTGTSSSSSDNTALLGGVVAGGIVALIIIGALIM
YVKGRNKQAGTVGPVGYSSTMDNPTFVNPGGDGQIDTLDNPMYGLGAGDHQGTYAGNYSS
[truncated: 5,150,109 more chars]
