# Supplementary material for: Evidence for an early cadherin–catenin interaction network in ctenophores
Source: Mol Biol Evol. 2026 May 22;43(6):msag123. doi: 10.1093/molbev/msag123 (PMC13245172; doi:10.1093/molbev/msag123)
Supplement: msag123_Supplementary_Data [file msag123_supplementary_data.zip › Data S5.txt]

>AmebozoaEP00005Dracoamoebajomungandri_P000228
XNNPYITMSQDVGLDLVLEAVSDAVAQLVLFSVESEENQTTLPDIVPGAQAVQKAVEVLVECVEEIASKFDSEPEIQQKMRDAAVEIRKSTQRIIDNGMALNENQFDQEAKKDILRAAKSIIQGTVSELHLTDNYDVVKIVKAANLCKEHIALSNGITSVDEIMDIARKLSASVVDLVKLVNARIAILVDPIFKRRLDNANSIIKAGVQQLVRCMGEVLKTPDDPAAKSAQRTQAKELDTAIEEIIEVTYLSWRQMFDSLDLDFGIDQPARPLLEQLRECHEQIVRELKNLDNAMENSVAEAAASALFLINGGIMEEVRIASSMAEDPECKPENKWEILEACDEVEKMPSEITPTTKAALRRGAGADVKRKLKSLEEETERRSAAVLAAAARSCSTGAKLEQASREMMSHLNQLDEGITDKDKGKTAMSMKAVQNDVGNALNMAKGLAVASDDRRRDQIEEQARAMEKHTPKLFDAVRAHLQDPGNIQAENKAHAAVADMRTINNNLVDAATLSPEELLRKKTQQLEEELARLRDAVANGDLQKAAEAIKAARQNIRDQIAQARILADECLDPVRRKKLEDAIRRLQQLDDQIVPLAKAALAGDKDAQAKLDALLREAADIGNIINAASEPSVQEDFVRTVARVDQKIDDLQAALDRGDRLAARQAWKDIEGGIEREIDLLRKLEEMETDPVKKRKLAEARANLERLLPLLRNAALNAIENPNDPAARRALDDLLRELREAHDDLPNVMPKEEERMERAAEDIASALAVLGPAAKRGDQPQALGAAKKAISGVGEMTDLAAIVGPRCSDPLQKKQVQQNAAALKALAPQLVRTTKGVLANPRDKSAQDALDEVIMDMNDTARSLAAAATAKPGHQVVDAACAINNLIDDLVKEAAAGDRPAVDHTNKCIARAVPRQVNLIKEYARSKEANPLLLKKIDQQSNELESLVPRLDAAARKAVANPRDRQAQDDLKDIAAKMKEANLSLVSATTTPVEQVKGATEAVDQQIERLRKAVRTGDVEEGKDALRGLEEAVGQQLMLARQLADGEEDPDKRRRLEDAMQDLDSAMQQIPDVATRALHGDQRAASRLEPLLYAAEDANHRIADVYTVPIRDEVKNNAEHIHRELDNLEAIGLDDKDAAKESAHKAAELLHKQKNLLESLAQQESDPEAKQRLEDAAKELERVMQQLLNATNEALANPRAADKLKQAIREAHEATERSVEAVMPPHSDQMVDQFKSLSDNLRLVPPAIDANDRPGFNRALDNINKACENQGDLARKIQREKGGIRGLDNAVQGLEQAKRNYNRAAESALSQPRDSNKRAQLNAAADDLEKASAKVMAASIPASSLPDAILDASANLDDALDRLAAAVRTGDRQKVADAMKDVDDAIDRLVGLARALAAQTDDPDQRRALLEAADALENLKPGLRQAASDAVAHPHDKEAANRLADMIQEAKQCNMNLAAAANPNLEDDILQGGARIMQGMKDVMDALKNGDVNGALQKMDELEKEMKKQAIRCKVLGSTTPDRNKRRALLEAAMAMQNNLFGMLDDIRNALLRGDHSTAQDLLQRLFKETFAITDKTENLLNPQPESSSSEEPQDEIMQAARHVQSVVNAPDKIDIDDSTAEGRIYAAARAIAHEMALMSDAAARGVNSEIIVISRRIHQHVQMINRNCREVADMCTDPILKEQVMSVAHAISNISVQLKIITAVKAAGGEADPTVKAQLVKCAKGLASNVVNVCNAIEIASIRX
>AmebozoaEP00005Dracoamoebajomungandri_P002906
EPSLAKIVEQITEQLSDAVAQLVVLVIALQEQNAEVPPTLPGATSRVGQAANTLVTVARNLAEEDYEDYPDIQNDILNAANAVEVSAANLIKSVTGMQQAKSRQEGWDNLVEACKVIAGKTILLLQIVYGAELQRIFISAQETNDSMNKLDPSQAKTNPQNFADNAGEAGSKAMQLAEYVRAKAEDADSPVLRDQLNDAADELEREANEVVNNANNLLTDPDNPQAQKKFDDSLATLKDNVAAATSPLQEDLDSARKDRERLEGAQEGGSLFVAPVVPGQKSAQDALKDEAVLAGIDKQKDLNDKLAAAARSPNADKQVQDILRDIDDGNNQLKKEVCAVANEMQDPVKKKQLMDALDDLESVAPQQAAAGRAAAPKGENDPAQKRLAEANREVDRVLDDIADAVSPGAGALGAVHDQRQALDNLKDAARGADKNDLEDAIEEVEATNRNVMDRANQRLAKVHHPDDKQALLSALSDLEALLPKEVSTARAVASDPHDKARQKELDDVTDSVQNALDKLDAVLAPTPDKVLSSAANDMEQAVRELDEAAKAGDQAKVADAAQKLQGANEKVLDEGRDLARHVDNPRDKQRMLDAISDLETLVPEDLVAASQLANNPRDKKKQQELDDLNDGVLAALAEVQRGVDPLAPLKAAGEQVKRRTEDVDKASRAADPAAVSHAQDKFEDAMGDFMEQARELQRNKTDPQSKKRMEPDLCSLENLVPSQIQAARNVMAAPRDNSSQRGLAEQNEGVRAGVDNIITAARPDHKDSARHAADDAARELDNVVYSLQDDDPDAAVAAARAAQAANRKLADQARAEAQKTHDPNRKRDILDALDELDQLLPAVMTSASNATKDPSDKRAQQELVDASDKAKEAAENLISTMAQSPQDQIAASAAKGKQDSDKLAETAKDGDVRGVEQAARALAKRTPKLATQARAEAARTDDPLRRKELENALEDLEALLPAQVNAAKRVVQNPNDLQRNKELEDATNDVQNAFDRLSEATAPSNGAEAIMDAAKKEKEASDKVREAARRGDEEGVNEGLGDMEDAIEKLVRNAQQEVANCDDDRERQELQDAINALEGLLQNLRPAAVRAARNPQDKAAQKALDDCLDEADLATRSIVKATMAEPIAVARHMERGLDGIEDAMQREDPRTLAEATRGYADAAPKLAGQARAVAAHTDDPLKKKSILDALNELESLLPEQAAASLALAQNPKDKNAQDDLCDANRDARNALAALESSMQPRPKDKLVQQALATMDDIDDLKDKAKNGNPNDIKDATKNVEDGTQKLKAQTRAVAASEADPVKRKEIQDSLADLESMVPGFSRVAHRVAQNPKDKAAQDELENRAEALKRAVENTAAAVDPASKGRKDKKLGQAADELEALLPQLLSAAKRVEDNPNDKAAQQELEDLLDQLEDPVTALGDAFGTSVTPEEQLRQIAEKEKRALDNAEEATKNNQPKELAQHVKEAVGAQKDQIEQAQAFAAKTDDPLKKKTVLDAIEDLERLLPQNVRAAQSAMKSPGDKEKQKELGDTVDDIKSALARIDTVANPECETAIMESARKIPQKGEVLKAAAAKGDGPGSEDALADLLAEADRLLDAARKAAADEQDPEARQALMDAISNLEDLLKNLGVTTRKAYSAPRDKSAQDALSDDISNINRGVEDVVDKAKAEPLAEAQKEKAALDCLAAASKRGDAKGVAEAAKGVAAANQKLAEQAREAASTLPDDRRKDILDAVDELEALLPRQINAAKQALLNPGDPESQSKLQQTVEEYKAPISRIEAAIKPSPAREVEALARKTNNDLGDLSEAAHAGDAQGTEAALDTVRDDVAQLKDKAKSAELHDGTDADALQDAIADLENLLSSLENSSRAAAAAPGDKQKQAQMDDDIHEIKKPIQKIVDTVKGDTSVPSNPQARAACILASLRKGKGKRRDNRTLLQAAGSLADALAGLSDDVKVQAYKGRGQGRKGKAALDLNSMLDQLDAVAAGQKVAPKKQQPVTGESLDSLIGDLEALAEGSKPKGGSLEESINHVAKAIQRRGQAVANDPTTGQHTSNIGTELAKLSAACANGERSQFLISARIIAGYVQALYADIRKLADKCADPQLKDGLIKSAQAX
>AmebozoaEP00005Dracoamoebajomungandri_P004551
XSLGCSQETSSNLNMQHSKASVDEVLEVIADTILQCVMFQTEAEETGARLVNIDTSGLKSAMAFLADLSTQKAAQWGDYDPSMQQEMLEATKDLATCTKTICEEIESIAYNPITKEGKIKLLKAAKLLLQRTVFLLQVADLYDIRKIITIAKECKDLNEQLVNSTSMEELPEIVRQYVFQSVSLAKIVNVRVEYIVDPILKKKLAKPNKVMQVLPEQIIQLHVLVLQNPSDEESKAKRDKFHDTVNYAIDEIIMITKQTSATLFAGLDLDLEFGDEDEDTLPMFMGNAGIESARARIDAGIASLAEALATCDKAAATAACKLIQEGVNGMLEASKHPYLNDAAERLAKAVRDMFASSKDALSGNPRAMERFEESVRAMQSAMQQLCDKSAAVVVDPISCDQQAVHAALSALAAAVSAGDAQAAVKACNGVAAAVTQLTEDLGPERNRLQNAVNSLAEAMRNLFTTTQDLLKNPQDPNAIAAFEKAMAEVRGWTDEIAGAVRPAEGDMSAADCMEMARIKVAVANRLLVDRCEAGDAQGAADAVRAVNAAVLQQAALAKALGAVSSDPVRRDALLRAAAEIANAMRGLVGATKQMMTDPNNPNSMAGLRAAAHALDQACYLTSAAALGPDAKLLDTGAELAKCLSELEQAVIAGEAAQLGPRINEITESIKRQMTIAKPIANRVTGKRKVDLLSACKEIAAALGGLKDSLPGLQQNPNDTGTQQEFLAGISRLADAGVALTSSGLEMDPESAMASNAARIDEIASALNNAQRADKKTEALAASEVLEKALARQVVLAKINASKKGGKNRAGLIDASAKLSNAMAQLSSLTQRATSGDAMAAYELEQLLEDISNINQELVEATIAAGDLEEMVEEDAEQLAKLIAQLGTVDGASAYDPLVDIADVLSRQIYNAKILANKHTEDPKKKEKILQHVAVADKVLKDLRGATAQLLKQPNDASVHNKLNQLLGDAKASGKSIASSVASAPEQKLLANGLGLERDLELLAGLVQQGDVSRASALLPKVERRMERQARYAKGSVENTEHPEVISELEEGAEALRGLKDELSRTGNAVLSNPQLQNQFRNTVGKVQDVNTRLMDAGQRVIVGELPPKQAEAKAAVVEINSMATAAEALDSITKDLVVDDTPLGRLYGTSQLITSEMSKLSLAAASGDKMEMIRVARAIAASVAGLVGNAKELAATCTNPDTKDRLMSMAFAGKNFGTQLKILCCVKAASMSPDSTAEGQLVTCAKGLCHAVIEVINNAEIAS
>AmebozoaEP00006AcanthamoebaCastellanii_P002015
MENGSVAKIVQQITETLSDAVAQLVVLVVALQEQNAEMPPTLPTAAQAVCGASGTLVSVA
RALAEEEYSDFPDICGQILGAADGVEQAASAMIIAVQAVATAYDRQAGWSQLVECCKIIA
GKTIILLQIVYGADLYRLFACSDQTNDTLNRLDTKLAIADPQAFADLAGEAATRANQLGE
YVKSKAADTDSPMLQASLAEAADLLQQDANDLIEAANALLQDPNNAKGQQALNQQLAKVR
AHIKKVTDPLQEDLQTVAQDLERLQSATRGDKQTLDTLFAAPKPAPGQKSPSQDMADEPA
VLLAYRGAGLAERIESAARRGDAGAVAAATTAMDEANRQLQAGAALAASTMDDPVRKRRL
QASMEELEQLAPLHRDAVQRTLKDPKKQKELHQASQQLKTKYDDIADTLRPGAAAAAAIA
DYKKASEKAKNAAEKGDAAGLEAAFEELQEAATNLQRRVDARVAEVDDPVTRREVAEALA
DLLKLTPLKVTAAKRLAKAPRDRQAQNDLADTFERATPSLAVIETITDPTGDQEIIVAAS
QGEKESEQLCAAARNGDKDRVAEAAKRLTRSNIKLAKQARARAARLEDPTRRRELLSAVD
ELERLLPEQISAASEVAGNPRDQAKADQLLALTELVLAKVAQVEGSVESAAPVVAAAKRE
KKKLAGLNDALSKGDPKEIESALKGLQNANDVLLMCGREEQNNKVDPHRRRDLSNALDEL
ERLLPLQVKAAKEAKEKPRDAAAKKAVLEINGLVGNAVDDVVRKAVPAPKDRAASALANG
LDELDRLLEAVKREDPARAALSIRGIAATGVKLGDEGRNQAHATDDGIKRKGILDAVDEL
ERLLPLHMASAREAVAQPKDKAKQAKLEEMNERLKDVAGAVLMAMADNADEAAASAANQQ
AKEVERLSSAALAGDAHAVEMAAKALAKKQPKLAQQARARAAKTDDPERKRDILDALEML
EALIPGQIRAAKDATSDPEDAQKRQLLEDTNAELVAAFQQLSEAMLPTDGARALVAAVDK
ENQAMEQLRSAVQKGDTAHGEASLNELEDALRQITQTAKTEAIHSDDDPKAKKNLNDAIS
ELEALLMKLRPLANAALANPKDKKAPKALTDDLDKIAAATDKIMETSKAAPLAEAQKQEK
AVEKLALAARNNDPQAIAATARSLARRAPKLAEQARAQARKTDDATRKKAILAIVDELER
MLPGQMAASLAVANNPDDDQAKKALDNAMADYTGMLGMLEASIRPDTKDKVPEAAERELA
NLARLLEQTKKSDARGAEETLRQLEQDNDLLAQHGRGRAARDPSAKSLREAVNDLENLMA
LVRDCARAGLKTPNDKRSQEDLEEFVKRLGDRVNELAEHMDPTYRNKKEREVARAAADLE
SIVPRLNDACERLTKNPGDRKAVEELEEIITGSQIPLEVLERSKQASVEEEVMQSRMREK
EALSNLEDEARRGNLEGIETEARKAAMAQETFLDRARRRAEEAKDPSKKKRILDAITDLE
RLLPETVRAARRLAQNPSDAASKKDLAELSLLMLAAMEQGEREMVPSVEAVALETAKRLP
SETDKLLASVQSGDERRATGALKDMDEMMDRLLEQARSAATLETDPRIRKELQDAVSSLE
ALLATIRPSVIPATRRPGDRKSQALLTEAARGLVTSLNSISDALKAEAVVEAQLQEATIS
RLSSAAKRKDPRELAEATKTMAGNHKKLTETAREEASRSDPARKRQLLDMVAELDNLLPR
QVIAVKESLQNPGNEEKLEALCRAVDSSRAAVCNLQDALHPTPATAADKLAARELAELST
LQSFARRGDRVNVETAITRINQNHDEAKRQANEASARAPNPHDKAALAAAVGDLDALFAT
LSRTARDAAASPSDKQKQLALEDSIHQMRKPVDTIQTSIKDSTTKSHFTAATAIIAGVRP
RKMDARSLLDAANALAGHLNSLASDISIQAHKNRDTSMVKATAALDLDSLLSQLDKIAAD
SSKRAAVMSPASSSASMSSLIGDLEMLAQASAPKATSLEASINQVAESLQRRSRVAGGEA
TTGRHTANIGSELAKLADACKGGQRQQFLISARAISTFVRSLSVDVKVMGDKCPDPELKE
RLLKCMQALQNYSIQLKILASVKAASNTPDPDADQQLAILTQNLGQMLTGTISAVNVAHL
KYHVGTV
>AmebozoaEP00006AcanthamoebaCastellanii_P004685
MAEQDTGMDQVLEAVADAVAQLVMFSVEAEENNSILPDIVPGAQAVQGAVNALVDIASQM
AQRYGSEPKIQQKMLEAATTIRGATQQIVNDATTLSRDQMSQQAKKSLLRSAKEVLQGTV
SELHLADKYDVIKLVKAATLCKDDVQRSYGVTTADQIMDVARTLSANVVATVKLVNQRIA
ILVDPIFRRRLDTANEIAKNSIQSLVRAMGDVVKRPADATARAEQRRISREFEEAMDEII
EVARLSCKSMFEGLDLDFGLDPPARPTLLELRACHERIVREVGNLDAAANARTPEAAAHA
LHMINAAIMNEVRLATEIADSCAEDVHKINILEACDRVEKMPSELTPAAKDTLRRAADPS
AKARLETFEQQTIDASAAVVAAVALSSSAKDNLITIGREMDLHLTQLDDGVDEKNKAKAA
KAAKNVADDISNATMIATAIADAAEDPRTASAVRAEVDNINALAPGLISATKAAIAEPNN
ALAAAALHKETGAMREAKDRLIDAATLSPEELLAKRARELADELRKLEEAIRAGNLPEVA
ARLKAAKAKIADQLALARALAAACTDPVRRKELEAAIAELERLEGQLLPVSKAALSGDKA
ALAELERLLTELGRVEQRLQDAAKPTPDEHLRQLNADVAENLALLADALARGDIAAARRA
TDAIRRALDKEIDLLRQLEEQETDPHRRRQLAEVRERLERLRPEFDAAANHALEHPDDPA
ARAALERVLRELEAAGRNMDRIFPSEDERMAQLADRIKRDLDQLHAAAQKGDSPATATAV
KTAVSDVGQQLALASVLADKATDPLQKRKIQEEMGNVKALTPQLVQATKGYLASPNDPKS
LEALRNAINDINAAVQALSAASTMPPEQQLVEQAAAISSALADLQQHAGQGDREATAVDN
RLISNAVPRQVDLLQQFVESQGDNPYQKALVEKEGAALKRLVPELLTVSTRVAGNPNDQA
AKKQLAELVESAKSLNNALLSATTSPDDQILTTTSTVGQELQRLGKAVEERDMPATDASL
KALKDAIAQEALVVRQLADKETDPQRKKDLLDAINSLEGLLSQLGLVAKAAATGDQRAKA
QFDQMVRDMEAANNRIAELTTKPTKQLIAENANQLHRNLDQLADSLNKGDKEAAKALLGA
TQKGLLKQQNLVKAQANRTTDPRQRKDLLAALHDLDRVLNDLPLSVRSAINNPADNPKAL
NDIRSAHGAVDKSVNAVKANEEFELLTVFNRITHNVNAVPHSVQTNNVPARNEQVKGIKA
GIDEEKALVDQLRQRGDAKLDEGKVRGALADVDSSFKEFLQQVQVASAAPTSASELKKLA
DAGEKLKQHHVKLFHGILGDPAKLADAVIDTNYALDDSLDRLQAAVRRGNRQDATDALHD
AVDNLEKQAVLMSLLADQTTDPKQKQALKALAQKFTDAKARLTADTHQALAHPNDKAAQD
KFHKTVQDTKALNAEAVVQSHADLERDIRNGQKAIADKMQAIMNALNAGDKETAERLLQE
LEKDLKKQAILCKVMAGRTTDPRKKKQFLDAAANLQSMLNQLGGPFRDLLMKKGGEKDAA
EFMNKLFNDVFKVNQKIEDGLAEEKEEEEEPKDEIMQAARHVEKVVNMKEINADTAEGRI
YLAARKIAEEMALMSQAAARGANSEVIVISRRIHALVGQVGTNSKAVADACKDPILRDQA
RIYIFFFSFFFFVASRLFALVMSITHAINNISVQLKIITAVKAAGGTTDNSVKAQLVKCA
KGLASNVVNVCNAVEIASIRV
>AmebozoaEP00006AcanthamoebaCastellanii_P005011
MQASKATVDEVLEAIADCILQCVLFSTEADETGAKLKSLNTDALLHAMKFLADLATKKAA
MWGELDKKMEQEMLSSTKELQQCVIAINRDIQTIADNPISKDAKKSLLLAAKSLMQRTVF
LLQTADLYDIRQIIRLARESKDWNDKLVDCRNVVDIPEVVREYIFKTVSLSKIVTVRVNY
IVDPILKKKLEKPNEVISTAPEQEIHLTAALIQGQAGEAELNKRNAYHDQINSAIEEIIY
YTKESSSTLFAGLDLDIPLEEDGEDSLPGPLLGAAEMGIERAKVDAGLALLAESLATADK
ATATAACTLIKEGIDGMLAADKHPSLKGAAERLAQTLRDLFAAYKEVVAKPGDKAALQRL
QAAMAAVEQAAARVADLSAAAAMDPITADAMAVHDSLRDVRTAATAGNANATSAACQAVA
EAVARLNGDLDDDSRKRLQAALANLANKMKGLLSDAQMVARNPRDAAALAKLDATLAEMG
DLTNTILEGARPAEGGMSAEDRLALSQAKVDNALAALSAAEARGDAHEIANALKAVSIAV
GQHAALAKAVAAASRDPEAANRMNDAAARIARAMQELVNSTKMVITNPNDPAAKKAFADG
VRSLQSACAEGTAITLSPEQQLLEANAEMARNLDALALAIANRDSAAAEAALADVLESLK
KNMMIAKAISANITDPARKQAVLGACSQMAAAFNAIKENAKVTAGMAGLSAAGAQLVGAA
MAKSEEALMIANAARIDGLVRSVDEAVRAGRTEDATAAAAVLQKALHKQALLAKLAADKK
PNTAFSGALLDSGAKLTQATGGLATPHVASAAGGNATARNQLSGSLEEIQKLNDLILATL
VSPADAEDRIQQSADDLVRRIDSLGQVSGASYEELSAIADDFAQQILLAKAAADRCKDAE
QRNKLLTAIKKAEEQLQQLRTLTAQLLRTPNDPALHQAIEQLLADIKKASKGLAAAVASP
PEDKLVANGASLQADLDAVTRAINSGNGSAVSGLIPSIERRIDLQVATAKLAHRNTEHPE
VQEILVAEAKRLETTKPALMASLRTAAAAPTDSAKKSEALKHVKTAQQANAALVDAGKRV
AAKEQPRARADMSKVTSVAGAAAAIDAALVGRSAYDDSTPKGRIMNASRRIGLEMAKLSQ
AAQRGDKKEIIRATKAISDMSVEIGKHTEEMCKTCRDPKIIDQLRSSAHATRNFGIQLKI
LSAVKTASEGVDSTTEGQLVTCGKGLASAVIALIDTAEVGDLKRTFA
>AmebozoaEP00023DictyosteliumDiscoideum_P004467_XP_638018.1_vinculin_A_
MDEVLEMIADAVSSLVVAITDSEEKNTLFGDMVPGVELIQQAVNGMAEAAEETVSLIDEEFIGQLESTSKQLKNSAGQLY
VHAVRAREDPWNRVPQKDAIKAAKQILQNVVLLVLIEEQSNIKVLVNIAKKAAEGVRRIDEIENIKQLDVMIGDVNQLQN
ELVKRSQRRSEGSHNPELRSKLEDIATMVNILSEQHQASARDVCRNPREETLRSKRSELSSKLLSAIDDLIYTIKLIFEN
NTKFVDLAFKWKPVRTMAEDEVTRASAVLIDNLRTLPKSIEAGNGPAAAREIVNAANLQISNAIIVANRCQDPVKKKMLL
KQIEELKKLTPMLISAMKPVLENPNDQEAQKHLESVIYSTQKASEALATAVVSSPAEIVAASGVSLARDLDSLEEAIASG
DKKRAQVILSHIPSAIDKHIELANALLETITDPGQRHQIKQSIERLQTLKPRIIENANRAIANPNDHEARKNLSSDIKEA
KKAIGQISQPYEVVSALNTKIHNDLDSLIKCIDEGGPDMQVKGVQYAKDIANSIKKQIEAAEAYAQTITDPDRKKQVLDS
IEQLKKLTPQLLEAIRACLANPDDKEARKRLDDVVRRVKEASSNLSQVIQPTADELKEEKRKRNEEIARIEAEEKAKARA
LLKAAELARIEAEEEKKRLAIIEEEKKRLAAEEEERKRAPKLVVPEGPVNKAVFGAAADVAQALESKVRDGTPLGILVQL
SDEIAQQMALIASFAMNGDVKGMITAARKIADTIKQVQTQAKHIADNCTDPRLKQNVLTYCDCGGNFSTQLKILCAVKSN
DFNDPTAEEQLVTCAKGLSGAVINLVKSSEAASIKQRKVPQQ
>AmebozoaEP00023DictyosteliumDiscoideum_P006575_XP_640719.1_hypothetical_protein_DDB_G0281499_
MEQLLEAISDAVSSMVLYSVEADESNAAIPNILPGAQGVKSTVDYLVDLASKSAALWDNFNQPDMKVKMIDTCDKIKEST
GFLLESATILSNMPFNKPAKKILLKGAKGIMEHMVVLLQQADLYEVTRLIRYCRRCESKLKIFIGLDPGETFFATAAQDF
VTSTVEVGKIVTKRIGEIDDYALKKRFEEANSSLKVEVPVVLQHFAYYQRDANDRHSFDQGHIVAKTIFSIIDEIITVAR
LSAKSPFDLSMIQGLDLRDDDDLKDVNILISQEKSRLLSAIEAGDGKEASRALKAIKKGLTDQIVISKALAKSTDNPIEK
KRLEDAARNAEFILDSIVAQFGQAVEELLSRPDNSILFNRLKANLDTIMEASDQMVTSSARLSSNDVSEATKNLEELIEK
VRGNISKSEFEKLAVNIPLLQPTFNDILDIVDGIAMGTQDATIKQSLEFASKEGRNRGSEIIGRLEQLSKQLEKNPNNKR
EIELEMNQLLTQLNQIGRDLLKAVSLGTSNQIYETHKSIEENLAKLKQAVLSNDQKEVTTALRAIRKGMNDQLNIAKSIE
RITEDQQMKDALQAAILKADEELNDLIKNLYTSTQEAMLDSSNPKAIAKLDESIRGIDEMNQSFLGAVSRDIMTENTKQM
ELKLAQLVHSLKSGDQQLTVQVLKGVIEDIKKQGLVAELASNSIKDSDEHRANRIKERAVDLTNTGPNLVKSVKANLIEM
NSDNLSALVQNIGQIRETNKDLNNAVFMSTEEELLENSAKIDQEMRRIQTALANGKPITEQEINSLMKKMNNQIRLAHQH
AKSMKDPNSKKILLDTTDNLNKLVSLLVDACKQSIDNPSDEKAKQKVKDLLNEAIKANLDLIGNSFSTAEELVYGTPNLL
KLISKLEEAMANGDLDEIKRCFKELNEELSKQLFLARIAEASITDPERKKQLLEAIADLERLQTDLYPSVMEFISNPNSK
EARENLQQLLRKLKNDVERVSSISSTSPSEHLESKSYAVANELNKVERGLHSNNQAEVNDGANKAIAGIKQQIQLSKHIA
EHTDNIAQKREIIDLSDRLEKQALVLQQAIKESLANPSSAAHKEKVYQASCATRTLMAQLIAASSSKVPEEQIITTAQSI
KRDLDNLSIALAKGGKDAEKAIKEFKSGETKQKIELLKAYASKVQNPHQKKQINQAIAQLEENVKQSIDFVEKTIGTTTD
KPSTVEQQKKLKELIDNSSVAANQVISVSTGSNEDRLLSKAVKINETLDRISKSAHGGNKADVDSNVKELREELGDTIQL
IKQASENVKDPHKKVALNEIAEKLKLVSQPISNAANNTISKPSDNASKTELNNLINQTKELLGKAVVNSTNNDNPTQQLD
QVLYKASNDINRLNNAVESGDQKSIGDSLTNLKDTENRLKILGNSLPSNSVESEKVKKSIQEISNQVLPSIINNATVILT
QPKDSNNSKSIVNKESKKALSDLSNVISITNKSPEEKIIANGTVLHRDTDQLNTSTKQSKIDPTQVQNNVDTIYKTVAEQ
TLLARALANQTSNTSRKQSLQDKSDQLEKLLPELEKANKDIQSSASSGKPVDKQMVDRLDKITNDIKSINQSIVSEAINE
KLEKEHKEREIREAAYREEQERLRREKEEREKAQQDEVLAAAQKIAERTKNLNKDQTPEGKLYSTAQGIAGIMRDLSIAA
TTNDKKGMITCSKLLAEQVALYLQQAKETASKCTDPKLKEQIITAAQAAKNFTVQLKIIAAVKAASDDDDPSSNKQQLVK
CAKGLAKAIVGTINAVEIGQIRVK
>AmebozoaEP00027FilamoebaspATCC50430_P004211
MEALDEIITAVSEVILVFEQAQNEPNVDLIIKKENFEVLIKAIEKMIDDEAKAAQQIDDPDLKQQMLNANSEIFDAKERLRVFLNLQKPDAKDTQDSKLIPKSSFDLLHKELEAIVKCMVKQLKITDQCNVKIIMDCLKRNLECVIRIKNVENANGLALIAREATKYVLELQVHLQTRMAELTDPDLRKRLQVAADSLKANXPXMISTCQQYFENKSAENAQQKERAIRVVVEAIQEIMVVIQTSAKFISDFSLLFQLPXQKSLGSMDXLTLNDNDSNTLGQASPALESRPMKRSPRVEQELGRLYSAAVRRNQPETAKAADNLVNEVQQQVQQAQLFASKVKNPQKQKEILDDCKELQHLTSSIVKASKDLYEPNSNKDEIMRQLDDMIGKAKVINKRIVENTSPELLLAENATQLELSSGKLMSAVRKGDXXGAIKAASEVTDQLKQQIELGRLAASEMKEGKNKDIVLECVDKLEKLAPLILHALKKALENPNDLAAQQELERLLQESKDLTNRMNVAILEDKLADNNELMTRQLDXLLSHAKRGEKAKAADAIRDVSDTVRKRIELGKALASQAKDPAMAAQIKAGTEQLEKKLPELIVATKDALEATPENTAEIEKLTDIIDEIKHNASRITASKKVEPFQHRNALQKSNSAKIREKDPDATAEEIIQNTATINDNFDRLLNAVAKGNQQEAVAAAKEVTGQISQQVALGRHLADSCADPILKKKILDACNDLEALVPVILQSTKHALSNPNXPKAFQTLKDAINSAKEKNKVIADAAEQLRNKDKIVAAARQVSKATKESQLTQVAEQKSLLDIASSIAKEMELLSLAAKNNSKADMITCAKRIAEMIGKIQGFSTEIANKCTDPILKNQLLSISKVPKNFAVQLXIISAVKATSGENDNTAKIQLVTCAQGLANSVVXTVKAAESASLKCPKA
>AmebozoaEP00027FilamoebaspATCC50430_P014324
HCFLLDVVVEPLVDSISELVLAAVTQSYENIQKCCLDISERTNKLVLIAQQVATASTDVDLQIEVANAINGIAAAIEKLVVGFTAILTNTNPKTQEDFAAAARDVGEAINKLVAATDQTSQRKIMVAVKEALESAKQVQESAFRGKDALLQAAQINVDKTVRLVKAANLAAGATADEKKKNMFLDGANSVKALSPKLIQVAKTVMENPQDQNCKNDLDGVIREITSAFTLLLSAAKLSPSYFGKLNETFEYVKKLIEMARSLEEEVSNLYTAVQSGTQQQFLESAKLTASKAIALAEQAEAAMKLESDPVRKQIIKDAVAELREASSAMIKASKAYRENPTAENKAELDRCYQRLEASIKAVIAASGKEIDDSTPKGRLDIASTALENASKAVLRSAEKRSAEELAADSELLAAIALQYAKDAEAVANEISDPVKRKAILDNAQAIKELSQKIIAAAKKVLANPNDAQAKKELEELHAQLTQKITAVKRAANLMPGSDEDVNVNNLSFALDGKSPEAQLIQAATEGAHAALQLAAEAEKRAESITDPTKRKQFQDAIAHVKLCSKKVLAASEALAANPYDPVLQKNLADAQKELDDAVHKVVQLSSQNTKDEHELADAMAEMKISNDSKNLAASNNNAIKMAEEVMNDIAALFGDPNKKLKPEEVIAGAKQLSTKASELAKQLREMAEKTTDPVFKEKLLQSAKIIRDGSVQIKILSAVRAAGGEDKSNSVAMSAKGLDTNIKEILKIVNAEMLKNRFRATVKQTIAINKVVNVWKSKAKK
>AmebozoaEP00029Vermamoebavermiformis_P011197
MTNIANGSKILKEATNFLVDSASKTTTAWSNIGSPEMAAKMQEAGSLIANATQTIIDSAH
ELSVDFFKQSAKQAILDAGKDILKGTVRLQQFYELYEIVVILRQIEICRIKLTYAREDTF
AVEEFSSILFVLIRMLERRVLRVHDTKIKDMLEQSAMEIEKTIDPLRQNVQTKPQDNKTK
QLRESIITALQAALKKAEEATKLSAKSPFDLSLLDSQVNRGEVFEEEVIASQRGLEDQIE
ALKKAVLGGDEHEVDKVLRGLRKEIEDQLEAAEENAKGISDPALRAKLLGAVDLLKKKLR
DMLDKVGDAARESARTGNLQLLEPMLAELMSASAAVLTPRARNNVLQHAANIEDLLDELG
SAAAKNNGKGAIDAAKNLRAELLEMSELGKILAQNVDDDPFRKKRLMEAAAELSDLGDML
ANAAEILAKKGASPELLKKLADMINRVKGAMKNLINAASLTTPQEMLENASEINKELDTL
KTNAADPKKNAQAIVKGVGRVGARVKPQIAVANAYAEHVNDAEQKKNITEAAQQLQQSAS
ELALAAKGAIGGASDEAKKRLLAAIQKLRDANDRLLNSVTDAPDEEMMALKAQIADGIER
IHLAVAAGDVKAAAAALSDLKDSIKKQVYLARLVAGGIDDLELRKKLLDACLALDSGILD
NLLPALRMAMENPKDTAAIKKLDDLLAVIDKNTSALVTLSKEVSPEDSLAQNAKKLNKTI
DRAHQAILKPSAPDATAALKEAREQLAKHKQLIQLAVERTTDPKHADALNNAMAQLETDF
QNVVLAAKEKLTNPATPDSKVTAAVDAFKKQATLTGQLALKLKQVRAEAEEAERLRRLKE
EEEMKNKDEVYAAAHTVEKVVQRIQLEFPHDGSPAGMLAKAASEIARAMKLLSEIAKKGD
KNQLIMNARDIANYIAEVVKWANKCAEECSDPLLARELRDAASVAKNYSVQLKILCAVKA
GMDADDPTAKKSLVICAQGLAKAVVNCVNTSQMAKLKKKLI
>AmebozoaEP00727Mastigamoebabalamuthi_P011325_hypothetical_protein_1216
MPTGSPRGAAPRRTLRAAALCCAAALHQRLGSDSPLALIDVPLLQSIFLSYVAPPPVLVGCWYMHRGVPVESEMYGSSSFSASILRAGSPAAVLAAPASDGIPFFARLEAFTGCVAAASVSYLRSTDSDGYDPVHVTLHTWDPSSGAALWSLSWYCQRMEGEWKLLAYDVLPERGAECLAFCTDSGICIAPISGEQVGRVRVVDGTARLSPYILQWQDRARLLALSWSAEEHTVRVVCARTGAVLRTAKIPAVSEENSLLCGWIRTQSPLLQPGYYFVCSDQCEAMLLTRISDARSYSFSGACGMLPLGAGRYLLNHRRRGLPYIVTVTSRGCSIPRALCAEASRAMQQSPAVGVCGDTVYVVRPGKRASRVVCSRLETGREVHSFVLPANETMEEVLEAIADNVSTLVLAMSSAESARPGTQLYLPNLVPATHMIKEAIDGMCEAARITGQDPNVPADTRAVVEKTAAELAADAAGLEAGATTAANEPARAVEATKSAIRCARSILQKVVVLVMLEDQLNIQIFFTVAKRAADVVRRISAADTVQGLSAVVSEIPQIVGEFLRRTKRRADNTKMPDEKAKLNSSLEAFSNDSSQHLSAARDHVASPSDAARKATAEIGQRCLASIDQILAVVREIFDRNAKFIGAAFAFRAPTSIVEDEVIAGTRELNNRLDAVALKASRGDPDTVAATRSAVEQANQVLASAKAAADLTADPCKKAFINRGIDDVQRLVPQVVGQVKTVLQDPSNKQAMADLDDLIRATKTASDNLAAAVSGSPESALAHGAGDLVKGMQELKRDCDARDIEAATRDLRRLEQNFDRHIDLANMYAEHEQDPVKKQQLLEAVDSLKKAKQRFMAAARKFLTNPTPEALKQLDEMMALTQQALFTISPPHVAAAALAQDVARELEALLEAVKAQDQPEAVQRAKNVAASMRAQVSIAEQYAQHLSPARRAAILAAVARGKDAAAKMVEAMKDALQNPGSASHLARLEALTEATRKARQPSSSKREGEGSHSRAAAEIAELMQPTAEEAAAEKQRGIALRKALAEEVNPTSAAKLKVDGPKDAQIFAAAVKVESSVPYGADADTPYGKLLNSSHNIAQLMAQLSNFAAVGNKKGMIDTARALAGAVHEVITQSKTMADKCTDPRLKSDCLNYSQACQNFIVNLKIVCAVKAASDDNDPTVQEQLVSAAQGLANSVVNTVNACSAAAVHKSVRNAK
>AmebozoaEP01124Arcellaintermedia_P020361
MSFEKLLESVADAVSAMVIFSNDAGSNSAVLRNLAAGSQAVSGAVLGFVNEARGTVTLWN
ELGSLECANQMDEACDSLANSINQITTACQDIIKDPHDNVAKAALLDAGKDVMKSMVAIL
QFNDLYGVMVILNQIVVAQTLVEKAEEDHFSAEDFGDLIRTIVGGIESRFEVIHDIKVKQ
QLEEAKGEVEKLGIGLSTIVVRALQDARIKQKIPVIVPPLLQALQKATKAVKLSAKSPFD
LNMMETEFQYHDDEFIDEITVTTSDFHQSLNAVKKAVKSGDEFELERAIRAIEADLKAEI
AAAEEIAEETSDPQLRAQMMAKIKQAKAEMGNLMQKMQGGTEQALLTADFSSMEPLLEGA
YKMFGGLFEGTAVKELLMAGDSIDALFNDLVVSVDGNDKLESIALTKDIARELERQKVYA
HSLADIVNDEYRKQRILGSVDDLLNLCADLPTITMEALDRVPGARDRLEALKIDAQAIET
DLLLAATNTTEDELLDGGIKITQALSALSPLMQCPLQNKDLIASGLTELLNQIKHQSNVA
SSWAATIKDDPALVDNITGFSQQLKAAAAPLAICVKKVLATPGSGPEYEQARREYLEAVN
KFTHVSQSLVSSVIQSPDAELEGLQSKMSNSLHKLQEAMASKDVQAIAIAIAELKKDTKG
MTYVAELLSGDIDDPDLQRLLLSTSNSLAGKLDSLLNASKTAIKNPKDQKSKNDLDDLLK
DFETTLGSVINYSDSASPEDQITGNANSINKLAKKFVREVETAPSQSKSLEMLEKKVVKQ
KQLASVVSKRCDFDPSLGQKLLDETEKFDNIFTAVKKMSGELVKTKPDKKVIANIQNTTN
QLCDQSTLIGHLAQNVKTGKKEAEEKAKEEARLEEERAKQQLAEKQKAVELAVPIGIKEV
WIDAQELKTLIQDTQLLNDSSPVGSLAGIADSLAKSVQELAALSKNGTKNQIITSARQIA
TMVDKIGEHIAEVSKNCRDPILNREMTDMGHVAKNFSVQLKILCGVKAGLLLDDDKETAQ
SLIICSKGLCKTVGDIVNRTQIAKLKPITGAHPPPK
>AmebozoaEP01126Amoebaproteus_P058844
MASHPLAELLESVTDAVSALVLYASEAGNRGVVLKNATASDGVAIAVNFFASQAQHTVLK
WQELGTQEMAEKMDENIHELRSCTEKLVNAFKSVVRDPTDDEQKNVLVQEGKDLLKWMIA
IIQQNDLYGVMLALKHTVLAQQLISDCDFSTFAVDDYDLLLESVGNQLSLRLEVTHDAKT
RQILNEARSELERLREPFATVVKRSWVEPNFKTKLPVIHHPMLLTLEKAVKGIKLSAKSP
FNLSLLDNELSDFVFKEDELEAITVSAVDFEDVLRAIKKAIQEGDEFELERAIRTIDKDV
EAQIEVAEEIITQIANEHLRDEMTKRVTGTKTEFYSLMGKMKQESHAALLSNDPSRVDDV
LCGVNKMFNTVMEGKALNEIQTSVLSLGALLDELPTVIDARNVSEAKALTKDIQNEIKVQ
KVMANVVADCIDEEFRKQRVLGNTRKIEVFSVAIPTSVTNSLQGVPKAREQLEKILFGMK
VVSGELVTAVSVSTPQEILESAGRIDNTIRNLNLLCQSPFSHEEEIITGLQSLVGKIRPQ
IQLINQWAPSLKDDSEKSDLIQAKVCALQELVTKVVANTNNLLKSPPEGNEMLTAKKMVL
SSLEKLSMANKQVVRLSMDSTDDMFEGHCGKVSADCIQLKAAIKSGDVPTIAQSLAAYKL
DLQDSLFLAELVKLDLDDEKLLNNLLSTSNTLASQLDNLLPAVKAFAGNPNSVETEKVFD
EYLSHLTEDLEGLVHLTDLASPEDQMMFNSKSLGTLTKNCLKNLENKDFAKAQTKMKDIK
KKTSKQLQLSALVSSHCETSPELAQQITEQVSKLENLRNDLEGHVIKLQKDPTSRSALSK
VKAACNQFRKQAELTSEISENIKTCKKEAAEKEKEKAKQARLAEEERQKKLQEAIPVGLV
EIYEAAQEVGKVTQNFVVDNTPAGSVLDVANKLAKLMEQLASLSKMGTKQDLITLTKNIS
SLVNQLTTLSQETCATCRDPILCREILDMSHVTKNFSVQMKIICGVKAKLILEDDPTSAQ
SLVLCSQGLCRAVGEVVNLSQVAQLKHK
>ApusomonadidaEP00031Thecamonastrahens_P001224_XP_013753794.1_hypothetical_protein_AMSG_10327_
MSSNSYSHSRKMVQVDAILEPVADAVSQLIVFSADCEEQGIPMPDLTELSGMVLGATTPLVQVAMEMAQSSRDAKLKDAL
PQAASSVQGAAQRLDGFCQQLLATPNDSGARDGMVASCKVILDGMRELLEATNDSEVRRILKACQESAKFTKMVTQTAVE
SDFLSVAQHFSTASTTLVRLTNARLEELSHPELVTRLSAAVELVRTNAPLVISSHKSVLQTSGAAAIKTREFVVSDMAAA
IQEIATVVQIRMSSISTVSAQDARMLNLASIQSNLRTCLAAALAGDAAALAAAQAQLDADFSELIARARAAAAACTDQAL
KTELLTLAKEVEAALTRTKAAQNALCADPDSSAKLAAARSAQAELERLAAALTGVVKDALLLQAKSALGAMPTELTSVFK
AAQAADAAGFRSASMSMGGQSKLMLTGARQWSDYVEAQSIVTGITAVTRILERNLPQVVTAASTILQEPSNGPAKEHLAA
LTKGYQSQLVELEKYLVDDEALDARILALLDRIAGQFTVLSSNVAAGSATLQVLATTSLVTKHETLFDLAATYASGELEA
GSREAGAVSDAIASIRPLLAPLQSQAGTAAAAPSDQAAARALGATISEIKFQNYTIECVVRGRDLPNQASAMASAREAAI
AAMGGMLAAAALGDVPATMALLRQGDEAYRRQIALAREAASGMDSLLQRKAVLEACDALEADLEVLAPAAAAAAAAPGDA
AAQTELARAVEACEADSAAIEHHLNNKPTEKEEVAELLDVAPRTLDAMEAAVRRGDAAEAQVAASDAAAQYQRIGELAQS
IDVDDPSKAARAQVAAQNIATASQGLEAAAVAAASEPANTATQDTLGALTQALRYNAGVVDAALKRELQPEQEMAELRTA
VEATYQAMQASAEAGQPATTAEYAKQIQDLNTRYAELGRQVAESKLGSNPAAHEAACAACTDLTAETSNAGPASAAAAAD
PSDAAKRDELATVVVAMRDAQDRIERALAMPAPQSAEAAFSAHQVRGANALDLMVEAAKEHQPKVAAQYAKQAKREYGGV
LENARTRAAGADAVSKSVAEANIGEVEAALASLDEAHAAYQAAPDDAGAVAALEAAADQVKASTATLEATLNGEMNPQQE
YANTVIHAEATMEQLARAVKAGDVAKADALAAVAEEQNRRLATLAQALAQEQDPQQAAIVNAACGRLNEQLDSMATVVTA
AASDPNNIHAMDAFEAMVASIAAEKEKISSVLGDDGTGAVAAAAAGGAVMTAAYLATSGDNSPEAVAARAALIETLMGET
DALLDDIKAAATAGKVQLTKVLTAQGEEKYDSLAALVEAQAGALDDPLAASIVAAKAAHIRPQMAAVTAAANATAADPES
ADKAETLDTSIRELQGTVASIDDGLKGKLDAQEIVATLVSSGATNLDALETAAGAGDSQQALARRKQAEKDYGQLLEAAA
SLESSLASQDAKDDYNDALETIKEQLGELKLVASRAAAAPGDEDAQDELADATHLIKHNANNVARILRGQEPLPDPLAPE
EEEEELSQDPLMAAAQQVSRSANKWDASENEMVALAQQIGDLMAAMAEAQKAGDKKGLIEAARAINKLCAKIHTMAAEVH
KTCGDPRLKRDLEVVMEMLPTIGVQLKIMSTVQASALAGDRPDPEALHSLIVCAQNLSNAVSQCISASQSASIKSMKTAV
TVVAAALKWKKLRKKKR
>ApusomonadidaEP00031Thecamonastrahens_P006006_XP_013758576.1_hypothetical_protein_AMSG_04909_
MASTSGTVPKAGGPAGEVSYRGAFSTAVDSLRTAPAGFEAELSALVDGWTPASAAVRLTGFPAFAATDLATKATVAIRTL
RSAQPTHALRVESDLCAVAATRVSDDSLPLELAISKFGAVTGPVTEHVLTTRANQANHHLALLAAESPSALTALLSDRYT
QVGVALVEPGAGAGAGADAADGGELTVHIILASEFDASKDGGSTASLTYSPADPCPVCSAALGIDPVIKAEGAFFHVRCF
SCCMCSVPLAGTGYYLYPDICDEAYNDPDGPSPAFYCADHRAAASAVRAAYEDKKAAAKRAEEDEARRLAAEQAKASQQA
QARSARARRGRESMRKRSEALEITAASENDLADQSDSARAAMDDMRGVSPGVGSVLRDFDADPASDGGSRKPLDAAQQAR
AAKTRAAYKRQAAMAKTVAMHEPDKTKAARLVDGAKAVESAYPALDPNKPYSHAELGSILDNLEAAGLGLTAPGAAAAAK
LRLRMKAVEDKAAAGDAAAVNEELGGLSQDIRDLIDAARANRKYLPDEASQNELDGALGRLRKVGNEFDDAARRAVDEPE
FLRVLRNLRKVGGDEADNINALLRDGMASQLRDDLAAVPPAIRDMYDAARAGDMARFVPAAKALRDASAKVLAGAEALAE
RIHDPQMGATLRVAAKKLGNDTLTAVEAGVDLAKDATDADAKARLGEAVAGTKADLDEIGGVEARGRGALETLVDAVNGG
RPADAARAAAVASDAYAKVADAAATDGNAPRAAAIHNALDGLSTAAEADASASPPGVSPPLAAKIAALRGPATAEQDALR
AGTAAVAAANAGDGAGTAAQVALLAAALQEQLDAARLGAVPGMDPIDLAALLGAADRLQDALAGLTDALTPANAADLAAA
VKKAVAEALAASLALGKVMDSDSPAAILAAHLAAESDAALRSARLAAARAANGDAASRAEVHSQVARATGLHELLASLAG
QVSQATARPMDAQTASMVMSGLKKPIEAAAMRAVGDNQPAALDSITAAARAMGEVAVGVTAGTESPFSLHLMDALNQAMA
ANSAAEAAALMVQVKAVHEALARAGHEAADMLADPVSAKAAHSHFDNLGPATTSLERLVAKGDPAGVAVGVQLAKAEIAA
AQAALAGRLAPQTEAATRALMRGAAGDHDADSARAFMDQSESQSLRLVAVGRGIADETDEARVRFVIEEATELQQQQGLL
RDVLDADLRSGGAHSARLAAEVARADALSDNILAALSGRPMSQLSHVPPTAESAAAAAAAAAAAAAAEAEAAEAAAAAAD
GSAEATAGQGLDSAARAVSRATAKWNAEGNRMLSLAEQVAELLAAMSAAMRARNKEGVVAAAGEIVTLAGQLADISNTLS
SRCPDRVLQGDLRTLTEAIPAISTQLKMMARVRMSFDDGADSDALGVVVDCATSLSNSVVGVLSASESAVVSMLAAGVDV
DGDLMWKRRT
>FungiEP00129Allomycesmacrogynus_P014245_KNE68247.1_hypothetical_protein_AMAG_12921_
MLTSTTKALLDPISDAVAQLIVITAQAELGSTPIPDLREYAQQIAVNVDMLSSAGESLLDPEALAIETGGVMDVAKLQAA
MTDGCKQVRSAAAQLVAVASQLAADPLSSTGRNHLVDATRGIFAGTQAILNTYDESEIQKIVVVARTLPLRLTQLAAQVA
TTPTAPDLVTHIKRHAQRSVFLAHLVHARVPELLHPPIAHSLAAHLARLEQAITAAVAATRVILAAAAAGGQNGGVRVVG
TRHLLERHSGAFARACAGIARDVQRTAMDAVDEADEEDEAANVAWEPAAAEDARDLRDRVRAAAEAAHDGDRAAWTAAAA
HARNQVETLRCALPGGTARYEAALKRVEDLLCSPVPLTDDEQTAVVEAAEEIVRDADADARKVAAAPVLDALVAQLPARI
AAAVGASADEWTNRAKQARALVQAIQDEVADRGVPLDTEAPDALTELIDCLAQPEPPGAPEAVQNLAIHTADAIKNATKD
NLSTPRAVPSPTDRLVSRIAEAVALAETAWPNAAGARATEELAALMQDMHARRVLLDDATNVALDKIQSVLAGTTLNPAD
AAGLLGMTLSTVDQVIAAEKANRLAAKAATAASLAPAEIKALVDQVVAEVTDLAAVGAESWATDAPHVAKTLAALRTALA
ARGVPVDADTIRTLDALHAALQDPTAPSPTARVQLAGSLSATADRIKSAIETHARSQSHLTLATTTATASTTTPATIAAL
ANQTFAHITDLTSHPGTWPTAAPRAAESLASLRAELARRGVHLDPDTDRALDSITALLHLPAAPNAAALGELAAAAAVVA
DRVKAADVASRGVRAGLALDALATAAVATRTLMENPKDGVAGFRDAARGLVRVVRAERCPDVVADLAAHAHEVGTAAEVV
VEGGAGEAAREYLEMAVGEWTKALERAKEKVVVARYEPEVMVASSAAKVERLAHQVHLSKTRGAVTLTSDVASLAAAFRG
FVAAVKREADNSSSVEYVTRLARATAAIDDQDPNAVLAAVQDVSNAIRDEKGVHVAALAAPNVPHVPEPEVAGEVVPPAA
APGGAVEEVAEGVGKLAVEVPVVAEDVVVVEEDAPEPLSPKEAQANPLKAAAQELVMETSKWSRAANPVVHTASDISSRL
RELAEQYQLDSPAAKLTLLGSTREVVQLCQLLDTHIRQIVDQCTDKRLRTALARSADLIPTLAQQLKILASVKASSPAND
LDAERGLVVCAQNLMTAVRDVLRHAEAAALRVNVKTAATVGIAAIKFKRNLFLGKGRRAAAAAAAAEGGASPTTPAPVAA
AALPTAIRASSAANAAAAATFADPSASRSRVPSAGATRTTPARTFGPSSTTSTPAEPAILEDAVGAMPVSSVRAAAARFN
VEAARAIPAGVTASLPVSRRTSTQPLEGKDAAAARRTPAAPAMMTGTGRIADLLTRKPAQEK
>FungiEP00130Batrachochytriumdendrobatidis_P002564_XP_006677439.1_hypothetical_protein_34648_
MFTKTSKQVLSPLAESVSALIVIISDSELNGTPIPDLSQLSLALESQLANLLNVATKIVEQQMADVQIKKDMPGACEEVS
TTSKILVSSVKELKQNPVSNLGRTQLLEAVKGILSGTTHILQVVDDAQVRKILAASTVFRDHLSGLLNCPSKQSDDQLFQ
QKAKAYIQCVTQMSQRVVVLAQLASQRVGEILSDFMQQELQEAIKVLTKESPLVVSACKMVITQPGIETSASIMKSICEQ
LRDASLRIDEIVLWKGDEDHSTVINQISSHENAEKRRKAAMHMIVEPFSTLNVSESCQKIYQNYLVTCKESLKELQGSLS
TIGVTKQTTFSYTLANELQTNISRLEELINNTKYSEFSTANKDAIDVEIKELMSSIDKGFTILETSVSRCLVGDLVSTIG
TLSEPTRPGSLVSTMLLSAEAQDCVAMAESNRQFILANQKLGNLINHTLSATEHANPQQCQLVRLKTSRVEKLQCAVSLA
SDMVRVNPTDNISREHFKTIMASYVEAVRDLQAVVIMQEGIFSADNLVFGSKKAFDQQADALCADLAQGVKPEIMAHRLA
SLQAAASQFIAVAEKEKEYSEDVGYKSELDMKLNIVQTVFNGLVANVQTLMLQNVPVTADQMEGIHLVVENLTEQLSSLG
STVGSYKGGSDEVLIKPPPVSAAVISIESIAEVPVKSEDKDLECVNQQISTLMVAGPPVDSNRTSRPSRTSFVEDEALRA
LTKMVSETVVVNEIAPQMLTVEEAILNPIKAAGQELMVEASIWATENNPIIETVACMSQRMLDLSQHHQKLIYSGQNAGA
KRLFIQSAQAILVDANTLLKVAQPLAESCTDRRLRIQLNGTLTHMTTLAQQLKIVAAVKASSPLDSDRDVQLISCAQNLM
KSVKTGLRECVSCSLRVKKGAEGSVSGGIIKFRRVIYAENNS
>FungiEP00157Rozellaallomycis_P004141_EPZ34882.1_Vinculin_alpha-catenin_domain-containing_protein_
MLTFTSENVLSPLAETVTAILLHIEETNNKNLPLADLSKVASNVQDQLSNLINVGTSIQESILNNQKFYDRFSEAIHKLK
KSLSDLDVSINKLQKEGRDSEAKEVLKSSMRDLLEGTAQLLNCNDEFEISHIIESGEKSLTYLAKIKETNDVSTFAQLVK
PTCQEFVDLISYTKSRASELLDERIKVELEDYSEKISKEASILISSMKCYLSNTSSESNRSLKDSWIQALQDSIVAILKI
VKGEEENDNESDKDKTNKLWDFMDMKEKLALAIQYYKMGKVSDSKSVLEKIESDIVSAEQIINQIPLLAGNETVSRGISK
AKKDISSIISLISESNSEESENLNTEKQFSDINNLFLKLDKVTKQTIAGPVRKAFDEFKTSENLLFYDKNKGHIDEMLTT
IESKSPEDAKAIFANFQNAAENILNAGEIISHQNVYSQNEIQNYHRKSIWAYKNLNSAFTSCLSSKTENSNGFKQKFVKE
YVRDVFKTYLPVIQEYSELLLECTSPLDKENRKNKSDNDNSLMMNSLVEALPQSDHKLKKDVHAQEFTETKVNEEKGSND
EKFQSDGGTEYLLVKEEQPKLLSQEEAIKNPIKAVAQELFVAASNWSEENNPLIRTTNDLGKHIENLSETYRDSTFKANL
IETTKKIVLLTQSIIDYALYIAEHCSDPKLQKHLVEIVERLPTIGVQLKIVCAVKASRPNDLDTETQIITCAKNIMRTVK
DTISACESAYLRYTSEPVASHPKLMTLKNKRITKDQNLITDFADLKFVRKIYKIK
>FungiEP00158Paraphelidiumtribonemae_P007764_putative_Catenin_Cadherin-associated_protein_
MYTTTSKQIMAPVAEAISELMMINLEAESGNTLMPDLTDIASVVDAQARNLVNVGLSMLETGDAQLKVDMPPACDEILKASTGLVSSTVDLQMDPKSKAGRDALLAACSGLLEGTLHLLSVYDDQSVRQIVNHADVCISNLEQLKTVYDIKNLIALVKPTCQQIVDLTHISKVRVDEILFQSLKDRLNAAIDGITKISPLLVSSSKTVAQNPKNLPAVETRALCVDNIIEQIRTIREVVLIKDHAEDGFSADSSKLLDNRKDVSRQLEDIMKLVKSNNAEELNDTIEVFHFSTDAILDDAREVTRYGSGANVVLANAQILEIEKVRKDIKDSALDAVNGNDISKQKVVYAHLKNAEASFRALEATLDQTAANLVRDYIVNHRDHADAQTALGVMYNSALAGDSDAVKRLSAQRQKDGEKFQSTLELISQRSDNPQAQSAFRNYRRECVAVEKMLDAALASVAVAPADSSAKESLLSAVGAFENQIKQSQMLINKYSALKISDMLGSDVAQFKNSMAECQIRVAASDQRGSKEQANNASNAAKRFLQTIREEVELVDDPQQRTSINTQIASIDFSLKDLSDSIARADTIDKFGNVVQKSNVLLAHLLTAADYSRKREVNFSKSRLTSIPEPDEEVAKPDPALNAAAKAKAAKEAEEAALLAKKKADAEEVFITMDGDSVTVPRGQGTITVDGVEMDIVEEEAPQELSHAEAMANPIAVCHFHLSL
>GlaucophytaEP00276Gloeochaetewittrockiana_P023387
ASQKQLLDSAQQLDQLHQELPPIARAAAANPGDARAQAKLAAHTAKMENAIDMISKAARPPPESETAKIKRLSAALLRQSKSGRIDSARFLSAAQTLAGYINGLPTDGPADLDSELRKLQENAARQARTSRVVVSSSLDQLLNFLKDIGKNTHDPKTFDEMIQAVANDINKTARYGDDSDPVTIHTRNIALALSQLAEAAKTGRRQEMIQAGRDAAQHINLLYQTLLPLANQCQDPRTKDRLLRAIQAMKNYSTQLKILTAVKAGSSGQDADTEDQLVSVARSLGSNLAESLSCVYTIKGGKLLDSKPSYSRPSAGGRAPPSAFGSSSSSSSAAPRSAPAPRGGAAPRGGX
>HaptistaEP00300ChoanocystisspHF-7_P025019
VHGGPATGVGGLRSAAAAVSQVSDRWASEGNAMVAAVSEISELMKALAEAAAAGDKATML
SKATEVAALVKRVAAMAAEVGKNCRDPVLKRNLAVVSEMLPTVSTQLRVLSKVVASSDDP
ASFEQLVACARNLAGAVVGTVKAAEAASITSLKAAATTVSAALKWRRKAKARRG
>HaptistaEP00300ChoanocystisspHF-7_P035053
EYMGDVKRAANKWDASENEMVQISMQLGDIMAKLAAAQLAGDARTLIESSKEIQELCKKL
SKMVSAISSTCTDKRLKSQLDQVAVMIPTVSQQLKVMSAVQAAAGSSDPTALDNLVRCSQ
NLSAAVVTVISCAQAASIKSMRAATNVTMAALKWKKKTAFKKKAKA
>HolozoaChoanoEP00040Diaphanoecagrandis_P020764
MKISIKELHNGARLAENTNPLATTTTTKNMTERRASSASVLEFKKHQPNIYVHTQSIEGV
LAPIAEQLSNLIVITGSHNKKIPDLTKPAKAIADAGNNLIAIGTQATTRGDPELQQSMPI
ACATLKTAAETFRKGTVGLKLDPLSVKGRDLLVQGVRGLLGGTTDILMSYDGFELRKIVR
TATKILQLLKISEKQLLANTLDSTFDSHFEKQVKKLCPLVDDRAEELCNISHKERLKKAV
QRVEFTVPLVMSSIRIAHKHQKSIEARENYKFAVGDVHDAVTEIITVLTATDMDDHNFDL
ESSMIAVCINNAQEELLDFVEETPMEMLECDVLTALAKTNDAAIAMETNGRLDNVVDHIE
MCIEQSSAHPKVAAIMANALAKLNTGELTESQAEKLVADAQAGGTLPEPQQHEEVTQSAG
GSRSEELQDLCQDIRTLLSDLRVKPSERAVGDLQTKLSVLDTVMKRAAVDGMTTATLMDE
HPADRLIEASETPDSDFDAAVVHFRRVTKRMVDAARTLSGTSMDFRRGGMIDVTADSLLA
VSNQVVNAVQVARDSPDDTDATTQRELLRSRYYMDLDKLKDTVVEMVDAALIIRSDFSFI
KSMADTAIKAAKSGLAAAARAATRKLRQRIGHVITIGTVEMENTEDEAYQAKLDIALAEV
EDADPLIGAAIKALVKDKTNVQKIEGFESSLTRAVDAVHRLVACMERIDLSESMLNSTAD
AVDELVVDVRAQVRLHEADKATNATAGFVDATNQSPTLDTKRKGSPLSQQPTPLHSPTNV
STPYASPIVPMATPKIITSSFSPTPSPSSPMRSQLSQLSQQQQQQ
>HolozoaChoanoEP00040Diaphanoecagrandis_P020765
QPRAPDNTTSPPSARSQHIDVQSTPPPSQTQTHSTGIALSITHPRTPIITQPHAGGYRPS
PLNQATSTPVHSLSTSSTPINPSRHRAMEYTPLSTMQPSTPSDSVLSTHGTPFKGLSPFE
RPGGQLPVMRAAVKLRREANKWSEVKNPIVAAAKLLSTSMASIAHMSGKTHDDMGDMITM
AQKIVADGAMLIAGAKVVTKRCSDKRLKQDIQGFCARIQTIGVQLKIVASVKATSSLENA
AEANAMLFNTAQNLMDTSQHLVRACESASLKLLPTTTDDDTTEIEWRRKSPQTRRKTSSF
YQQYLGSPGPNSPSSVQQHVNVNITPSRHALADSPHLKLPL
>HolozoaChoanoEP00042Codosigahollandica_P054346
KSSPNTSHAADQAISLCRNLMILLVLVQTAHCQALERQVDGGMSSMAARGVVVSASRDTK
DAAPAPRPRRHHPATRSIHEALDPIAQHVSQIIVLATKASVLTAPLPDLTASGDSVRVAV
RHLIGVARESASSSGDALAKQQMPIHCTQLETASKLLLDALLSLSHKSSSADACEILMEA
CRGILAGVTQVLITQDEIQVRRLVAFGESLIDGLAEIQVVKNLSDLLISLRALSETLVTL
ARASEARGEEMLQSPLRTRLIMANETLRKSSPLLVSAMRTYVENPTNDQAKGSKDFAIGQ
LLNAAHEIITVVTSTDLEDESVPEQPGRLALAIDTARNQLWGHVRVVNLAQLRTVMEEII
SNSLSVVEGLADQSRMTLASAQAQELSTVLHQLQADMDPQEFAKLMASLKVLLEKFDATV
KDAIIDDAAAAFAALESPSASTKLVDVCCSTDTPHLEIRTEIDNFRASTKRVAHAATTVA
STSLDAHRVKLVELTATQLDSCTTQLVNAASVVLRNPKSRSAQDHLLLLKTHWDHRVEVL
KSAVVGIASPQSVVTQTVDSLVGHLEIACQAITSGNLEVFESSTATIVQRLHQLAAIAAA
EIENSEDESFRGTVDTTANRVRIEGGRLIQQLKVLSQAMSGSGRALSTDVKSQSAAFQQS
LTALQQVINGTFKSPLDVQFVEPDADSTTDLPALVSAPDRAPVELILQAATHLHVETSKW
SARENAIVARSRTLAEEMGRMASHATDPSAEGRAAFLASARRIADESREFVVSARAVADS
CTDKRMKADLRFVCDRIPTLAVQLKIIAAVKAASTQAGADETVAMLTKNAQNLMDAVERS
VKCCHVAAIKQRTPIPWRRVVRSAQLPAS
>HolozoaChoanoEP00044Salpingoecarosetta_P002130_XP_004989563.1_hypothetical_protein_PTSG_09306_
MDSGVPVEEQQQHQQQQSGMDAGTAATRPDVRVHTKSIEAVLLPIADQVGELMILDERARHEGKGIPDLTQAAESVGVAV
QNLVQVGQQAMGQGDDLLKSRMPVACEQIQAAAKLFMDAAIELKLDPLAASSRSLLVQAARGLLDGTTNVLMTFDAYEVR
KIVVLGETIIELLASAKAVSTLEELVVLIKNLIEFTQYVETRQRELLNAGVRNRIIVANEALRKTSPLLVTSLRTYIGNK
DNEQAKASRNYAIEEALSAVHDIIMGVSNTEGEAAREETSSNTYCQTFDEAMAGLHAVNVAPMDPQELHTDIENVLQHAE
DVAEATSNPRRAEVVRAALGSLRKSADAFTAAAPAEKPDLAAQVREHMQGLDQVIRTAIAEQVADVVIEQENHEPSTELV
ANTTRADEPPEHFEAAVKRFHDRTQHLLKASERMASVSDDTRRVNIINTTSKQVDSYAKQMEAAARVVHSNPQDETAQQH
LALIKQTLEHRTDLLKATVSSMVDAPRMVAVAGENTQVHLDQGSAGAAAGNTEAVENEVAAVDKQVHLLVNVANSEVENS
EDPDFRTPIDKASQHLQQVHPRATADLRAWAAAPKDDKCRVAATKSSTDLKRGIRNLQLAVKGEPVPEESTATPDDDTGP
DLAETVDQFQQEAVARERGGFSVSDGEESDGEVLEKASKPAQRKKPAPLAVPTQAPTATATATSSSSARDQQEPPATPET
PHTPRLSVFEQKNPPTGPIAVAAFSLKKETDRWSERKNPIVTTAKSMAEQMASMAKIASHEEDAPAVQSPGIKGDMIGTA
KGIAEQAKSIRLQAMDVAENCSDKRLKADLLYLCDRLPTISTQLKIIASVKAASSSQSSDADAMLIKNAQNLMDTVQRTV
RACEAASLKLFTAAANTAVAAIKWRRKTHTALAAPPAS
>HolozoaChoanoEP00046Monosigabrevicollis_P005262_XP_001747260.1_hypothetical_protein_
MSFEDDDKPKVRVHTRSIEQVLSPIADQVSQLIIFDEKARQNGEPIPDLTHDAEAIGMAIQNLVKVGREAMLQGDEQLQS
RMPAACEQVRKIVNLGEAIIELLAVAKQISTLEELVVVMRSIKESLIALARLAEARHSDLINASLRRRLLVANETLRKGS
PLLISALHTYLQNKHNEQAASSRDYAVDQMLNATHEIIVAVSSTELDEAGYADTPGEFYSAYEDAQHQLLSAAISLDIDA
LEHHIDSMSHFATMAAHDAHRPEQEETVLKNIESVRTTLQSLTEAGEGPELELVADAMIKRLANLNQSVQTCVAYSLTEA
QVQGASMSAPLHKLIRAASDEAIPGLTINEHAAEFEDFAGMLVKASKQVASMSKDARRVKLVEVNSEQLQSVTMQLVNAA
RLCKEENSASAAEHLALLRDTWSYRADVLSATTAGMADPEQVIMVAGDGLQNDLEAVRQPEAGHQPELVRSKAGLVEARV
NHLLSVADGEVENSEDRSYQQPIEQAASHLRTALPKYLSAVEKASQQPDDQAVQAEVKMTSVQLKQGVQQLRYAIRGEPV
PLDAEGEDGEPDLSFAQSNKRPSLMEQSSQTSLLSPSRSVASDDEASDDEHTTAATGASEATAAGRQSPPRASSTTVSPH
KLLLDASQPPTGPIAKAAQSLKKEASQWSAKRNPMVSTASEMADAMSAMALLANDSSRRRDVGDEVGNLAEMIGTAKVLS
FVKEAAAWNLPEIAERAKDIRRQALEIAEQCSDKRLKADLLYLCDRLPTISTQLKIIASVKAASANASGSSEADAMLVKN
AQNLMETVQRTVRAAEAASLKSFGAVADTAAALIKWKRKAQRFLPN
>HolozoaChoanoEP00050Salpingoecakvevrii_P006927
AMPANVRVHTQSIEAVLSPIAEQVSQLILLDEQARRNRTGMPDLTSAAETIGMAVRNLVN
VGREAMTTGDALLNSQMPPACEQVQSAGRLFMDATMQLKTQPTSDEARASLIEAARGLLA
GTTSILTTFDAYEIRKIVAVGEEVITQLGTGKDVKTLEELVTCVRSLSETLVALAQLADA
RQMELLDSRLQSRLLTANETLRKASPLLVSAMRTYIQNTENTQARSSRDYAIEQLSKAAR
EIIDAVSCSELEATPAQPEANLAETFDEAQDELSTGHFEMDSLLQTVERILSNSEAVADA
CEDQRRGEQLREVAEDARASIDRLKAAQTSSEVDAEVANLRQILAALDNHVKDAVIGEIS
EAFVVNESSEPPLESLVMVARSSTSQETISESAKKFEDHARRLTNAALLVADASIDVHRA
KLLRTTAAQITEVSTQVSNAALVAFQNPNSRAAQEHLTLTQSNWDHKVQVLRATVGGMMK
AEQVVEVAGDAISRQMNLARMAARAGDAKGADDASTALASRVRHVLALAQSEIENSEDPD
FREPIVRTTHNLRQAGATFVRDLAHAAHHPSDHTLEQQLEQSSQQVSLAIEELKTNLRGT
TAPHVTIEESVEEPEPESELEFDMPVTDEMKRMTITPQTAPIVEAADVLRRETNRWVNKQ
NPVVQSARNMANSMAQMAMIAGMQGHAKGEMISTAQEIAIQGKNIVALSKDVAHRCSDKR
LKADLLFYCDKIPTISTQLKIISSVKAASPDSDLEETDSMLVKNAQNLMEAVQYLVRACE
SASLKQLSATTSTAQAAIRWRRKAR
>HolozoaChoanoEP00054Salpingoecadolichothecata_P024780
THTHTHKMGTTTLERPASDNNNNNTTDLFRMAERPHQPHVHVRTRSIEAVLSPIAEQVSQ
LILLDEQAKQQNSAMPDLTQAAEAIGMAARNLVNVGKESMDAGDEQLHAQMPPACEQVQA
AGRLFMDATMELKADPMSERARGMLIEAARGLLQGTTNILMTFDAFEVRKLVVLGESILE
QLAQSKDVTTLEALVPCVKNISESLIALAQLADARHDELMNASHRSRLLIANETLRKSSP
LLVSALRTYIQNAGSTQAKASRDYAVGQLLAATHEIIQVVSSTDLDDNTFLEQPGETASK
LEAAQTQLYGVTSNIDIGTLADSVSKILANSEDVAGACQDPERAAEIHDLVSQVRKCMAE
LEANVDSADAPLKAEKLRGLLFMLDQKVKDAVIDEMSEALIDNEHPAPIDHVMDTLRQAP
VNGQKLQQELDEFKTTSERLIKAAHNISDTSMDTKRVKMVEVTAEQLAECTKQLVNAADV
VIKNPESKAAQEHLMLLKNNWANKVDTLRATIAGMTNPEKVVGVAGSAVDRHVEAAKQYA
IAGNAKGVNKEGEYIAKRVSNVIAVATAEVENSEDPAYRAPIEKANTKLRELGPTLLQNL
SVMAKKPNDPLGIKQLDVSKIELVASIEAVRVAIRGELPVRVEEIEVDLEEAELEEIEPP
PKPAVTKEEKEEAVLKEMTLKLKNKPTGPIAVAASNLRQEANRWSEKNNPIIGVAKEMAN
QMTMLSALSKGTPNKSKMIEMAKEIAAQAKKIVSNAKSVADSCSDKRLKADLLYLCDRVP
TISTQLKIIASVKAADATPDMQEADAMLIKNAQNLMDTVQRCVRACEAASLKTFSSVAST
MAAGIRWKRKVAKSAFTKKKAAV
>HolozoaFilastereaEP00120Capsasporaowczarzaki_P002927_XP_004346808.1_vinculin_
MPLVPVYTQTVESVLLGIGEGITQLMIIQEQAAKANAAMPDLTGPAASVSAAILNLAKEARSLSEETDDEQVRVDLKKAS
TIVDQAVNDLNSAAAKLKAAPTDKTASLQLVEGGRGTVNGTAALLDAFDQSDVRNILKQAQVVLSQLETMRPCKTEAALV
DGVRTISTQLLDLAQLTEERQQSLTLAKLKQELVDANDVLRNQSPSILLALKLYIMNQSSPDTATNRDNSFNRLRDSVNE
ITRLVQLKYYGVDDKANPTMGTAFESLQMQVARIAANPNLAAAALAPHGDFARQLDVIVQQAQQQANAHASSPMRADILG
HMQRVQAIRDEAAQLAERIKANPSDEVAQARFAELMDELPRELRLLEKALADDAIHAQMAVFANVAEPLSAIVQAAQSGN
AADVNAAGVELQSQTATLVKASRTVASNAPDSEVSKEINTLSKQLEDLVPQIVVAARLVAANPDDQAARANLDLLMKSWD
SKVARLNELSEQVAQPHAFLEVAERTIAAEVAKAKAAVTAQDKPSFDKAVKNIKATAARAGRLAAAEEKNTDDADFRKKM
AERRARIEASINGLEPTMNKAFTSRNAADIDAAVQPVTSSVSELKKEIAQSQGIEASGSGSGAGAAGAGSSQAGSASSTA
IANEVRKSEEKQVAEIAAAAGVSPQAVASHPISIAAGNLKLVASRWDAKNNALVQAADKISEKMRTMAAFSMQPNNKKDM
IDMAKSMASEVAEIVKLAKAAAEQCSDRRLKANLLQLCDKIPTISTQLRIIASVKAANPSDSDAETQLIAGSKNLMDVVT
EIVKGTEAASLKSFSSVASTANVALQWKRKALGH
>HolozoaFilastereaEP00120Capsasporaowczarzaki_P006033_XP_004364183.1_hypothetical_protein_CAOG_03344_
MPSVHTSTYELVLAPIAQAVGELVVIEEEAVQHKSPFPDMTATGSMIAKSTAELIKIATRVKATTTDRQTQDAMTPAMVL
CEESAKQFVESTVALRDNPRNEEAAASLSRAAKALLDGTSRVLQAFDDNEVRRILAICDRALEQIAILAKVNTIPELAAS
LKPAVAALVDVAKATDRRATELTSLTVQNQLLSANEVIKTCSPNIVSSIKLYCTTRSSQTEAEREKSDMSIATRSSKEFV
TDRVRDAVLEIRRIMQLKFVYDEDIDDAYVIAGGVVTSGGASSTAATAQTLQFLQGGAGGKHGANRQMHTLAVKYGEQLA
LFKAIQEGLVTISHNVLRQDKAKVLENGMKLEADCEKVSMKAMELDVQSRNVSAIGNSFGGSSKALNKLGAGENGSLLQT
AISQLAQARREMMSSATQVADDTSDEASRRELQAKVAHMSEKASQLEVLATAQAMENATMILQELHSPLREMINAAHQGN
PPAHGLASDRFKAVSVQLGKSIQTTCAYTSDPERAKRLDQRCAALLKLVPELQNATRAVAVINHDIEAQRNKNNAAVVAA
VRGEGDAETSGSGGQGSSESTIGAAANGPAASHQVATLRGTEDTQNLLKKAAVEHMDTMKAEWDRALAALERVLDDVAAP
NSMFDVLADDLKNHQLADFIAAVESGDQAKFDAALNALNERVSHIIIQAKSEAARTGNAEFIKTVDRLCEALEKSRDHLV
QTGREALLNPTAENKAAFNKAQHQFALAVTNIEIALRSKPAPGEGEDGLPSVPRHKVMDQIDQIFRRMAPVPKPVVQFVQ
PDTSQMDKEAAAKAEAEAAARRAAAEAEAAALAAAAAAEDDVESESEEEEEEEQVSDKLQQIKDAAKELRAEARKWSSKG
NDLIALANELAQLMLEMADHAHHFRKAELVRTAKLMCAKIVEIERIAREIAKNCPDKRLSKQLLDYVDRVPTISNQLRVI
SSVKAANPNDAETDSQLVVCARNLMTNVTHVVNRCEAACVARQQIVGDSNAPKTGPKLQWKRRLTTKRSSSKDAVADA
>HolozoaFilastereaEP00120Capsasporaowczarzaki_P007963_XP_011270144.1_hypothetical_protein_CAOG_08562_partial_
RLNAKIKRMANLLRTEAEYHSGNEAYRAQLLGLADQLETQMATVIGNAVKVAQYASMNGVVDPQMVQVLNGSLQALHADV
NKAVVAVQGKMSELDKRMSLAVVGDHRTSIAVELEVAEELGPVPSDPIKKAGHEIKQEIAKWDASENSIIAKASSIAEQF
SKISDFAASGDKKGLISACRQVQQDALEIAKKAAEVAKTCTDKRLKQQLEAIAAAIPTMCTQLKILCAVRAGSGDSDPDA
LEQLATCAQGLSGAITNTVKAAQAASIRSVSTAATVVTAALKWKKKLR
>HolozoaIchthyosporeaEP00123Amoebidiumparasiticum_P017342
MARIYTSEMQGVLGPISQSIGDLLSFVEAAEEENVTLPDLTGPGTVILNASQGLAQAGLA
MVKGKDPILDRDMPAAAQHLSESAQKVHAACLGLKKDLRSKVAKKQLEEGVRGILMGTTK
ILEIGDDAEVREMVAVIDEVLPALETLKTVTDADDLLAKIKPVAGNLVKVARQTEKRTKQ
LGSGMYREEIEQACSVVKTSTPVLISALRTYIQHSKDPASIPLRDHAISALDSSLRRIAY
LIQLKFYKDEEGVGDGPGDVALSANEIFKALEKASLGQVSDPIQTRALFSDIDSYLQQAN
QIAATCTDHVERKALEDRIARAQQLREQMDDLTNQLRDDPSNEALKRQYASTAAALNKEL
ADIQRLGVRALMRQKEDGMGLAKHETARLMAAAVAGDAAAVKASGDLVHQHTTHLCRTAS
LVAQHTLDGQRADDVRAASKTLEEFAPVLVAAATVAGNNPKDAGAQEHAKLMHKQYDGKL
DALSRAIDAAIDEPGLAMAVNEAALSAAMPGLVAAAEAQDKARFEDHLAEVERRANRAAE
LAEHEASSTEDATTKAQLLARAEAMRKHTPTLLSAARALYASPKDAKTREALVGAQKALM
TEVAGARIAIGGVDIAQVEKEESEALQLRIQKEKEDEERVKAEKEMQLQKEETEKRAKEE
QERRISEAEEEMKRLALDESVVVVDAENEKKIDFVKDSEIGAAAAELHESANQWDDKEND
VVAVAKMIAENFNKMAALANQPNSKRELIALSKEIASDAIKASREAQSYANNCADRKLKQ
QLLMVVNRMETIAAQLKIIATVKAAHYMDEQADSQLTICAKNLMDAVGASVGMCHSASLR
PLAPNKDSAKWRKKVYRDRPEAKW
>HolozoaIchthyosporeaEP00125Sphaeroformaarctica_P012017_XP_014155092.1_hypothetical_protein_
MCNGDDPILTEKGIPLADKVDRSADELEESTNILKDDKLNADAMKLLAKGAQGILSGTTDLLEAFDESEVRDIVKLIDES
LAALEPLRRVGTAAELVKEVKAVSLSLLKVARSMEKRRAQLQEGTHLESVKMEIEAVKSVSPLMVSACKTHLLHKDNENA
VISRDGTLSQISSSLNKLRFLVQLKFFRKEDFFGHGSSGGHLEDMMLGKKQGDKVASDALLSTLDEFLRDCEAVAKKLED
GEEKSNILADIAGCRSLQKELTQAFKALSENPDDPACHRQVAETSQELYERVGELALTSKRALARRNNELVTNARLHATE
AISAGKTGDPKETDANLAALEDDLNALEGVSNLISYLSTDDEKAHKVNEAMDDVKGYTPVLAATCRMAASIPEDKALNAH
ASMVKSEWDRKMDKLEDATDRAIENQGLTVGVLEEGMFKDIAAVKTAAEAHSMGQYTPACVVLQQRADKLNKLLAGEADR
TGVLTEKDLFKTHGQALTYALNAFNASSQKVVEDGNDADSATKAKLAKDAAAMEKAVIVACNAVGCTDSLADIERKELQA
KEGRRVQKELEIKRREEESKNEKLKLEREAEERKAREAAEAERIAELEQLEKEKMVKLLQEEEEKKQFELNTIGQAAEAL
HEEANQWDENDNDIICLAKKIAESFNKMAVLEGQQNCKRELITLAKTISTDAREMAKLATKFADNCADKRLKANLLNTVA
VMETIGAQLKIIAAVKASSPGDQEADDQLNICAANLMGRCQECVSQCHSASIKPIDANHPLMEKVTWRKKVYRNRDCKF
>HolozoaIchthyosporeaEP00126Sphaerothecumdestruens_P007331
SSLLKKHLASKSLKNSLIQADPNTLMDHLNLACSSGNPDMFKEAHEQFINYGKNLKEMGEIGAQLASNPETKDLIQHSSD
RVQQKIPSISLAAQMMFKNPQDSDLKRNMSENINDWNSKVENLCNAVGNSFETPAYLVDAIRESIGNDLQLLDSSVKRSD
KSGSSQVLEYIGSKVNQLDRIITIEMQNSENPDFCKGLQTHLNNVKYSQSILIAKAMTSVTESSNKSKYEEFTLSSKNLS
TVLGTFTAFLGGIGSENDLEARLKTLAISEETSKDFVGKVPSNPLAAAAHELKLETRKWQEKGNRMIEISRKLADLITEM
SSFTDDVSLKGELIKIGKTIAAKALEIVVDVELIAKNCSDKRLKSQLTTLTQRIPTIAQQLKIIAGVKAATPADKNADAQ
LIVCAKNLVSAVKSVVSASEAACIKLLPSAPDSVKSIKWNRNL
>HolozoaIchthyosporeaEP00128Syssomonasmultiformis_P002215
MRATLTTQAQQQVLEPIAQQISQLIILEHEAEQNGVPMPDLSAAGEGVVGAVLNMVNIGR
EIGQTNDTELVEDMQRSCDLVDSSVAGFREAIHGLKEKPLDKATRQQFTRSARGILEGVT
GILVSFDAGEVRKIVAQARQLIELLASVQQVRDMQGLVPIAKGISQQVVTLAKFVDNRCG
ELSHPGHVELLKQQNVKLRKGVPLFVSAMKTFVQAPDSASSKELRNGAVGQLFAVAAEIV
RLVELKHWEDPQAAASNAAHQALEDAKLALQTAASGDAVTLHSALQSLDSEVGRLLRSVF
DVSQAATDPTVRDALSGSSKRLQELHGQIAQLLPALSFGSASPKVHGQVEQLLADLGQEQ
AVVQRALADAVVSELSDTFISTTPLAQALSDAAKSGNRSVTDSQAAHFLSRANAISEAAL
HAAEIAPNTELAVKARTEAQAMQQLSPQVAHAARAVAERPNDKAAQDHLATLVKEWEERA
NNLQDIVDEITNAEQMISISESKAGKDAHNLQLACACGDKVQFTKAQEAIVGRVKRVVAY
ARREMDNSEDQQYKAAVGKAATALEAAVPIVVADAQTALENWKDGRAQEKLKVSTAALVR
GIRSVKHAVLEEDDDADEAEQAANKLAATKIEHSEPEPEPEPEPLPAPANPIEAAAQTLV
VETRKWEAKDNALVGLAKTLSEQMTDMSKMWKDTASKREFIAKAKDIADGSLSVIKIAEV
TASNCTDKRLKLALQQALERIPTLSRQLKIISAVKAANPSDKDTDAQLIVCAQNLMEAIK
VVVQATEAASIKSVRSAANVGVAAIKWRKKVYKKRD
>HolozoaIchthyosporeaEP01134Creolimaxfragrantissima_P001248_CFRG1248T1
MARIYTKNMQEVLDPIAESISTLIMQVEDCQVKGSYLSDLSGPAVIVKRACKTLAKDARDMCHGKDEILAKDMPPCADLVDESADNLEEATVLLKTDPKN
QTAMRQLSESAKGILSGTTKLLEVYDDSEVRGIVASITTGRKSLEPLRKVEDIPALVKEVKDVSHQLLKIIRAMETRKKSLQEGAHSEEINNEIQTVKKL
SPLIVSACKTHIMHKEDENAIICRNGTLQQVLTSLNRMAFLVQLKFFKEEDFFGEGSGETGKTISCLTQGLRDAMLGKHTKDADAQQAIICALDNFLKDC
ETVAKDCSDQKEKKSILDDVVVCRELQNQFGAAVRKMKANPDDPASQREHAQVAKELYELVGDLSNKISRALARKTDHLLGEGRKHATQAAVAAKDGDTK
HAVEYLKSLDNDIADIEGTSKLVSNMSNDPARAHEVREATKGVKEYTPIFAAAVKLSASMPTDKGVSDHLDMIKGEWDRKMDRLDHASDGAINDSHLIAA
VVEEGILTDIAAVKAAADAHDMPAYTSKIINLNQHINKMEKLLKHEANQTGVLAEKDTLKNISNAVAVAATAYCTASKDVAQDIDNTDEVAKDVFEKSAQ
PLIEAVAKAREVLGSKEDLVAIERRELDAVKERQLQKEMELQRREEEAKNEQLKLERENNEKRAREVAEKERVAELERLEKEKMVKLLLEEEEKKQFELN
AIGKAAEELHREANQWDEDDNSIISFAKKIAESFNKMAELEGKQNCKRELITLATSISKDARAMAKTAREFAENCADQRLKSALLNRVAVMETIGAQLKI
IAAVKASNPEDVDADNQLNICAQNLMGHVQECVGQCHSASIKPVNPNHPLMKTVAWRKKVYLAPSF
>HolozoaMetazoaBilaAcanthasterplanci_gbr.17.5.t1
MDMMETGNMLSSMVQTRSIERVLAPIAAQVSQLIILNESAEGEGGKLPNLVPFAQQVLRA
TEDLVQVGQNLVGQTTDEELCSEMPKACERMKSTGRNVLMAVQRLQAEPHSDVAKENMVT
AARSLLRATIKVLLVSDGAEVRRIIQAAHFVQDRLHLVQSVESMKALVVAFKAFTESVMT
LSSLCDQRQQDLTQPETKERILVAMDTLRRAVPTLSTAMQTHVKYHSNAQAKASRDFVIS
QVSAAISDIIGLMGSQLQDAPATGDRSDLEEETAEKTHQEEPGHFAAKLDKLLQLLSPNY
RASLDADFYSHVADVVRHSMSVGSLSREKLREQITSSCKQILKQRGLIQDQSQGIRDNPD
FCQLRFDFGSSCESLAKELLVLEKLVKFALIGQTVDAFVETVEPLDRMVKASTTALKDKG
PLREKDCIRILQPLEDTFHEHTDRMCQLGSFASASCTDIQRASSLFQVVGSLERLDPEVF
PACLAVRQDILDKGAVRHLKLIRRQWLSEVQRLVEAMDDLIDANRFLEVSEMYMEEDLEE
CRQAEVIADRDLLSEAANNLLGRAKRVTRVASNQVERSEDPVFRNGLRVHIDQLEKATTL
VKNGAQKALLHFQHKRAHQQLAERGQHLMECVRRVGRAILGRDHPDLLDPLRVGLTGRQK
QRAEDLPDYGDYGAVAPGLCLPTVDYLSKPLPPSAGASVSDPAIDIVDGLTGLHLSKSSS
SAQKKGVMPARLSYPMAGLVRALFAHDPDRKRVDQLCVEAENKSSFLAGLATRATDCTQD
PRPKGRLESQALQLISHTSQLVRQARASTTGTDSARAEVHLLAETWTSLVTDLRTGLVEV
IGCWGLPGNELMEESLRGETDNVPRAIDNLNLHLQSVHCLVQTIVEASQALVALNDSKMA
DSSSQVQLLQKQASHWSRLTHSLISAANEAVINPDEPLLQDLIERRWLDWSIKQLEIISI
IDGCNMKPGGVASFITTVAVEGSHSEVTEQVQNLEDYTVQMAHMTDSLLRSYADSTLPDG
LLEARNSLDKLSKLLTEAAFSCSRAGTEGVSPEQRNGNRQRVALLQREWAAKAHLLSTHI
DRLAGDMATPLDRLSGAALAVSQASGPSRQELLEEFQSQSDGLSSAVSGVRQACAQALKP
TQAGPLKSGAFAAVDALCRLTPAAVMQARSIADGQLVSREVRANIKREWACYAKAVINSL
QNNPEVRSSVVKDVTSALKCNSNLPASSVPLSGAAHDESRPLDTSGLSPHQLSLLLSLPR
QGITSAFAPRNHSTPSDHSAHLPQRPPATPTHLPPWQAALRASSSGRASASPGGRDDVHA
GMKTSPEKGHSPLKEVDPKSPYRSRALGMHDYVKTPGLRSATSTPTLQAPRTAGGREALN
LSSYSKCSTSIWAAASVLRQETDKWEDDSNSVVKVAKTMSAQMYDMARYARKINNPAAKE
EMINTAKAIAANGKVIFRFAQILAEHCLDERVGGDLLLCAGNIPSLCTQLSIIASVKTAT
PDDDTADIVLMKNADNLMQAVLSSLKAAEAACVKGLRPVLEGSKDEEEARALATQWRLRL
DHHRQMEASGEGVDALGLRRLARNVSAPALSQILAQC
>HolozoaMetazoaBilaAcanthasterplanci_gbr.42.72.t1
VVYDEPFTGLTHRKMATAGPLRANATAPKFDSKNLEIKTKSIEQTLVPLVTQITTLVNHR
EKPGKKSEKTCKAIERVGQAVNLAIERFVSVGEAIGDNNADIKDDMFDACREARLAGENI
AKLTDITYDESGQVMSPADKSAMVRAARGLLSAVTRVLLLADRVVIKQIQAAKLKVIDSL
NKIESTKTFTEFVQCFSQFGKEMVELAHLTGDRQNDLKDGKMKAKMAAARAILERSTMML
LTSCKTCLRHPDCVPAKETRNGVFVNMRRALSLIDDVINDGYAQPVQNGIASPRNTNNAL
QELMDLVETAKVTQADRSTRDKMQCVLDTVIDTTQDFTDSAYTSHEHRERILTLRDRART
DLRTLAGVGTALEKKPNKQQEQDLEMCVQQMSKTLLDLKKQLQNTALDQASEIFRSSDDQ
DLLANLKQRGAAGELDRVEEHALKFSEHSEQLQEACRLLGHIAGTVPLAISADYAENNIK
SLGPQIVALATTLAIHPSSKIAKESLEVFSDTWESQVNDLSLLVKEINDCCQGKTSEKQV
YLSLPRPGKHGSTPKSIKPAKLDAEEQAKIAKLGLEMKLMTSELDAETDKWGDQDNDILK
RAKNMSSMAYSMYLFTRGEGMLKTTQDLFKQAEYFGEEGNKLFRSLKQFAAQVPDGSLRI
ELLSLVDQIPSYCQQLLFITKSPTMGKVATFNKVDNTIQETQNLLSTISRIVPLCYTLAA
KTPTPPPSNSFDPWCSKSLHGQPNPTPSSPGLLSEDKTEAYNAAYSVK
>HolozoaMetazoaBilaAcanthasterplanci_gbr.8.62.t1
MPTTSYRTKTIHSILDPVAQQVGQLVILHEQAEDGNAMTDLTSPIKIVDQAVSNLVVVGK
QTASTSKDEILRREMPPTFIKVEKSSGLLVEASDMLKQDPYSVPARKKLIDGARGILQGT
SELLFVFDESEVRKIVKICEGVLQLLAVSEVVDTMADILTFVQSLTPVVTNMNSQVAARR
EELINASHAAQLAQHLEQFQRLIPLLVSSMKIYVAILDQGKPGKQEAWENRTYVASKMIY
HIQEIIRVLQAVDDDSFRVDNVTGLRAAQNHIKNNMDKARGWLADPNALAGGMGEKAVRR
ILEDAKKVASGLDGPQKAAIEQAIDEITAMTNELSDLRAKGQGNSPRALELAKAIDGKLL
NLENQINAAIAEILKSSMGKMAYTAGGKLAQAKEWLNNPGADDKGVGYRAIKDIITTGRQ
IAGTCDDLGQRNDLLRLCNETETLNDHLKDLCNKGQGNTPQAEAAAKKLSEKLGQLNEKM
TEIVMGQVSSDFLDPMSAVNKLYEAALVPEGTPHREANFTSKAQIFLESSNKAADTAARF
AGIADADRDTVDQIHRLSNQVKELTPQVISAARIVLMNPNNKVAASHLDVMKKDWEGAMK
DLDTKLTSSLDVPAFMKASEESMKKQTELAVAAVKQHNPQTFASCISNIALRGKNMVKVA
KREAENSEDPEFQHKVDSASDKVNSCIPPTVTTGKALMQDMDNPEKMANWQDANNKLLTS
VAELKVPFICVIPPVEFCTPPPPVPPPPSQTVERAQPAKQRAGQYPVPSMSEYTTPGPDL
PGYQKAAAQLQDALHSPPSHDPAVSSHQPYAYPTSNQFDIPVKIDPTSSSQPVYHAQPSG
YEAIKPHSVAAEVHSAPPVPPPPAPQAFQRSYVPPPPPPSSSHTSRRTPHSYQSQEPPRP
PPPPSYQPKKASQVSTGPGSMSQVSGLDTHGPPTSYQATPTRGQGAMAHSSAAHPQDWQS
PELLDSVGDVRQAFVASQPPTDAMSTLNLDTAPPRPPLPQGEVPPPRPPPPEEETEAHFP
EAPPSNQPIMKAAYDLHLETQKWSSQGNDLVAAAKKMAILMAEMSKHVRGEGGSKKDFIM
CARMIAKQSGEVTRLANIIADQCTDKRIRLNMKQVIERIPTFSTQLKILTTVKATMLGAQ
DPEKDEEATEMLIGNAQNLMQAVKETVRASEAASIKIRTDAGLKLRWVRRNPYAY
>HolozoaMetazoaBilaAcanthasterplanci_gbr.90.100.t1
MTTKGSPMGSLIFKWDPKNLEIRTYSVEKTLEPLVMQVTTLVKTQPSNRKKGHSKKAHVL
VAAVAKATEAFILKGEEIANEIPEIREQMLETVADVREKGDIMHKASSEFADDPCSSMKR
GAMTRAARNLLSAVTRLLIMADMVDVHLLLKSLKVVEGDLAKIMKSNNPQDLASSFKTFG
KDMMEFNKLLARRQNDLKDPRQRDEMAAARADLKKHSTMLLTASQAYLRHPDIPAARENR
DFVVKQLEGAMNTISNVSQARSDQPLHADIEGTGELIAALDDLDRKIKMSPSEYNEVRTR
PSLEEQLESIISGAALMADSSCTRDNHRERIVAECNAVRQALQDLLSEYMDCAGRKDRSD
PLDQAIDHMCSKTKDLRRQLRKAVGDHVSDTFLETNMPLLVLIESAKSGNERETEHYAGV
FREHAQKLVEVAHLACSMSNNEEGVKMVRMAVAQIETLCPQVINAARTLAARPRSQVALE
NMDVFKDQWETQVKLLTEAVDDITTIDDFLAVSEGHILEDVNKAVMALQMADVDSLDRTG
GAIRGRAARICAVVDAEMQNYEPGLYTDKVKEAIIVLQDQVMPHFTARVEGAVSALNSNN
PQDVDENEFIDASRMVYDGVRDVRRAVLMNRSLEELETDTEYEEEEYDAKSKSSYKTEMT
EEDIDVAEGVTSRAMMRELPEVEKQKIIEQVELFRIEKEKLDMEMAKWDDTGNDIIILAK
QMCMIMMEMTDFTRGRGPLKTTMHVINAAKKIAEAGSKLDKLARTIADMCPDSSSKSDLL
AYLQRIALYCHQLNITSKVKAEVQNISGELVLSGLDSATSLIQAAKNLMGSVVLTVKASY
VASTKYSRLMKNTDAVNSPVVSWKMKPPEKKPLVRREIPEETQVKVRKGQKKQHINPVQE
LSIFKEKDTF
>HolozoaMetazoaBilaAnneissiajaponica_XP_033116660.1_alpha-catulin-like_
MAYVDRSGDMNDSKALEIKTKSIEQTLVPLVTQITTLVNHKEKQRVSEKTCQAIERVGQAVRLAVSKFVSVGEALGKENT
EIQDELHEACSEAQVAGNNIARLTDTNSWLSVTMQNSTDKNSMIKAARGLLSAVTKVLLLADRVVIKQIIVAEQKVKKSL
NKLETVRNFTEFVQLFSQFGKEMVELAHLTGDRQNDLKDERIRAQMAAARGVLEKSTMMLLTACKTSIRHPDCVSAQDNS
AGVFQMMRKAFQMLDEVLTDSSSMTVLVKPKNIHNLLHTIRDVIETSKITQAESNTQDKLVTTLSLVVDATQDFTDSAYT
QHEQRERILKLLGKAKLDVNHLVQVGKRIEQGNWERYEDELDTSVLKATKTIDDVKKQLQMTALSQAEEIFRGNDHEGLT
NKLKEAATMGQIDGLDSLAEKLMQYSEQLQEACKLMRHVSSKPPLAISLENAENNLIKLSPQLVTAFTTLAINPTSKIAK
ENVDVFNNAWHAQLKEINTIMKEITDTCTGKGNTKHVYLSLPRPGKHGTTMKSSRPVKLDAEEQARIAKLGLELKLMTSE
LDVETDKWEDAENDILKRAKNMSSMAYSMYLFTRGEGPLKTTQDLFKQAEYFAEEGNKLFRVFKDFSGLIPERGLLPDEL
VHHLQSLPSLCQQLHYTTKSPSLGKIQTFAKVNGSIQETKNLLACISHMLPLCNTLAVKYNIRTPHSTLPLWKHGSPFMD
SRSNGDDSDSAASALSSKSDGSLLRNIKTIASIDAFDRI
>HolozoaMetazoaBilaAnneissiajaponica_XP_033119418.1_catenin_alpha-2-like_
MSMGVLGTLAVKWDPKNLEIRTYSVEKTLEPLVIQVTTLVNTKPSNKKKGRSKKARVLVAAVNHATEAFIVKGEEIANEN
PEVMEEMLSAVDEVRKAGDAMRPAASDFAEDPCSSVKRSVMVRAARALLSAVTRLLILADMVDVHLLLKVLRNVEDDLLK
LKQSNNMEDLFNNYQKLGRDLVHANNMIARRQNDLKDPRRRDEMAAARADLKRGGPMLLTASQAWLQHPDLAAAKDNRDY
IIKQMEEAMNTISNVSQAQGDSAPDPNLEGAGELISAIDELDRKIMMNPLEYNEVRTRPSLEERLESIISGAALMADSSC
TRDDRKDRIVQECNAVRQALQDLLSEYMNAAKSGKDTRSEPLDAAIDHMTLKTKDLRRQLRKAVSDHVSDSFLETSIPLL
ILIEAAKSGNEAEVEEYAGVFAEHAGKLVEVANLACSMSNDEDGVKMVRLAAYQIETLCAQVINAARTLAARPRSKAALG
NMEAFKQQWESQVKVLTEAVDDITTIDDFLAVSEGHILEDVNKCVVALQEGDVGTLDRVAGAIRGRCSRVCNVVETEMGM
YEAGLYTEKVKEAINIMREDVIPVYAQCVEFAVDALSSDPQKDPDENEFIDASRMVYDGIRDIRRAVLMNRNPEDIGDES
EIEQEDDYETKSKSSYQTNDEELLEEGHIGRSQMRQLPQEEREKIEEQVEEFKVEKAKLDQEMAKWDDSGNDIIIIAKKM
CMIMMEMTDFTRGHGPLKNTMDVIKAAKKIADFGNKLDNLARVIAEQCPDSSSKTDLTSYLQKITLYCHQLNITSKVKAE
VQNVSGELVLSGLDSASSLITAAKNLMTAVVQTVKASYVASTKYNRLKGANAVNSPIVSWKIRPPEKKPLVQRKGLENSQ
SNVRRGSKKTKINPVQALSEFKGKDMF
>HolozoaMetazoaBilaAnneissiajaponica_XP_033120044.1_vinculin-like_isoform_X1_
MPVFHTKLIESILDPVAQQISQLVILHEQAEDGAAMPDLTQPVSAVAKAVGNLVQVGRQTSATSTDKVLQEEMPVALDRV
ENASISLIQAAKTLRQEPLSRSARDILINGARGILGGTSALLLSLDQAEVRKIIRICKGVQEYLAVAEVVEGMEDLIVYV
KNLTPGMTQMVKMVDGRQAELTHQVHRNMLIASKDKIKNLLPVLISSIKIFVTTIQSPGKRGLDEAASNRLYVVSQMYLE
IEEIIRVLQLTTYDEDDWNVDDLTVMKKAAGNITARLKGAKDWLSNPNSAPGGIGEQAIRMILEDARKVAARCDDPESSQ
ILKLVDDINVMTNELADLRARGQGNSPQALQLSRVITEKLNRLEDLVDHTVKKAERSGVRRPAYTVAGKVEQAQKWLAQP
GVDDGGVGLKAIKGVIDEGRRLANHCSGQDQEELLRLSDETEILSNELANLCGRGMGNSPQAQALSRRLADKLEQLKYKM
EEILVKQVAEDFMDTVTPLKQLTEAALAPADYPNREQNYTTKAEFFLERSNKLADTARMIGQAGGSNDKRLVEEINAAAN
QVDALTPQVISAGRLVLYHPNSTAAVEHFDLLKKEWTNNTNNLTRLVDDATDSVEFIKACEDVIRKETVEAEFAASQEQP
VPFIKSTSKIARCAQRVVMVAQQEADNSEDPTFVEAVSKAAEELETSIPVSVGYARGVATKPNSKQAQDDWMNANQKLYR
SVLKIRGPLAGGLHEDNNPPLPPPPVIQDDELDESLIQLEQAMRDLDQPDTNYGTDQPKVQEGIEDVSMSVDGYTRAKNA
PILTLPPPPPPPQVAFAAPPRPPPPSSIMGHPHQAEIVDGVVNVRDAVLVSQQPPVEEFAQMNIKDTQSAPPRPPSPGPP
PRPPPPEEPEEEEVHFPKPRPDQPIMTAAYDLHQETSKWSSKGNDLIAAAKKMALLMAEMSKHVRGEGGSKKELIDCAKA
IAKASEEVTRLAKEITNRCPDKRMKTNLFQVCERIPTMATQLKILSTVKATMLGSQDTEEDQEATEMLVGNAQNLMQSVK
ETVRAAEAASIKIRTDAGQKLRWVRRNPWYQ
>HolozoaMetazoaBilaAnneissiajaponica_XP_033125019.1_uncharacterized_protein_LOC117123272_isoform_X1_
MNISGNILSSVVQTRSIERVLAPIAAQVSQLIILNESAKETPESLPNLNPHAQSVLKATEELVQVGQRLAKDSKDEELRI
SMPKACEAMESAGQSMMVASQCLQIRPHDSQARESLVKAARDVLECTMKVMLISDDAEVRKIVRAAHWAIDRLNLLKSVE
TMKALVESFKGFTEAVMLLSSLCDKRQQDLTQQQPKQRLLVAMATLKKATPMLSSTMQTFVKYSKSTQAKASCDYVIKHI
MVAVTEIINVVEKVGSQKPVKNEEPGHFAIKIDMAMKELSPERRYSLSVDFDCLLESIVRHSMAVASSIPRDHLREGIIN
SCKEILRQRTIIQEECINVQDNPGFKQLKADYDENCEAFARDFLILEKLVKNALIGQVVDAFVETIEPLERLIKAATVPL
KEKGRLNEKVCLEILQPLETAFLSHLDRVCQVGTFMAASCSDHKRVEVIQAAVNTMEQIDPEVLPACLAVRHDILDKRAI
QHIKLIHREWKNEVTQLVDTIDELIDQNRFLDVTEAYIKRDITQCREASSITDKDLLADAANCMLGRAKRVIQVAMREVD
RSQDPVYRNGLLVFVNQLQKVIPLVKAAANHALEHMNHQSAHEQLAEKAKELLECVEDVHEGLDPRSHPNILSPLRNNVR
DPKNSKALHSPVAPVLRKPIQHNESYLSNPLPACSGIVDIQQLSMVDLVPSGEASGTSRIVHDMSSMNLSAKTRAEASYT
LMPKNLRYPMIELMTAVYRMDGMQVEACNVIVMKHSKSVADLAKRLAESLRDTGKQRNLKAQADGLLEFTPQVMGTAKAS
VLKQDVFKAEAQIMVEDWTEKVNDLVKSIIEASIVWFNVVTMVMEYAKVGDNKKLNYQLKQLDSHMQLVRQTVTSTVETC
HALDRTHAIRPSSYSTQAQVIQTHASELSRLVKTLSAAASEVSIAEGDICLESQLELLILEWSVKHLQLFQAIDSVNLQS
IVMVPSLEEAVCTGSQELVEKEAGNLKKACDSLVQMAKKAILGLKDTMKVEETTVAMSDVEKLSALLMEVVLQRHSNEDG
GRSDPIHPRVQLMQRQLQAKVAQLGLLIDESVSDMGLVIDTLTGLALAARQATGPSQTQLLTQFQTLAENLSQNVSHARQ
VCSRALLPVTDKAGKELAFLSVDRMCRLTPTVISEARDLADDVPGSMERLTTVKREWAANATAVLYAVTKLPEADSASVA
EIATALKDLQMIHHLTPQSVPMMMTTPPAIKQTPGGPYQHNSSSSMSAWQPEFQAFSEQASQLYSPSSSKFQMETVKKPA
LNPRASSHTKLDRNLNTSPLRMRENRGGSLSPVKLKNFGQGTKGPYRTRHVHYSEDAPEPLLQHASSSPDLQNVSHNLSS
HHTASTPTSFFNNPIAAAALELQQEADRWEEDNNAIVQVAKTMSKQMYQLAQLAKRKTSVEGKEDLCKLSKAIAANGKVI
VQFAEIIAKNCVDKRFSNELLMCAEQIPLLSTQLNIISSVKQATPDDVSANATLSNNAENLMQAVMSTLKAAEGACVKGL
KPELEGSKEEAEAKALAMQWKRKLHRYRMIEASSTDTDAFGLRRIRKHISAPTLTEILK
>HolozoaMetazoaBilatBranchiostomabelcheri_XP_019618547.1_PREDICTED_alpha-catulin-like_isoform_X1_
MAASPEGSGPTTPTSKPLEIRTKSVEQTLVPLVTQITTLVNHQEKRIRRTEKACRAVQRVGEAVSLAVDRFVTVGQAIGD
QNQEIRQEMYDACQEARAAGDSIATITNVQYQPGDEELLFKDKSQMVRAARALLSSVTKVLMVADKVTVKQLLCAKDKVL
SSLVNLEEVSHFSEFVQLFSQFGTEMVELAHLSGDRQADLKDERARAKMGAARAVLERSTMMLLTSSKTCLRHPDCDPAI
HNRTSVFQQMREALSAMERVVTEGSWLQDDDSLMSPVCLHSVVKQFEDAVERTRVTLVQPTDKEKLQDSLEVIIDQANDF
TDSAYTSHEHREKILALCDNARMELQALLQVDTNNPFSRRRRLHMHPAFLPPGLWNRKDQGGKLDTTEELETAIIKTCKS
MKELKKQLQNTALDQASEIFKTNEDHDILSTLKLSGTQGDADRMEEYCGKFAEHSEQLIEACRLLRHIAGNDPLYITACH
ADSCIRNLSPQLVTAAQTLVANPASKIARENLDVFCDAWESQINEMSVLVKEINDFCSGRKGEKTVYLSLPRPGKHGTTL
KTIKPVKLDAEEQAKIAKLGLEMKLMTSELDAETEKWEDPDNDIVKKAQNMSSMSYSMYLFTRGEGPLKTTQDLFSQAEH
FAEEGNKLFKTVKDFSEDIPDGVHKAELLAHLDKIPTFCQQLNFTCKSPTVGKQATFTKVDSAIQETKNLMNTVAKVVTT
CFTAATKYNLDTGSSPVNRWRSGPPPPMDIRTRRNGEEGTPPHTQETRMNSLLRSKAVQQPIQTINAFERI
>HolozoaMetazoaBilatBranchiostomabelcheri_XP_019629127.1_PREDICTED_vinculin-like_
MPAKTGQFRVCWRNMAAGCWKASALVCLLNLLVPWTLVASESGVVNTVHSAEFEDFIGSPSTLTAVYFHKRQNAGSSQGL
FAMHTKTIESILEPVAQQVSQLVIQYEEAEEGNAMPDLAQPVQALRAAVQNLVAVGKETLKTSKDEILKQEMPIAFSRVE
EASHLLVDASDMLRANPYSRPAREKLIDGARGILSGTSQLLLTFDEGEVRKIIRVCKNVLEYLPVSEVLKSLPDTVTFIK
NLFPGLLNMAKKMDARSEDLTHQQHRESLAHSLQVVKHLVTAFPNVMRAYISILKDKNSPRAEALANRNYLVNRILAEII
EIIRVLQLTTYDEDSYDADDMTVMKKALASFMFRLKPARDWLQNPDAEAGSSIGEKYSLRQIMEDARRIGERCVGPERDE
ILRLCRELTAMVDQLSNLRARGLGSSPEAINLSRQIIKPLMDMDKRVQQAVSNFQQSGIRKPAPTIAGKMEQAMIWLSAP
AMDDKGLGQQAVHELVREGRKLAQTCQEPDRSDLLRKCDSVERLTRQLADLVNQGKGDSPEAQELARTVQEKLNDLRKKM
DDTLVKQIADVFMDTTTAHKQLSNAAHAPADAPNREPEFGDKAGNFDQHSALLTQTAGRVADAGSCQNKKTLEGIKSTAG
VIRDLTPQIIYAGKILLFAPVDKVISAHFEFMKTEWMTNMDKLTSLVDDAVDTVAFIKACEEANARDSEMVKVAIRNVQV
QSVVKGISNIARRATRVKMVAEREAENSEDPKFVDRVNDATDTLSRSISAIVQDTKSVAINPNDPNSQGRYFDSNTKLRD
AVAGVREAITVVDKAALAAAQKEEEVAFPTPKPNQPIMVAAHQLHFEAQKWSSKGNEIVAAAKKMALLMAEMSRLVRGEG
GNKRDLIRVAKEIALVADKVMRLAKEVAEQSTDKRIRTNLLQVCERIPTISTQLKILSTVKATMIGQSNVDSKEVDQATE
MLVHYARNLMQSVKETVRKAKAASIKIRTDAGITLRWARKKPWYMYQ
>HolozoaMetazoaBilatBranchiostomabelcheri_XP_019646258.1_PREDICTED_LOW_QUALITY_PROTEIN_catenin_alpha-2-like_
MASPGGTLKWDPKNLEIKTHSVEKTLEPLVTQVTTLVNTKGNSGKKKGRSKKAHVLSALVKKATETFIDKGETIAKDYPD
IQDDMMAAIDDCKKTGDTMYAASQEFADDPCSSMKRGAMVRAARALLSAVTRLLIIADMADVHMLLKHLRIVEESLERVR
QAQDQQALNNAFRQYGKDVVGLNDIAMKRQNDLIDPARRDEMAAARNTLKKNSMMLYTASKAYLRHPDVAAAKANRDYVY
KQVCDAVNSLSNAAQASGPADPHPYEGAGELAAALDEFDQKIVMDPASYNEVRTRPSLEERLESIISGAALMADSSCTRD
DRRERIVAECNAVRQALQDLLTEYMNCAGGRKTKELDEAVDRMHKKTRDLRRQLRKAVVDHVSDSFLETNVPLLVLIEAA
KRGNEKEVKEYAQVFREHANKLVEVANLACSMSNNEEGVKLVRLAANQIENLCPQVINAALTLAARPARKVAQENMDVFR
DQWETQVRLLTEAVDDITSIDDFLAVSEQHILEDVNKCLLARQENDADTFDRTAGAIRGRVSRVCNVVNAEMDNYEPGIY
TERVREAVVLLGDQVMPAFTESVEIVVEALSQDPPKEXDENELIDSSRNVYEGVRDVRRAVLMIRSPEELETDTEYEDET
YETHSRSSRMTDDRELEGSQAGEFGGKSARALMRELPEEEKKKIAQQLEVFRAEKSRLDEEIAKWDDSGNDIIVLAKQMC
MIMMEMTDFTRGHGPLKSTMDVINAAKRIAEAGTKMDKLARAIADQCPESQTKDDLLAYLQRIALFCHQLNIASKVKAEV
QNISGELIVSGPHWASMLDSATSLITASKNLMNAVVLTVKSCYVASTKYKKAMKNQHVNSPVVLWKMKAPEKKPLVRREK
PEELSAKVRKGSQKRHVSPIQALSEFSGRDTF
>HolozoaMetazoaBilatBranchiostomabelcheri_XP_019646308.1_PREDICTED_catenin_alpha-1-like_
MTLERSHLSKSMLSSLVQTRSIELVLAPIATQVSQLIIANESCERRDGRPPSWPNLVPSAEQVMKTLEELVSAAEKATQE
SADEELLVAMPAACEMLSTAGRNTLLAAQNLQTVAVTPAARAALVQSLRNVLQGTMKVLLVWDDAEVRKIVHAAHWVLER
VNVMMTTSNMKGLVACFKGFSEAVMLLANLTDKRQQELTNPRQRERTITAMMALKKSVPMLSTAMQTYVKYPDNPQAKAS
RDYVANQVRTAAREIVAAVENRNVDDDEMEEPGHFALALDKVIRMLSSDDPQFLPEELDSELEAVVRHAMLVAHESHTET
KDQIVRTCKKVFKIRNEVAQLLTSVEEHPEFLQLRNDFSGACNNLIGEADELDKLVSSAVLQQVVDTFVETTEPLERLLR
AAAQGNKSESPVTEKVALTLLGPHIDDFTSHLDQLLQLASFAAASSMDARRVRIVRSSIRQLESLDPEVQPTVLALCRNP
SDKASVEHVKLVRREWFNEVNSLVTAVDEMLNTKEFMEVTEESMEEDIHQCKDAMHQQDEGQLKMAAATMMGRTRRVIQI
TSQHIDNSDDPIYRNGLLAWVRQLEKAMIPVKTAANKCVANMSDVRAHDSLAAASQELLTVVSKVKDALQGMDHPEILSP
MREGLRSSQNTETEDSLLALPLPDLGNLQVSGVTMATNQPMEGSTNPQDSYLSKALPHGLGVNNLSSPPLKKTEISIVEI
VPGLGLPSPVKELVRAAAAHEATQVEVLCSRILARTNQVTGVVNSLIGSVKDHKQAEKLQSRSAEFTRVTPRLLELAKRI
STNQSTEVEELHRIGTEWANQLAVLQPAVDSLIGPWTAPVSELARIAKDGNINFLMKELDDFHEIAKRLKSLASTAAQAV
ALQKQKGDPQLARTIHLYGEELESLASSITGAANSVVSDTVNKAEVERLDGLCTEWSGKVVQLLSSVDSVTTETATPIKV
VATAADTGSDSSVEDSMRALLSHMLKLRDMASCASEGHTNHPMASLVTQTFSAVDTLGKAVEEVARLVAARARTSLGTTN
SHVVLRMELLQREWATKVLLLHGQVDGMTSEMSAPLDRLAGAALAVYHATGQSRLTLLQEFQNQADKLSTQVSKTRQHCQ
QAMAGTAETGYKETVQLALDTLSRVTAEIITAARDMADTGSADSAVGERFQDLKRQWGCKALLLYNTLRAMTGLDQATVT
EVMTSLLGTSNLPSFARVNMADVSPNASLNLSQIFSSPQPAPGGSPSPSWSTLPKWSHTPSPVRSRPSTSPDSSPRSPRG
LMESYMGHSKKSISPVKPSREIRITPNMLGMQAEPEANLGDIERSTPPKQLRSPFEPSSIRSPTVDQSTVSNNPAELDAN
HSSKTIVAAALSLQQEVDKWEEEGNTIVKVAKTMSQQMQQMAEYTRGHGKIRTKEEFINTAKAIAANGTVIHKFAKIIAK
YCVDRRCSEDLVFYANHVPSMGTQLSIIASVKAATPHDKEADAVLVKNAENLMHSVTRTLIATESACVKGLHQPPEGGDE
AEAAALATQWQRKLQRHRMIEASSRDTDDLGLRRINRHVSAPTLTEILGARAKILGTAVL
>HolozoaMetazoaBilatEP00057Strongylocentrotuspurpuratus_P008938_XP_011663412.1_PREDICTED_alpha-catulin_
MRKMASAGVYGAVADDDNMSLKFDSKTLEIKTKSIEQTLVPLVTQITTLVNHKEKSKRSEKTCRAIERVGQAVHLAVEKF
VAVGETIANDNYDIREDMTAACREARLAGSNIAKLTDVSYDATGQMTSPAGKGNMVRAARGLLSAITRVLLMADKIVIKQ
ISQSRNRVSNSLERIDKTRSFTEFVQCFSQFGREMVELAHLTGDRQIDLKDERAKAKMACTRSTLEKSTTMLLTSCKTCL
RHPECDPAKKTRDSVFINMRKALSNVNDIIYDKYDNKRLSSHSSPNGITSWPNMHSIMQELHDLVETSKVTLADEPTRTK
MQLAMDLLVDTTQDFTDSAYTSHEHRERILTLCERGRANLTALNDHGRTITHDKHPSDRQEDELEVLVVKMVKSISDLKK
QLQHTALDHASEVFKVGDDHTTIHKLKEVALQGQVEAVQQLTVRFHDHADQIREVCRLLGHVSRLAPLTISCDHAENSIA
TSDTQLTGAAITLAMNHNSKIARENLDVFADTWEIQINDLSTLVKEVNDNCVGKTNNKQVYLSLPRPGKHGTTVKAAKPV
KLDAQEQAKIAKVGLEVKLLTSEVDAETEKWEDQANDIVKRAKNMSSMAYAMYMFTRGEGSLKTTLDLFKQAQYFAEEGN
KLFRSVREFVGQVPDCQLRSELMMYLEQIPSHCQQLNFTTKSPSAGKSSTFNKVDCTIQETKSLLLCIVRLVPICYSLSA
KYNVTTPNSPTARWRRPPPMMDLHSNSSDMDSPLSQSSGFMSDGSIMRAQKTLHKMNSFDRL
>HolozoaMetazoaBilatEP00057Strongylocentrotuspurpuratus_P010879_XP_011665353.1_PREDICTED_vinculin_
MVSRALSRAFLLLSLSGILSGTSDLLLCFDQSEVRKIVRVAKGVLEYLAVSEVVESMEDLVTFVKNLSPGMANLANKVTG
RSKELTHTAHANGLVNHTENLKRTTPILVSSIKIFVTTLQKGGAGRDEAQQNRNFIIGRMSHDVNEIIRILQLTSADDDD
WSMDDLTIMKKSLLNITNQMNMAQTWLANSNAEPGGLGEKAVRDILRDARRVADRLEGPQREHLLATINEIEVMMNELCA
LRAKGQGNSPRALQLAKQIAEKLGYLHQEVDFAVKDAVKSGVTRTAYTLAGKVEQAQKWLRNPAQDDKGVGRRAVAGIVA
QGRKVAQNLSEPERGELLRLCDEVESLSQQITDLVNRGQLLHTSGAGRDEAQQNRNFIIGRMSHDVNEIIRILQLTSADD
DDWSMDDLTIMKKSLLNITNQMNMAQTWLANSNAEPGGLGRRAVAGIVAQGRKVAQNLSEPERGELLRLCDEVESLSQQI
TDLVNRGQVARRLAERLPSLQKMIENALAKEVAEVFMDTTTPLKELERAAKAPADDPNRQQTYTSKATIFLTHANKISDT
AKLVAEAGASNDRPLVEELNNKAQEVKDLAPQVVAAGKVLLLNPGEQTAVSHFDELKREYMGKVETLTDLVDQAVDTVEF
VKASEEAIKRDSEKVAQAIQQNDPNVIAAKASSIARRAQRVAVVASKEAANSEDPKFVQDVSRAANQLSGDIPPSVTAAK
GVTLNPADRNAQDKWFTANKQLMKSVAAVRIPLTVEIPLEQSLPPPPPLPPMGAMEHSAVPQRGPSSFAPVQASSGYSTQ
SAPPVPPPPPGSAYSRQATPSYQLPYLEADQPTPLPPPSPQSQSYTSSLNGHSYHHDNQPESYSHPPAYFQDEKTPLHSS
HPYHEPLTSVTPMSDLRPQTCHPVASTSPHVQTLTSDPTLNGSTPNPPHPYHDPLTSVTPMSDLRPQTCHPVASTSPHLQ
TLTSDPTLNGSTPNPPHFVATSSIRLNPSPLHESGVTSSPLHDLSMTPVDLENGEQAAAPPPPPPPPPKASSDGQAGYQP
LGTSRNFPLGHGSAPMRGHSAAHDPASQHKGPSFTIPQEIQDDLDAVLKTFPNYPSTPSVETPSSYAPPPVRSAPPTTAP
KPRQVQSDVGDVRQALTVNQEPIMPPPPDMSRLQLEEAAPPRPPLPGDVPPPRPPPPEDTSLPLPEQGSHQPIMQAAYDL
HVETEQWSSKDNDLIAAAKRMAQLMAAMSKHVSGEKTSKKELIEIAKKIAQASLEVVRLAGEIAAQCTDKRMKNNLLQVC
ERIPTISTQLKILSTVKAVMLGSQESEEDMEATEMLVGNAQNLMKAVKETVRAAKAASIKIRTDAGYKMRWVRQRPWYQ
>HolozoaMetazoaBilatEP00057Strongylocentrotuspurpuratus_P017043_XP_011671517.1_PREDICTED_uncharacterized_protein_LOC100889191_
MFKKSTSRKKGTATSSRHRKEVENRGHHGRGVQSTIQTRSIERALAPIAAQVSQLIILNETAEREGGKLPNLIPFAQTVL
RATEELVQVGHKMARDTDDEKLQREMPEVCDASIAAGRSMLMAVQRLQAEPLSEPARDNMVTAARRLLETTMKVYRILDT
WDGVTESLQNMRAVGSVRDVVITFKDFTESVLTLCDLCDKRQQDLNDPEKKERILSALSGLKRAMPLLNSSMQSYVKYPT
NVQAKASRDYSCKQVGECVRQITEALTQASSRGQNTVTHERPGHFAHNMEKLVELLSPNMRFKLDKGFDDVLEQTVRHGM
SIAASSREDIRDEIVSVCKQILQLRSDVMKDLEALQDNPSYSQLNSDFKESCERLAHDLLTLESLAKGALVHQVVDAFTE
TTEPLDRLVKTSTVRLKEKGPLREDICTKLLQPLDDAFHDHADGLLQMASFVAASCVDSNQGQEILTLVSNMEQLDADVF
PSCLAVRRDLTNKGAVEHLKLVRREWHSGVHQLVDIVDALIEARRFLEVSESCLEKDVEECRQAGLISDAELLSEAVSNI
LGRCKRVLQVAKQHQDQNEDAVYRNGLQVFISQLENALPLVKNGGHYSVGNIQNKRAMAALSEHNYHLMQCVHNLCSGLD
ASNHPDILSPLRGGVRGHQATANQDSLDFLKGLPSESPAQRLPLTPKSRQHSKDHSPEDYSSKSVRYLSLLDSTPSFLLP
SDAVSTPHGAPFVRPKRRDAAGMGNGILTEDHPLPARKITKDMIQRLEMAYPMNELMRALFTRQRDQVALLCRYTMEKMN
QYRRLMTRMHSLKLDNQKVRSTEARVTDLQDMTSDLIRHFEASLHGNDSDKADAVIRAEKWSSHMTEVAAEARELIGWCG
ELGSVVPMHDGNGHMTTLQSQIDQVTTVKADVMRLISVTVGWKESLQAADGGDTPTHAMHIQQMQSRASDWSRVTYDLHS
LANESLISPDDRELADKLERLSLSWSVGTKELLITFDDIILGQRSREFVGVVTAIRSGQEDQVMQEVKGLNVRCKKLKEQ
SRKAITSCGDAAKELDLNKALQEMENCTSSLATSSISMATALKGQGSTVDGFRLQRIGLLQREWIVKTQVVECMLEGLII
EMLIPLDRLTGTALAARQAQGASRQQIMEEFQAQAEGLTQAVTKIKNDCAVLLQGVFNLPEKDTILQSTDALSRITPGVV
AKLRMIADHSSMSSNDDLMNQKREWACNAKALIQGLNNLPGVDYALKQEMTRSLLQDHSPPPSSASSTIMYPSPGGGVGG
GLGGTFNPLTVPQLTPEQWRVLQSLPQHGLQLIQTPSGAASPYYHGNFHHHVTSGMTTPNHPGVSPRLFEPSSSPRQQVA
ASHDLSPGRLRSLHQSHLSGRGADDDQKTSPTKKSSPQSEGTPGPYRSRTLGVNEITKSLKLKSASTSSLHSLNSTAMSE
SGSVKYSNSITAAALALQQETDRWEDDKNEIIKVARMMSQKMKVLATFARRHCCMEDKEELVATAKAVAASGLKIAKFAD
IIARNCTDKRFAEELRDEAQHIPTFSTQLDIIASVKASTPDDLTSNAALVKNAENLMTAVVRTLKAAEVACVKGLRSVEN
EDQSHDPEAQEAKALTMQWQRKLHRHRLIEASTEDTNHLGLRKIKKNISAPSLSEIVMS
>HolozoaMetazoaBilatEP00057Strongylocentrotuspurpuratus_P031349_XP_784341.2_PREDICTED_catenin_alpha-2_
MSGSMSPQRGTMTLKWDPKNLEIRTYSVEKTLEPLVTQVTTLVNTKPSKMKKGRSKKAHVLVAAVIKATEKFIEKGEEIA
HEIPDIEREMLQAVEEVRSTGEEMRVASSEFAEDPCSSVKRGSMVRAARALLSAVTRLLILADMVDVHLLLQTLRVVEDD
LDKILRSQNPEDLMSNFKRFGQNMMEFNDISGRRQNDLKDPRRRDEMAAARADLRKHSTMLFTASKAWLRHPDVPAAREN
RDYVVKQLEDAMNAISNVSQATGDSSANPNIEGSGELIAALDELDKKIKMSPLEYNEVRTRPSLEERLESIISGAALMAD
SSCTRDDRRERIVAECNNVRQALQDLLSEYMNCAGSRDRSDPLDEAIERMCKKTKDLRRQLRKAVVDHVSDSFLETNIPL
LVLIVAAKSGNEAEVEKYAKVFQEHANKLVEVANLACSMSNNEEGVKMVRMAASQIENLCPQVINAARILAARPRSKAAQ
DNMDVFKDQWETQVRLLTEAVDEITTIDDFLAVSESHILEDVNRCVMALHQEDPETLDLTANSVKGRSARICTVVNSEML
NYESGLYTDKVKEAVAILKNEVIPHFSNMVEIAVVALSSQPPKDTEENEFVDASRMVYDGVREIRRAVLMNRNPDEIETD
TEVDYEEEYDVKSKSSYQTEPYEEEDVKEGLTSRAMMRDLPPEEKEKIKEEVELFRQEKAKLDLEMAKWDDSGNDIIILA
RQMCIIMMEMTDFTRGKGKLKSTMDVINAAKRIADTGTKLDKLARQIADQCPDSSSKEDLLAYLQRIALYCHQLNITSKV
KAEIQNISGELVLSGLDSATSLIQAAKNLMGSVVQTVKASYVASTKFRSKMKAGGTTASPVVLWKMKAPEKKPLVRREIP
DEVHSKIRKAAKKREVNPVQALSEFKEKGPF
>HolozoaMetazoaBilatEP00058Branchiostomafloridae_P002799_XP_002588287.1_hypothetical_protein_86735_
MTSDGVSEGPSAGEPQLQSGTPTQKGPLALNPNAKAWQSPITSSTPDSGIGSTETWQESGEHAPPTPVDVSVDGSTGEDI
FPLNGDINDMQPVAMFPSSPNPTKITDLQDSSPSGVNSPPGSVSSPPSSEYAFPSSTSAGPAAAGEGEDSQGAATMSQEE
LKKVLKYQLEYYFSRENLANDTYLVSQMDSDQFVPIWTIANFNQVKRLTSDMDLIKECLQESPMVQVDDKGEKVRPNQKR
CIVILREIPESTPQEAVEGLFSGENCPKFSTCEFAHNDSWFITFESDTDAQKAYKYLREEVREFLGKPIMARIKAKPLML
GTAVPKNGMKMPGVGPQTTAITSDPNLYNRQQGAGAGAGAGAGAGAGGYGAFPPYSAPPMYPASPQAAYMFNTFSIPQWA
TSPHFFSPDVLSQPRKNLRQYDLTPFQSNGFPASPTYKTPINTSSPRGHQGIRNRTSGVKMHTRSQTNPEKVSTDKLQVN
VENGAANVRQPLDRSGGGGSNGGSGRISGARGEMRLDRDRETGGGYQRRETSTSFQTQETNGQLGRDSRRGYGRGPRRRG
KDDDRNPRLKQDSPTNMRRAPSPKFDLTSSSFPPLSETSISHNKPVEEVFDSRMADIVKQPPKRIQTESKAQMPVVQTIP
ATPTSPVSPPAKQPASVPIMSNAMTQTPPLTPPASPGQPKPVPGAPHVPESSQIPEEKAVQSQGNQQATQTTSTQTVQAN
ENASASNNNNNDDQVNGTMDENSILAQPKTLETYASIARRPPKPGQAPPPATSATTTATQTQNANAATNSTPKEQQQQQQ
RRPSTPPLTKPPRKLSPPPKEQRVRERDRERDRRAPFPITTLVNHQEKRIRRTEKACRAVQRVGEAVSFAVDRFVTVGQA
IGDQNKEIKQEMYDACLEARTAGDSIATITNVQYIHGDEELLFNDKSQMVRAARALLSSVTKVLMVADKVMVKQLLCAKD
KTCLRHPDCGPAVQNRNSVFQQMREALSAMEGVVTEGSWLQEEDRLMSPVCLHNVVKQFEDAVERTRVTLMQPTDKEKLQ
ESLNVIIDQANDFTDSAYTSHEHREKILNLCESSRMELQGLLQVDTNNDQGGKLDTTEELETAIIKTCKSMKELKKQLQN
TALDQASEIFKTNEDHDILSTLKVSGTQGDAERVEEYCGKFTEHSEQLIELATATQTLVANPASKIARENLDVFCDAWES
QINEMSVLVKEINDFCSGRKGEKTVYLSLPRPGKHGTTLKTIKPVKLDAEEQAKIAKLGLEMKLMTSELDAETEKWEDPD
NDIVKKAQNMSSMSYSMYLFTRGEGPLKTTQDLFSQAEHFAEEGNKLFKTVRDFSADIPDGVHKAELLAHLDKIPTFCQQ
LNFTCKSPTVGKQATFTKVDSAIQETKNLMNTVAKVVTTCFTAATKYNLDTGSSPVNRWRSGPPPLMDIRTSQNGEEGTP
QHTQTQTYSSDSTFLLQAEGDTQQLKGENQPSPPSAKGDTQQLKGEYQPSLPSAEGDTQQLKGEYQPSLPSAEVDTQQLK
DEYQPSPPSAEAKGDTQQLKGEYQPSPPSAEVDTQQLKGEYQPSLPSAKVDTQQLKDEYQPSPPSAEAEGDTQQLKDEYQ
PSPPSAEGDTQQLKGENQPSPPSDPVYHHVAVRLPPEPPPSARDNHETVFQGQH
>HolozoaMetazoaBilatEP00058Branchiostomafloridae_P022844_XP_002608334.1_hypothetical_protein_91289_
MTLERSHLSKSMLSSLVQTRSIELVLAPIATQVSQLIIANESCERRDGQPPTWPNLVPSAEQVMNTLEELVSAAQKATQE
SADEELLVAMPAACEMLSTAGRNTLLAAQNLQTESVTPAARAALVQSLRNVLQGTMKVLLVWDDAEVRKIVHAAHWVLER
VNVMMTASNMKGLVACFKGFSEAVMLLANLTDKRQQELTNPRQRERTITAMMALKKSVPMLSTAMQTYVKYPNNPQAKAS
RDYVANQVRTAAREIVAAVENRNVDDDEMEEPGHFALALDKVIRMLSSDDPQFLPEELDSELEAVVRHAMLVAHESHTET
KDQIVRTCKKVFKIRNEVAQLLTSVEEHPEFLQLRNDFSSACNDLIGEADELDKLVSSAVLQQVVDTFVETTEPLERLLR
AAAQGNKETACMYCPQSESPVTEKVALTLLGPHIDDFTSHLDQLLQLASFAAASSMDSRRVRIVRSSIRQLESLDPEVQP
TVLALCRNPSDKASVEHVKLVRREWFNEVNSLVTAVDEMLNTKEFMEVTEESMEEDIHQCKDAMHQQDEGQLKMAAATMM
GRTRRVIQITSNHIDNSDDPIYRNGLLAWVKQLEKAMIPVKTAANKCVANMSDVRAHDSLAAASQELLTVVSKVKDALQG
MDHPEILSPMREGLRSSRQTGLGLPSPVKELVRAAAAHEATQVEVLCSRILARTNQVTGVVNSLIGSVKDHKQAEKLQSK
SAEFTRVTPRLLELAKRISTNQSSEVEELHRIGGEWANQLTVLQPAVDSLIGPWTAPVSELARIAKDGNINFLMKELDDF
HEIAKRLKSLASTAAQAVALQKQKGDPQLARTIHLYGEELESLASSITGAANSVVSDTVNKAEVERLDGLCTEWSGKVVQ
LLSSVDSVTTETAMPIKVVATAANTGSDSSVEDSMRALLSHVLRLRDMASCASEGYTNHPMASMVTQTFSAVDTLGKAVE
EVARLVAARARTSLGTTNSHVVLRMELLQREWATKVLLLHGQVDGMTSEMSAPLDRLAGAALAVYHATGQSRLTLLQEFQ
NQADKLSTQVSKTRQHCQQAMTGSAETGYKETVQLALDTLSRVTAEIITATRDMADTGSTDSAVSERFQDLKRQWGCKAL
LLYNTLRAMTGLDQATVTEVMTSLLGTSNLPSFARVNMADVSPDTSLNLSQIFGSPQPAPGFSTSPSWSTLPKWSHTPSP
VRSRPSTSPDSSPRSPRGPMESYMGHSQKSISPAKPSREIRVTPNMLGMQAVPEASLGDIERSTPPRQLRSPFEPSSIRS
PNTAQTAVSNNPSELDANQSSKTIVAAALSLQQEVDKWEEENNTIVKVAKTMSQQMQQMAEYTRGHGKIRTKEEFINTAK
AIAANGKVIHKFAKIIAKFCIDRRCSEDLVFYANHVPSMGTQLSIIASVKAATPHDKEADAVLVKNAENLMHSVTRTLIA
TESACVKGLHQPPEGGDEAEAAALATQWQRKLQRHRMIEASSHDTDDLGLRRINRHVSAPTLTEILGARAKILGTAVL
>HolozoaMetazoaBilatEP00058Branchiostomafloridae_P022845_XP_002608335.1_hypothetical_protein_126221_
MASPGGTLKWDPKNLEIKTHSVEKTLEPLVTQVTTLVNTKGNSGKKKGRSKKAHVLSALVKKATETFIDKGEIIAKDYPD
IQDDMMAAIDDCKKTGDTMYAASQEFADDPCSSMKRGAMVRAARALLSAVTRLLIIADMADVHMLLKHLRIVEESLERVR
QAQDQQALNNAFRQYGKDVVGLNDIAMKRQNDLIDPARRDEMAAARNTLKKNSMMLYTASKAFLRHPDVAAAKANRDYVY
KQVCDAVNSLSNTAQASGPADPHPYEGAGELAAALDEFDQKIVMDPASYNEVRTRPSLEERLESIISGAALMADSSCTRD
DRRERIVAECNAVRQALQDLLTEYMNCAGGRKTKELDEAVDRMHKKTRDLRRQLRKAVVDHVSDSFLETNVPLLVLIEAA
KRGNEKEVKEYAQVFREHANKLVEVANLACSMSNNEEGVKLVRLAANQIENLCPQVINAALTLAARPRSKVAQENMDVFR
DQWETQVRLLTEAVDDITSIDDFLAVSEQHILEDVNKCLLARQENDADTFDRTAGAIRGRVSRVCNVVNAEMDNYEPGIY
TERVREAVVLLGDQVMPAFTECVEIVVDALSQDPPKETDENELIDSSRNVYEGVRDVRRAVLMIRSPEELETDTEYEDET
YETHSRSSRMTDDRELEGSQAGEFGGKSARALMRELPEEEKKKIAHQLEVFRAEKSKLDEEIAKWDDSGNDIIVLAKQMC
MIMMEMTDFTRGHGPLKSTMDVINAAKRIAEAGTKMDKLARAIADQCPESQTKDDLLAYLQRIALFCHQLNIASKVKAEV
QNISGELIVSGPHWASMLDSATSLITASKNLMNAVVLTVKSCYVASTKYKKAMKNHNVNSPVVLWKMKAPEKKPLVRREK
PEELSAKVRKGSQKRHFSPIQALSEFSSRDTF
>HolozoaMetazoaBilatEP00058Branchiostomafloridae_P026868_XP_002612359.1_hypothetical_protein_280829_
MPVFHTRTIESILEPVAQQVSQLVILHEEAEDGNAMPDLARPVQAVCAAVQNLVKVAKETAETSQDVILKQEMPIAYTRV
EEASHLLVDASDMLRADPYSRPAREKLIDGARGILSGTSQLLLTFDEAEVRKIIRVCKSVLEYLAIAEVVETMEDLVTFV
KNLTPGMTGMSKMVDARSKELTHQQHRESLAHSLQVVKDLTPVLISGIKIFVTTRRPQGLGIPEAIENRNYVVNKMSAEI
SEIIRVLQLTTYDEDSYDADDMTVMKKALASFMARLNQAREWLQNPNSEAGSLGERSLRQIIEDARRIGERCVGPERDEI
LRLCSELTAMVDQLSDFKAKGMVGQNRLWRLPYHLCQNNVMLILNEWLCKFGQTANFDAIIGICNAKITFGFTYDICPRY
RNVCSLQAYCKIHSDTDISDTYQDMIISTQGNSPEAINLSRQIIDRLLDMDKRVQQAVSNFQQSGIRKPAPTIAGKMEQA
MRWLSAPTMDDKGLGQQAVHELVREGRKLAQTCQEPDKSDLLRKCDSVERLARQLADLVNQGKGDSPEAQELARTVQEKL
NDLRKKMDETLVKQIADVFLDTTSALKQLNNAAHAPADAPNREPEFGNKAGNFDQHSALLTQTAGRVADAGSCQNKKTVE
GIKSTAGVIRDLTPQIIHAGKILLDNPDNQAASEHFELLKREWMNNMDKLTSLVDDAVDTVAFIKACEEAIARDSEMVKV
AIKNVQVQSVVNGASNIARRANRVLMVAKREADNSEDPKFVDRVNDASDTLARSISPMVVDAKSVASNPKDANSQGRYFD
SNTKLRDAVAGVREAVTVVDEAALAAAQEAAFPPPPDLSQLKLGDAAPPRPPLPEHETPPPRPPPPEEEEEEIAFPTPKP
NQPIMTDSEDEEMAFPVDPNANEKIMVAAHQLHLEAQKWSSKGNEIVAAAKKMALLMAEMSRLVRGEGGNKRDLIRVAKE
IALVADEVTRLAKEVAKQCTDKRIRTNLLQVCERIPTISTQLKILSTVKATMIGQSNVDSEEVDQATEMLVHNAQNLMQS
VKETVREAEAASIKIRTDAGITLRWVRKKPWYQ
>HolozoaMetazoaBilatEP00059Cionaintestinalis_P002697_XP_002123754.1_vinculin_
MPVFHTKTIEQILEPVAEQVSHLVILHEQGEDGAAIPSLMKPIQAVSAAVNNLAKVGTAQIQTSKDEVLKLDTPEAINKV
KSSADLLLDSAKLIEEDEYSKQGREKLIAGSRGILQGTSDLLLIFDEAEVRRICHVCRRVRDYLKVSEVVAGMEDLVTYV
KNLTPGMTNLSDLVLQRSKDLTNALHADQLKTGVADLRNQLPNLISSMKIFVTTVDGSGVGSEASVHNRQYYVKNLSDII
TEIIRVLQLVSTDQEILVDPTNVLQLKQVRDKMANNLIAANRWLNDPNAPPDTADELALRQTLDQAREIGSKAGGALGAK
IMDKCNDIGIMTEKLAALRKQNKGNSAEARRLANQIQTALNGLLQDVDDALKNLEEIDEAFGVVSSKTPSAKEWLADPQA
KPGPGTGSQDIRDIIGATRKIAKSLATNPQTAKDAAELMKMCDELDELMEKLDAYRERGEGHLPEARHLAKQAADKIGQI
NAKIGKALASGGLPQTLEAKLDVANRWLDHPGVEDGGKGMLAARSVMSDARKLAVECDNPVIKAALLQNAAECESLCNQL
ADLVKQGKGGSPEARRIAEELQQKLQELKQNMKLAVIGQVADEFSDTTTVLKQFVTAASAPKDVAGREEKFAERSQALTK
QAQKLANLGIQAVATSELGAEEKVAKATLSAKKIQELTPQVINAGKIVLDYPENKLAKEHLKALTDEWTEHVDDLTEQVD
DAMDVVDFIKASEDGIKKDHKTCMKALQDNQPTVALPAAGNIARRAHRILMAGKREVENTDDAAYVQELKGNLNNLSRTI
NPMVQATREYANNPNSNAAKDNVRECDDQLIAAVAQVRNTVEARRIEQQAKNIVIEEEPPPVPPLPQDCEAAPPVPPLPE
EEEFPEEQEEDVPMMQAARELHEEARKWESKGNDIIATAKRMALLMAKMSHLVRGEEGRKSDLIACAKEIAKASNEVTRL
ANEVADKCSDRRIRTDMKKTLDRIPTISTQLRILSTVKAASLGDNMDMTKEEEEAAEQATEMLVHNAQNLMMSVKDTVRS
AEAASIRIRTEAGVMMRWVRKS
>HolozoaMetazoaBilatEP00059Cionaintestinalis_P006024_XP_002129922.1_alpha-catulin_isoform_X1_
MASMWRDVHVGGARRKREMANEKILNDLSNCLDDLPTKSMESNLRPLVQQIVALLRHRGSTSSSLLTSPVKAVSTDQTIH
VVSKAVTTFVQAGKAAAPENQDLNSALIAACHDAVKAGESFCRVLTQQPTTSHSGSHLSGISPSTSGSGSQNGVDSGVDE
DLDEESLNLSIGSESERKEGTRPHGILKSSSNSSKLQGHQQQAIKTENRGRTTLADSFSDDDMRKTQLVTSSWDTVTSVI
QILMLADQAAVSEVTHANEMVVEGLTRLESCQNFHEFMREFTEFGRRMINLAHYTGARQKDLKSDVARAYISATRFELEK
GTAVLLTSSKVYFRHPSSNLARAFRDNCFTNMRSVLARMAKSLETCRESKSLSASGSLDDGISSICLTEKVKKNDDTKYI
SAFSLLDNLKLTVSSCHNSASLPSYNDVTGSLRHSSSFGSRIERISKQIMERALEFTDSPFCGHEQRSDILRRDLELRKS
LGPFLNQKLSSSDAKMHSTSVEEAIENMKLSVCNAAVARIVGISNDLSSTGLYRRNFNVEALIENLTELSKCLSLNIAND
TTKAVAALTEFSKQIQEACRLAQQCHVDPSHIVSIKHVCEFIEGLTQQVVRSVSLAQSLNGSPVAVENFTALIGQWHSVA
SSEISSMQTNLSSVARKASGGKSPSPVHDTIARSGNIYQRLDTSEQTVAARLGLEIKLLSAQCHVECQHWRDVEGASVAL
IENFESVASSSKHIYLFTRGEPPLHTTADFFNTAIDTSSYASRCGTIAESYMEEYRTGGSYLRSDVLSACAQLPNTCQRL
SATAKTAAHGKSSVFSKVMMTLRDVRATLELVSKLSVLLHSISIKRGLSTNSRDATRRTKQRSKSLTPRHRKSSGYSVAE
SGRASTISRKSSFGRYSSNNNNNNNNNSNCDEKKDMVASESTITVNIVSDDKCTKTMESASHYGSAESIPTRGAAKERAL
TQKHHKKFNACGIPFRAPSLKHLSIKSSK
>HolozoaMetazoaBilatEP00059Cionaintestinalis_P007156_XP_002131748.1_catenin_alpha-2_
MSSVASSNSGQKWNPKNLEIRTLSVEKTLEPLVVQVTTLVNNKGPSNKKKGRSKRPKVLVADVEKATSLFIEHGLEIARD
NPELKAELEEAVEDTRRDGEVMSKTSHAFADDPCSSMKRGSMVRAARALLSSVTRLLILADMADIYNLLRQLKIARKSVG
LVKDSNNPDDLIKNFKAFGTDLARLNHATMLRQNDLKDLRRRDELAAARADLKKNSMMLYTSSLASIRHPEVAAAKANRD
YVYRKVLGAMDRISTAVQATGPSEPRPEEGAGELAFALDEFLQRVDMEPLDFDEVRHRPSLEERLESIISGAALMADSSC
TREDRRERIVAECNAVRQALQDLLQEYLNNAGRRDKSDDLEAAVDHMMQKTKDLRRQLCKAVIDHVSDSFLDTNIPILVL
IEAAQSGDEKQVKEYAQVFREHANKLVEVANLACSMSSNEEGVKMVKMAAKQIETLCPQVINAALTLAARPSSKIAQDNM
NVFKDAWLNQVQTLTEAVDEITTIENFLAVSEAHILEDVTSCVVALQQGNPEMLDRKGGDIRGRTARICQVVISEMEHYE
PDYYTQKVVDSCEMLKSQVMPKFEARLETTINALAKDPQEDPQENEFIDSSRFVYDAVREVRRAVLMIKNPEDVDDSDID
AMDGSESGASRLSGKTVETESGPTDQTMMRRLPEAEKAKILQNVQEFVKEKTLLDLEISKWDESSNDIIVLAKSMCVIMM
DMTDFTRGRGRLKNTSDVIDAAREIADAGSRLDKLARAIAEVCPDSSVKQDLLAYLQRIALYCHQLNMCAKVKAEVQNIS
GEMIVSGLDSATSLIQAAKNLMNAVVLTVKSSYVGSTKYRKAGTMHTDGILWKMKAPEKKPLIRREIGDDKKAPVRRASQ
KRLVNPAQALSEFKADI
>HolozoaMetazoaBilatEP00067Daniorerio_P007968_NP_001122153.1_vinculin_
MPVFHTKTIESILEPVAQQISHLVIMHEEGEVDGKAIPDLTSPVAAVQAAVSNLVRVGKETVQTTEDKIMKRDMPSAFIK
VENACAKLVEAAQMLRTDPYSVPARDYLIDGSRGILSGTSDLLLTFDEAEVRKIIRVCKGILEYLTVAEVVETMEDLITY
TKNLGPGMTKMAKMIDERQQELTHQEHRVMLVTSMNTVKELLPVLISAIKIFVTTKCTKSHGVEEALKNRNYTFDKMTAE
INEIIRVLQLTSWDEDAWANKKDTEAMKRALALIESKMGQAKGWLRDPNALPGDPGEHALRQILDEAGKVGELCAGKERR
EILGTAKTLGQMTDQVSDVRARGQGATPMGMQKAQQVAQGLDILVGKVENAARKLEALTNAKQAIAKRIDNAQSWLADPN
GGPEGEENIRALLAEAKRIADLCEDPKERDDILRSIGEIAGLTARLVELRRIGKGDTPEARALAKQIGTALQNLQAKTNR
AVANMRPAKAAVTLEGKMEQALRWINNPGVDDHGVGQAAIRGLIAEGRRLASSLPGPYRQELLAKCEQVEQLMMQLADLA
ARGEGESPQARAVAAHLLEAIKDLKAKMQEAMTQEVSDVFSDTTTPIKLLAVAATAPLEAPNREEVFEERASNFENHASR
LGATAEKAAAVGTANKSTVEGIQAAVKSARDLTPQVTSAARILLKNPGNQAAYEHFDTMKNQWIDNIEKMTSLVDEAIDT
KSLLDASEEAIKKDIDKCRVAMANVQPQMLVAGATSIARRANRVLLVAKREVENSEDPKFRELVKAASDELGRTISPMVM
AAKGVAGNIQDPGLQKGFLDSGYRILAAVGKVREAFQPQELDFPPPPPDLDQLHVNDDQAPPKPPLPEGEVPPPRPPPPE
EKDEEFPEQKAGEMVSEPMMVAARSLHDEARKWSSKPEVPDEGFEAAEAEVDIDDEDEFTDNEDDYEPELLLMSSNQPVN
QPILAAAQSLHQEARKWSSKGNDIIGAAKRMALLMAEMSRLVRGGSGNKRALIQCAKDIAKASDEVTRLAKEVAKQCTDK
RIRTNLLQVCERIPTISTQLKILSTVKATMLGRTNISEEESEQATEMLVHNAQNLMQSVKETVREAEAASIKIRTDAGFT
LRWVRKTPWYQ
>HolozoaMetazoaBilatEP00067Daniorerio_P008390_NP_001137526.1_alpha-catulin_
MASSPCGGGNFDCGLEIQTRSVEQTLIPLVSQITTLINHKDKLKKTEKTLRAIQRVGQAVSVAVGRFVAVGEAIAAENED
LKEEMGLACFEARRAGTGIAQLTDVSSLEHCDGDGRSTVFSDRTGMVKAARMLLSSVTKVLVLADCIVIKQIISSRNKVL
VTLEQLERVSTFQEFVQIFSQFGNEMVEFAHLTGDRQNDLKDEKKRARMAAARAVLEKCTMMLLTASKTCLRHPDCESAR
INKEAVFQRMRIALEQVIEIVTDTRSSGEAKALPVSIYAGIKDFKVKVEALRDSLYGVSCEAVAAQLEALVEKTEDFTDS
AYTRHEQRETIIQLCQITRQETKQLINTWRHAQSLKAKEATDEMELSILKTCQCVSDLRQELHKVAVGRATELLKLHSDH
LVLQALKASGGDGNLEAVADYASTLTEHNEQLVETCRLLCHVSGTEPLEITCIHAEETFRVIGPQIISAAQTLALHPTSK
IAKENLDVFCEAWESQLCDMAILLKEINDVFEGRRGDKKTYLSLPRPGKHSANLKTVKAAKLDAEEQTTIAKLGLELCLL
TSDVDSEVERWDEQDHEMVRLCQIISSMAYSMYLFTRGEGLLKTTSDLFHQAEVLSDQGLQLCPVLQSLSTQLLDEDRML
IISETEKLSSACQQLQACAKTPVQGKSAIFQKVDSSIQNTKGILILVVYLLPICNKLIRKCKSERSCLASPQHWREKQLS
APVSEETLNGKGSNGFGVKSLEQHMANLTFLESK
>HolozoaMetazoaBilatEP00067Daniorerio_P008563_NP_001152844.1_catenin_alpha-2_
MTSATSPILLKWDPKSLEIRTLTVERLLEPLVTQVTTLVNTSNKGPSSKKKGRSKKAHVLAVSVEQATQNFLEKGEQIAK
DSQDLKEELIAAVEDVRKQGDTMRVASSEFADDPCSSVKRGTMVRAARALLSAVTRLLILADMADVMRLLAHLKIELKDP
QCRDEMAAARGALKKNATMLYTASQAFLRHPDVAATRANRDYVFKQVQEAIGGISSSAQATSPTDEKHGHAGIGELAAAL
NEFDNKIILDPLTFSEARFRPSLEERLESIISGAALMADSSCTRDDRRERIVAECNAVRQALQDLLSEYMNNTGRKEKGD
PLNSAIDKMTKKTRDLRRQLRKAVMDHISDSFLETNVPLLVLIEAAKSGNEKEVKEYAQVFREHANKLVEVANLACSISN
NEEGVKLVRMAATQIDSLCPQVINAALTLAARPQSKVAQDNMDVFKDQWEKQVRILTEAVDDITSVDDFLSVSENHILED
VNKCVIALQEGDVDTLDRTAGAIRGRAARVVHIINAEMENYEPGVYTERVLESIKLLSETVMPRFAEQVEVAIEALSTSP
PQPFEENEFIDASRLVYDGVRDIRKAVLMIRTPEELEDDSDFEQEDYDARSRTSIQTEDDQLIAGQSARAIMAQLPQEEK
AKIAEQVESFRQEKSKLDAEVAKWDDNGNDIIVLAKQMCMIMMEMTDFTRGKGPLKNSSDVINAAKKIAEAGSRMDKLAR
AVADQCPDSACKQDLLAYLQRIALYCHQLNICSKVKAEVQNLGGELIVSGLDSATSLIQAAKNLMNAVVLTVKASYVAST
KYQKVYGTAAVNSPVVSWRMKAPEKKPLVKREKPEECQTRVRRGSQKKHISPVQALSEFKAMDSF
>HolozoaMetazoaBilatEP00067Daniorerio_P010119_NP_001304681.1_vinculin_b_
MPVFHTKTIESILEPVAQQISHLVIMHEEGEVDGKAIPDLSAPVLAVQAAVSNLVRVGKETVQTTEDAIMRRDMPPAFIK
VENACTKLVQAAQMLKADPYSVPARDYLIDGSRGILSGTSDLLLTFDEAEVRKIIRVCKGILEYLTVAEVVESMEDLITY
TKNLGPGMTKMAKMIDERQQELTHQEHRVMLVNSMNTVKELLPVLISGIKIFVTTRTSQGKGVEEALKNRNFTVEKMNTE
INEIIRVLQLTSWDEDAWANKDTEAMKRALALIDSKMAQAKNWLRDPQGQPGGPGEQAIRQILDEAEKVGELCAGKERRD
IVGTAKTLGQLTEQVSDLRARGQGANPVAMQKAQQVSQGLDVLTGKVENAARKLEAMTGSKQAIAKRIDAAQSWLADPHS
GPEGEENIRALLGEARKIADLCEDPKEREDILRSMSEIAALSGKLAELKRAGKGDTPEARALAKQIATALQNLQSKTSKA
VANTRPAKAAVHLAGKMEQAGRWIDNPTLDDSGVGQAAIRGLLAEGRRLANALPAAQRQELLGKCEQVEHLMAQLAELAA
RGEGDSPQARAIAQQLQHTLKELEGKMQDAMTQEVSDIFSDTTTPIKLLAVAATAPSDSPNREEVFKERASNFENHASRL
GATAEKAAAVGTANKSTVEGIQAAVKSARDLTPQVVSAARILLKNPGNQAAFEHFETMKNQWIDNVEKLTGLVDEAIDTR
SLLAASEDAIKKDLDKCQVAMANHQPQMLVAGATSIARRANRILLVAKREIENSEDPKFRETVKAASDELSRTISPMVMD
AKAVAANIKDQGLQRGFLDSGFKILGAVANVRDAFQPQEPEFPPPPPDLESLQISDTAAPPKPPLPEGEVPPPRPPPPEE
KDEEFPEQQAGEMVSEPMMVAARQLHDEARKWSSKGNDIIGAAKRMALLMAEMSRLVRGSGGNKRALIQCAKDIAKASDE
VTRLAKEVAKQCTDKRIRTNLLQVCERIPTISTQLKILSTVKATMLGRTNISEEESEQATEMLVHNAQNLMQSVKETVRE
AEAASIKIRTDAGFTLHWVRKTPWYQ
>HolozoaMetazoaBilatEP00067Daniorerio_P011550_NP_571531.1_catenin_alpha-1_
MTSINTANINFKWDPKSLEIRTLAVERLLEPLVTQVTTLVNSSNKGPSNKKKGRSKKAHVLAASVDEATQNFLEKGEKIA
KESQFLKEELTAAVEDVRKQGESMKMASGEFAEDPCSSVKRGNMVRAARALLSAVTHLLVLADMADVYQLLLQLKLVEEN
LMKVRNAGTEQDLGIQYKALKPEVDKLNMMAAKRQQELKDVHHKDQMAAARGVLQRNVPMLYTASRACLQHPDVAAYKAN
RDLIYKQLQHAVSGISNAAQATSSEDSSFSQTAGGGELAYALNNFDKQIIVDPLSFSEERFRPSLEERLESIISGAALMA
DSSCTRDDRRERIVAECNSVRQALQDLLSEYMGNAGRKEKSDALNTAIDRMTKKTRDLRRQLRKAVMDHVSDSFLETNVP
LLVLIEAAKNGNEKEVKEYAQVFREHANKLIEVANLACSISNNEEGVKLVRMAASQLETLCPQVINAALALAAKPNSKVA
QDNMDLFKDQWEKQVRVLTDAVDDITSIDDFLCVSENHILEDVNKCVIALQEKDVDGLDRTAGAIRGRAARVVHVVTSEM
DNYMPGVYTEKVLEATKLLTETVMPRFTEQVEAAVEALSANNGQPVDENEFIDASRLVYDGVRDIRKAVLMIRTPEELDD
SDFETEDFDSRSRTSVQTEDDQLIAGQSARAIMAQLPQEQKAKIAEQVASFQEEKSKLDAEVSKWDDSGNDIIVLAKQMC
MIMMEMTDFTRGKGPLKNTSDVISAAKKIAEAGSRMDKLGRAIADQCPDSACKQDLLAYLQRIALFCHQLNICSKVKAEV
QNLGGELVVSGLDSAMSLIQAAKNLMNSVVSTVKASYVASTKYQKSQDMQSLNMPAISWKMKAPEKKPLVKREKLDDGQT
NKVKRSSQKKHINPVQALSEFKAMDSI
>HolozoaMetazoaBilatEP00067Daniorerio_P050454_XP_021336357.1_uncharacterized_protein_LOC110440166_
MLLLHNLVSERIQELRDDKQQEHLRASLETLKKCVSMLHTAMYTTIKHPHSEEAQGAKQYILNQVDSTVNGIITTLKSKC
EPCPSGSCGYYTEIRNKLIRLLSNHSSVKGGGFDIMLHDLVFHSMAVANTSQRDIQFEVAAHTKQVLQVWSEMSQQMKSY
DDQQLANTCASLLKQIHKLDEAVAKATQLQVMDIFVSSSTPVEELIHTLSIQDKQDELDVEALQVQFGSFTAHADKISEV
ASFISALACDEKSLEALENSRGCIMRLRQAIATLVQNLEEGKLSSSEALEKLKEVHQRWSEEIEQLLHACGSIINIKDFV
YLALQEMESNWIGCIEAYKNENGQILKKQANLLISHMSLVIQLIRRHVSISDNPIYRNGLLVLIKQAEGSAAEVTCCVTD
IYSNTRLSSEAFSMLSTSVSTAFKHFDILREGLDGLQHPHLLSPLREGARQSASPAPYAIPISENARSTEVSDKAESELS
VQSSTNEEIACQFNKDFVNQDAQIISEHDVSNSEEAQTTPALESKADIHLHDIDLLPLLCEVVCMTKGKDVEALNMACSG
VLGLSNSYAQATREAASVINTADNEEVESLRSKLVSLTPLLIQTAQETAMSSAMSTDSVYKHSTQFSDLIKNARKILLPV
AGMWYHAIQAMFQNYVPTMLESINQELNEVMCLCADAVQLVTSADIKVMGECHESMMSLQSKLQKSQTNTRNLTDIVGSR
PTQTDELDGLCMLWALSIQVLLNSFDKIVGIATIDGKTFAHQMTPKKWLAVISENSLRIQEAARLSCLNCRDSYKVKLLG
ELQEDVKTLTDSYLQAAEEVGTVSISSVLILAKSELLQRQLQVKMKALSCLLSKVNQDYGKAIRNTITLACSVQAKYSDM
EAENTLAQFESAAELLMQNVKSATESIEDCFNFIRDPKERSNLRFINDHLTFQMSDIVSRARLIAETQTLGDTLTLDIQS
QCWSSKAHYLVEEICKVDGILEVTKEQIKFCLQGKEFGGFVMSRPPASFTQKKPLRPISISNQEPTKSKPSVQDVSNQEP
NKEETSPRSPRRPVYTLVDSTLSYTSLFLKRETEKWDDQGNQIVKVTKEMADKLYYMAQYLKKKGPIQSKDAFVTSAKDL
ISSGQSITQFVRVIADHCLDKHCTEELCVIAEQILTISNQLTIISR
>HolozoaMetazoaBilatEP00074Homosapiens_P008581_NP_001158355.1_catenin_alpha-2_isoform_2_
MTSATSPIILKWDPKSLEIRTLTVERLLEPLVTQVTTLVNTSNKGPSGKKKGRSKKAHVLAASVEQATQNFLEKGEQIAK
ESQDLKEELVAAVEDVRKQGETMRIASSEFADDPCSSVKRGTMVRAARALLSAVTRLLILADMADVMRLLSHLKIVEEAL
EAVKNATNEQDLANRFKEFGKEMVKLNYVAARRQQELKDPHCRDEMAAARGALKKNATMLYTASQAFLRHPDVAATRANR
DYVFKQVQEAIAGISNAAQATSPTDEAKGHTGIGELAAALNEFDNKIILDPMTFSEARFRPSLEERLESIISGAALMADS
SCTRDDRRERIVAECNAVRQALQDLLSEYMNNTGRKEKGDPLNIAIDKMTKKTRDLRRQLRKAVMDHISDSFLETNVPLL
VLIEAAKSGNEKEVKEYAQVFREHANKLVEVANLACSISNNEEGVKLVRMAATQIDSLCPQVINAALTLAARPQSKVAQD
NMDVFKDQWEKQVRVLTEAVDDITSVDDFLSVSENHILEDVNKCVIALQEGDVDTLDRTAGAIRGRAARVIHIINAEMEN
YEAGVYTEKVLEATKLLSETVMPRFAEQVEVAIEALSANVPQPFEENEFIDASRLVYDGVRDIRKAVLMIRTPEELEDDS
DFEQEDYDVRSRTSVQTEDDQLIAGQSARAIMAQLPQEEKAKIAEQVEIFHQEKSKLDAEVAKWDDSGNDIIVLAKQMCM
IMMEMTDFTRGKGPLKNTSDVINAAKKIAEAGSRMDKLARAVADQLDSATSLIQAAKNLMNAVVLTVKASYVASTKYQKV
YGTAAVNSPVVSWKMKAPEKKPLVKREKPEEFQTRVRRGSQKKHISPVQALSEFKAMDSF
>HolozoaMetazoaBilatEP00074Homosapiens_P023799_NP_001310911.1_catenin_alpha-1_isoform_1_
MTAVHAGNINFKWDPKSLEIRTLAVERLLEPLVTQVTTLVNTNSKGPSNKKRGRSKKAHVLAASVEQATENFLEKGDKIA
KESQFLKEELVAAVEDVRKQGDLMKAAAGEFADDPCSSVKRGNMVRAARALLSAVTRLLILADMADVYKLLVQLKVVEDG
ILKLRNAGNEQDLGIQYKALKPEVDKLNIMAAKRQQELKDVGHRDQMAAARGILQKNVPILYTASQACLQHPDVAAYKAN
RDLIYKQLQQAVTGISNAAQATASDDASQHQGGGGGELAYALNNFDKQIIVDPLSFSEERFRPSLEERLESIISGAALMA
DSSCTRDDRRERIVAECNAVRQALQDLLSEYMGNAGRKERSDALNSAIDKMTKKTRDLRRQLRKAVMDHVSDSFLETNVP
LLVLIEAAKNGNEKEVKEYAQVFREHANKLIEVANLACSISNNEEGVKLVRMSASQLEALCPQVINAALALAAKPQSKLA
QENMDLFKEQWEKQVRVLTDAVDDITSIDDFLAVSENHILEDVNKCVIALQEKDVDGLDRTAGAIRGRAARVIHVVTSEM
DNYEPGVYTEKVLEATKLLSNTVMPRFTEQVEAAVEALSSDPAQPMDENEFIDASRLVYDGIRDIRKAVLMIRTPEELDD
SDFETEDFDVRSRTSVQTEDDQLIAGQSARAIMAQLPQEQKAKIAEQVASFQEEKSKLDAEVSKWDDSGNDIIVLAKQMC
MIMMEMTDFTRGKGPLKNTSDVISAAKKIAEAGSRMDKLGRTIADHCPDSACKQDLLAYLQRIALYCHQLNICSKVKAEV
QNLGGELVVSGVDSAMSLIQAAKNLMNAVVQTVKASYVASTKYQKSQGMASLNLPAVSWKMKAPEKKPLVKREKQDETQT
KIKRASQKKHVNPVQALSEFKAMDSI
>HolozoaMetazoaBilatEP00074Homosapiens_P033078_NP_003364.1_vinculin_isoform_VCL_
MPVFHTRTIESILEPVAQQISHLVIMHEEGEVDGKAIPDLTAPVAAVQAAVSNLVRVGKETVQTTEDQILKRDMPPAFIK
VENACTKLVQAAQMLQSDPYSVPARDYLIDGSRGILSGTSDLLLTFDEAEVRKIIRVCKGILEYLTVAEVVETMEDLVTY
TKNLGPGMTKMAKMIDERQQELTHQEHRVMLVNSMNTVKELLPVLISAMKIFVTTKNSKNQGIEEALKNRNFTVEKMSAE
INEIIRVLQLTSWDEDAWASKDTEAMKRALASIDSKLNQAKGWLRDPSASPGDAGEQAIRQILDEAGKVGELCAGKERRE
ILGTCKMLGQMTDQVADLRARGQGSSPVAMQKAQQVSQGLDVLTAKVENAARKLEAMTNSKQSIAKKIDAAQNWLADPNG
GPEGEEQIRGALAEARKIAELCDDPKERDDILRSLGEISALTSKLADLRRQGKGDSPEARALAKQVATALQNLQTKTNRA
VANSRPAKAAVHLEGKIEQAQRWIDNPTVDDRGVGQAAIRGLVAEGHRLANVMMGPYRQDLLAKCDRVDQLTAQLADLAA
RGEGESPQARALASQLQDSLKDLKARMQEAMTQEVSDVFSDTTTPIKLLAVAATAPPDAPNREEVFDERAANFENHSGKL
GATAEKAAAVGTANKSTVEGIQASVKTARELTPQVVSAARILLRNPGNQAAYEHFETMKNQWIDNVEKMTGLVDEAIDTK
SLLDASEEAIKKDLDKCKVAMANIQPQMLVAGATSIARRANRILLVAKREVENSEDPKFREAVKAASDELSKTISPMVMD
AKAVAGNISDPGLQKSFLDSGYRILGAVAKVREAFQPQEPDFPPPPPDLEQLRLTDELAPPKPPLPEGEVPPPRPPPPEE
KDEEFPEQKAGEVINQPMMMAARQLHDEARKWSSKGNDIIAAAKRMALLMAEMSRLVRGGSGTKRALIQCAKDIAKASDE
VTRLAKEVAKQCTDKRIRTNLLQVCERIPTISTQLKILSTVKATMLGRTNISDEESEQATEMLVHNAQNLMQSVKETVRE
AEAASIKIRTDAGFTLRWVRKTPWYQ
>HolozoaMetazoaBilatEP00074Homosapiens_P033475_NP_003789.1_alpha-catulin_isoform_a_
MAASPGPAGVGGAGAVYGSGSSGFALDSGLEIKTRSVEQTLLPLVSQITTLINHKDNTKKSDKTLQAIQRVGQAVNLAVG
RFVKVGEAIANENWDLKEEINIACIEAKQAGETIAALTDITNLNHLESDGQITIFTDKTGVIKAARLLLSSVTKVLLLAD
RVVIKQIITSRNKVLATMERLEKVNSFQEFVQIFSQFGNEMVEFAHLSGDRQNDLKDEKKKAKMAAARAVLEKCTMMLLT
ASKTCLRHPNCESAHKNKEGVFDRMKVALDKVIEIVTDCKPNGETDISSISIFTGIKEFKMNIEALRENLYFQSKENLSV
TLEVILERMEDFTDSAYTSHEHRERILELSTQARMELQQLISVWIQAQSKKTKSIAEELELSILKISHSLNELKKELHST
ATQLAADLLKYHADHVVLKALKLTGVEGNLEALAEYACKLSEQKEQLVETCRLLRHISGTEPLEITCIHAEETFQVTGQQ
IISAAETLTLHPSSKIAKENLDVFCEAWESQISDMSTLLREINDVFEGRRGEKYGYLSLPKPMKNNANLKSLKPDKPDSE
EQAKIAKLGLKLGLLTSDADCEIEKWEDQENEIVQYGRNMSSMAYSLYLFTRGEGPLKTSQDLIHQLEVFAAEGLKLTSS
VQAFSKQLKDDDKLMLLLEINKLIPLCHQLQTVTKTSLQNKVFLKVDKCITKTRSMMALLVQLLSLCYKLLKKLQMENNG
WVSVTNKDTMDSKT
>HolozoaMetazoaBilatEP00074Homosapiens_P093965_XP_016871640.1_catenin_alpha-3_isoform_X1_
MSAETPITLNIDPQDLQVQTFTVEKLLEPLIIQVTTLVNCPQNPSSRKKGRSKRASVLLASVEEATWNLLDKGEKIAQEA
TVLKDELTASLEEVRKESEALKVSAERFTDDPCFLPKREAVVQAARALLAAVTRLLILADMIDVMCLLQHVSAFQRTFES
LKNVANKSDLQKTYQKLGKELENLDYLAFKRQQVNNSGLNTTFAFSRKNLPTPKASDLKSPNQRDEIAGARASLKENSPL
LHSICSACLEHSDVASLKASKDTVCEEIQNALNVISNASQGIQNMTTPPEPQAATLGSALDELENLIVLNPLTVTEEEIR
PSLEKRLEAIISGAALLADSSCTRDLHRERIIAECNAIRQALQDLLSEYMNNAGKKERSNTLNIALDNMCKKTRDLRRQL
RKAIIDHVSDSFLDTTVPLLVLIEAAKNGREKEIKEYAAIFHEHTSRLVEVANLACSMSTNEDGIKIVKIAANHLETLCP
QIINAALALAARPKSQAVKNTMEMYKRTWENHIHVLTEAVDDITSIDDFLAVSESHILEDVNKCIIALRDQDADNLDRAA
GAIRGRAARVAHIVTGEMDSYEPGAYTEGVMRNVNFLTSTVIPEFVTQVNVALEALSKSSLNVLDDNQFVDISKKIYDTI
HDIRCSVMMIRTPEELEDVSDLEEEHEVRSHTSIQTEGKTDRAKMTQLPEAEKEKIAEQVADFKKVKSKLDAEIEIWDDT
SNDIIVLAKNMCMIMMEMTDFTRGKGPLKHTTDVIYAAKMISESGSRMDVLARQIANQCPDPSCKQDLLAYLEQIKFYSH
QLKICSQVKAEIQNLGGELIMSALDSVTSLIQAAKNLMNAVVQTVKMSYIASTKIIRIQSPAGPRHPVVMWRMKAPAKKP
LIKREKPEETCAAVRRGSAKKKIHPLQVMSEFRGRQIY
>HolozoaMetazoaBilatEP00076Gallusgallus_P005967_NP_990467.1_catenin_alpha-2_
MTSATSPIILKWDPKSLEIRTLTVERLLEPLVTQVTTLVNTSNKGPSGKKKGRSKKAHVLAASVEQATQNFLEKGDQIAK
ESQDLKEELVAAVEDVRKQGETMRIASSEFADDPCSSVKRGTMVRAARALLSAVTRLLILADMADVMRLLSHLKIVEEAL
EAVKNATNEQDLANRFKEFGKEMVKLNYVAARRQQELKDPHCRDEMAAARGALKKNATMLYTASQAFLRHPDVAATRANR
DYVFKQVQEAIAGISNAAQATSPTDENKGHTGIGELAAALNEFDNKIILDPMTFSEARFRPSLEERLESIISGAALMADS
SCTRDDRRKRIVAECKRAVRQALQDLLSEYMNNTGRKEKGDPLNIAIDKMTKKTRDLRRQLRKAVMDHISDSFLETNVPL
LVLIEAAKSGNEKEVKEYAQVFREHANKLVEVANLACSISNNEEGVKLVRMAATQIDSLCPQVINAALTLAARPQSKVAQ
DNMDVFKDQWEKQVRVLTEAVDDITSVDDFLSVSENHILEDVNKCVIALQEGDVDTLDRTAGAIRGRAARVIHIINAEME
NYETGVYTEKVLEATKLLSETVMPRFAEQVEVAIEALSANVPQPFEENEFIDASRLVYDGVRDIRKAVLMIRTPEELEDD
SDFEQEDYDVRSRTSVQTEDDQLIAGQSARAIMAQLPQEEKAKIAEQVEIFHQEKSKLDAEVAKWDDSGNDIIVLAKQMC
MIMMEMTDFTRGKGPLKNTSDVINAAKKIAEAGSRMDKLARAVADQCPDSACKQDLLAYLQRIALYCHQLNICSKVKAEV
QNLGGELIVSGLDSATSLIQAAKNLMNAVVLTVKASYVASTKYQKVYGTAAVNSPVVSWKMKAPEKKPLVKREKPEEYQT
RVRRGSQKKHISPVQALSEFKAMDSF
>HolozoaMetazoaBilatEP00076Gallusgallus_P007107_XP_003640820.1_alpha-catulin_isoform_X1_
MATSPCSSSGVSSSSSSGLGADAGLEIRTRSVEQTLVPLVSQITTLINHKDKPKRSDKTLQAIQRVGQAVNLAVGRFVTV
GEAIANENHELKEEMSIACIEARRAGETIAQLTDVASLDHPESDSHITIFTDKTGVVKAARLLLSSVTKVLVLADRVVIK
QIITSRNKVLATMEQLEKVSSFQEFVQIFSQFGNEMVEFAHLTGDRQNDLKDEKKKARMAASRAVLEKCTMMLLTASKTC
LRHPDCESARINKDGVFHRMRLALEQVIEIVTDSRPNGENEVAPISIYTGIKEFKNKVEGLRENLYFLSKENLSTMLEVI
LEHTEDFTDSAYTSHEHREHILELSKQAKMELEQLVSVWMQAQNQKTKDLMEDLEVAILKTCQCMNELKREVHSAATSLA
ADLLKYHTDHMILKALKITGVEGNLEAVAEYTCKLSEQKEQLVEMCRLLRHVSGTEPLEITCIHAEDTFQVTGPQIISAA
ETLALHPSSKIAKENLEVFCEAWESQLSDMSMLLREINDVFEGRRGEKRVYLSLPRPGKHNANLKTLKPVKLDTEEQAKI
AKLGLELHLLTSDVDSETEKWEDQENEIVQHGQGMSSMAYSMYLFTRGEGLLKTTQDLFHQAEIFATEGMKLASALQVFS
EQVHDDDKPLLMLEAEKLIPICKQLQITAKTSVQGKSATFTKVDACIQKTRNVMTLLCQLLPICSRLMRKNKAGNGYLKP
APPWREGRTRTGTNAHTPERRVEMFGIKSLENHLTKMTFLESK
>HolozoaMetazoaBilatEP00076Gallusgallus_P018667_XP_015138872.1_uncharacterized_protein_LOC101751874_isoform_X1_
MHTHRLHLQRGRGALGYSHSLSSTTPSLLQVGAVLNAPMASRVSSSPRLLLKLMCDHHHTLQRIPNHPRFYFLFSRQDTM
EPFYLYDLGIQIENKAIQRILCPMATELCHLILALEQEDGMRQTLPNIEENAEKLAKATDELASAARRLAEQSGDKVYQE
ETHLTAESLVLAGRHVLQAARQLQGKLDSPTHREALAAAAKGVLTETVKILQIEGAAGARRIMQAASWLLECLGTLRDTR
DMPGLLAAFQDFSKALLLLSNLTAKHLEELQDSPRRTSLAQTLQLLQKCIPLLHESKHSHLKCSWAQQVNFSKNYAFQLM
ERTIQELVSLLVNSTGSKELQDRHGTFSHHVHRLLALLSHPEPVHLSDSEFSTHVEAVVFYCMLLAEMCRADLKKDLVKH
CWVLLRLRKSICCHISQEGRTRPSWGENSLREKCHSMGKEVEDLDQAVLKATLHKILDTFSEAKEPLRQLVEEALTLAGT
GCFLAGQGGLLKKLQPLTATFFAQAQQMLRVADFVLARCTKTQTAREIHDWVEYLKSLLASLPPVLTEMSRNPAHTSTAQ
QLQSLYHAWAGTTESLLLCFEQTVSMHEFLKLSIQEMAKHKEWCDKALQSQDPESLSRHATSLTNWARWVAEAAARYVDR
ATDPIFRNGLLVWVEQLAKSNLELKAATALCTERCSCLQARDVFSKTVSCLMDTAHCIRDGLDGSNHPDILSPLREQVRS
ADVAKELELNSSYAGLKNTTSQAKLQEDVLSHLSPQTGNSHPDVVPRKGETHPVITALLAATRAHDTAAVNAACSALLEV
SNCCIDAAKEALPIAASHLVETLEQYQKIILLTPCVISLARETAPGQSWHQGRLLQTAINLSETICETKECLAAMAGSWY
SLSQQVLGFIMVADFVSSKQALDETMMGLAGVVQIAEDIVSMACSKQNPICPDVWENFLQVQAKFAHAQMNTKVLLEKAM
PFKSSCKLGEASLELHCIHWAISMHVLLGAVDQFIGRDILFLSELRSAMENKLCSQSLLAAVSEISLRLQEAARLSYFTC
SEDCSRSEILSLGEEIKVLMEALLDASNTLSVSPLPSASLYIRFELLQRDLALRAKALLFHLEKANTEHLQVIRDVVGPA
LSSLPKECREMSQKAFKGKASQLMANIQWVKTTLQDVLETTAQLQSRADLLSVADHLLVLTSDAVDGASQLFQSHQDKRH
LHLDSIIWYWSAKAHYLAMQLQAVQGINGHILELMRQHLQNVGDQCSPKECSSTVKLSPAQELDALRPTKSAETCLSRSG
QASRAVREACKMQGNSPLSTFFASSPGKQEREDSDRTQGVSSRMSQITKDMAVRMLHMTQFLRKKGPITSKEQLVACARQ
IASDGQAFVTFGHIIANICLDKRCSAELLCAAEQTHTISSQLAIVARVKAVTAESKSSSELLVSNAQNLIQAVLHVLKAT
EAACIKGLRQPAPDSEEAAAAAFCTEWRKNLLWHRAKQCLNSDRDELGLRKTQARTEPTLTAMVQGQSPLTSGTPKCPKS
IKGHAIMGSHL
>HolozoaMetazoaBilatEP00076Gallusgallus_P022274_XP_015143580.1_catenin_alpha-3_isoform_X1_
MDRLYSSIGEMSTKVPNIKLKIDPQDLQIQTFTVEKLLEPLIIQVTTLVKCPQNPSGKKKGRSKRARILLASVEEATQNL
LDKGEKIAKEAVVLKEELHAALADVQKESQALKISAEAFTGDPCYLPKRQAVVQTARSLLTAVTRLLILADMVDVAYLLE
HLTVFQRTFETLRNVSSKSDLQNTYQKFQKDLENLDYLAYKRQQDLKSSDQRDEIAAARATLKENSSLLHSVCSACLEHS
DVASLTASKDSICSEIQNALNVISNASQGVGNKKGQPASYRATLGSALDELEHLIIQDPLVVSEEKIRPSLEKRLEAIIS
GAALLADSSCTRDFHRERIIAECNAIRQALQDLLSEYINNTDRKERSDALNTAIDSMCKKTRDLRRQLRKAIIDHISDSF
LDTTVPLLVLIEAAKNGREKEIKEYAAIFREHTGRLVEVANLACSLSTNEDGMKIVQMAANHLETLCPQVINAALALSAR
PKSQVVKSNMEMYRSIWENHVHVLTEAVDDITSIDDFLAVSESHILEDVNKCIIALREQNADNLDRAAGAIRGRASRVAH
IVSGEMDNYEPGAYTEGVMKNVQYLTKSVIPEFISQVNIALESLSKNTVHLFDDNQFVDVSKKVYDTIHTIRCSVMMIRT
PEELEDVSDLEDHDTRSRTSIQTEGKTDRAKMTQLPEAEKEKIAEQVADFKKVKSKLDAEIEIWDDTSNDIIVLAKRMCV
IMMEMTDFTRGRGPLKNTSDVINAAKMISESGSRMDVLARLIANQCPDQSCKQDLLAYLEQIKLYSHQLKICSQVRAEIQ
NLGGELIVSALDSVTSLIQAAKNLMNAVVQTVKMSYIASTKIIKIQSPTGPRHPVVMWRMKAPEKKPLIKREKPEEIYAA
VRKGSAKKRIHPVQVMSEFRGREIV
>HolozoaMetazoaBilatEP00076Gallusgallus_P022352_XP_015143686.1_vinculin_isoform_X1_
MPVFHTRTIESILEPVAQQISHLVIMHEEGEVDGKAIPDLTAPVSAVQAAVSNLVRVGKETVQTTEDQILKRDMPPAFIK
VENACTKLVRAAQMLQADPYSVPARDYLIDGSRGILSGTSDLLLTFDEAEVRKIIRVCKGILEYLTVAEVVETMEDLVTY
TKNLGPGMTKMAKMIDERQQELTHQEHRVMLVNSMNTVKELLPVLISAMKIFVTTKNTKSQGIEEALKNRNFTVEKMSAE
INEIIRVLQLTSWDEDAWASKKDTEAMKRALALIDSKMNQAKGWLRDPNAPPGDAGEQAIRQILDEAGKAGELCAGKERR
EILGTCKTLGQMTDQLADLRARGQGATPMAMQKAQQVSQGLDLLTAKVENAARKLEAMTNSKQAIAKKIDAAQNWLADPN
GGSEGEEHIRGIMSEARKVAELCEEPKERDDILRSLGEISALTAKLSDLRRHGKGDSPEARALAKQIATSLQNLQSKTNR
AVANTRPVKAAVHLEGKIEQAQRWIDNPTVDDRGVGQAAIRGLVAEGRRLANVMMGPYRQDLLAKCDRVDQLAAQLADLA
ARGEGESPQARAIAAQLQDSLKDLKARMQEAMTQEVSDVFSDTTTPIKLLAVAATAPSDTPNREEVFEERAANFENHAAR
LGATAEKAAAVGTANKTTVEGIQATVKSARELTPQVVSAARILLRNPGNQAAYEHFETMKNQWIDNVEKMTGLVDEAIDT
KSLLDASEEAIKKDLDKCKVAMANMQPQMLVAGATSIARRANRILLVAKREVENSEDPKFREAVKAASDELSKTISPMVM
DAKAVAGNISDPGLQKSFLDSGYRILGAVAKVREAFQPQEPDFPPPPPDLEHLHLTDELAPPKPPLPEGEVPPPRPPPPE
EKDEEFPEQKAGEAINQPMMMAARQLHDEARKWSSKGNDIIAAAKRMALLMAEMSRLVRGGSGNKRALIQCAKDIAKASD
EVTRLAKEVAKQCTDKRIRTNLLQVCERIPTISTQLKILSTVKATMLGRTNISDEESEQATEMLVHNAQNLMQSVKETVR
EAEAASIKIRTDAGFTLRWVRKTPWYQ
>HolozoaMetazoaBilatEP00076Gallusgallus_P039753_XP_025005291.1_catenin_alpha-2_isoform_X5_
MTSATSPIILKWDPKSLEIRTLTVERLLEPLVTQVTTLVNTSNKGPSGKKKGRSKKAHVLAASVEQATQNFLEKGDQIAK
ESQDLKEELVAAVEDVRKQGETMRIASSEFADDPCSSVKRGTMVRAARALLSAVTRLLILADMADVMRLLSHLKIVEEAL
EAVKNATNEQDLANRFKEFGKEMVKLNYVAARRQQELKDPHCRDEMAAARGALKKNATMLYTASQAFLRHPDVAATRANR
DYVFKQVQEAIAGISNAAQATSPTDENKGHTGIGELAAALNEFDNKIILDPMTFSEARFRPSLEERLESIISGAALMADS
SCTRDDRRERIVAECNAVRQALQDLLSEYMNNTGRKEKGDPLNIAIDKMTKKTRDLRRQLRKAVMDHISDSFLETNVPLL
VLIEAAKSGNEKEVKEYAQVFREHANKLVEARRLYYCWRNRMKMGEVITFAELELPLLLPSEFSHHDTVN
>HolozoaMetazoaBilatEP00076Gallusgallus_P046505_XP_414513.1_catenin_alpha-1_
MTAVTAGNVNFRWDPKSLEIRTLAVERLLEPLVTQVTTLVNTSNKGPSNKKRGRSKKAHVLAASVEQATENFLDKGDKIA
KESQFLKEELVAAVEDVRKQGDLMKSASGEFADDPCSSVKRGNMVRAARALLSAVTRLLILADMADVYKLLVQLKVVEEG
ILKLRNAGTEQDLGIQYKALKPEVDKLNIMAAKRQQELKDVGHRDQMAAARGILQKNVPILYTASQACLQHPDVAAYKAN
RDLIYKQLQQAVTGISNAAQATASDDAAQQQGGGGELAYALNNFDKQIIVDPSTFSEERFRPSLEERLESIISGAALMAD
SSCTRDDRRERIVAECNAVRQALQDLLSEYMGNAGRKERSDALNSAIDKMTKKTRDLRRQLRKAVMDHVSDSFLETNVPL
LVLIEAARNGNEKEVKEYAQVFREHANKLIEVANLACSISNNEEGVKLVRMSASQLEALCPQVINAALALAAKPQSKLAQ
ENMELFKEQWEKQVRVLTDAVDDITSIDDFLAVSENHILEDVNKCVIALQEKDVDGLDRTAGAIRGRAARVIHVVTSEMD
NYEPGVYTEKVLEATKLLSNTVMPRFTEQVEAAVEALSSDPAQPMDENEFIDASRLVYDGIRDIRKAVLMIRTPEELDDS
DFETEDFDVRSRTSIQTEDDQLIAGQSARAIMAQLPQEQKAKIAEQVASFQEEKSKLDAEVSKWDDSGNDIIVLAKQMCM
IMMEMTDFTRGKGPLKNTSDVISAAKKIAEAGSRMDKLGRTIADHCPDSACKQDLLAYLQRIALYCHQLNICSKVKAEVQ
NLGGELVVSGVDSAMSLIQAAKNLMNAVVQTVKASYVASTKYQKSQGMASLNLPAVSWKMKAPEKKPLVKREKQDETQTK
IKRASQKKHVNPVQALSEFKAMESI
>HolozoaMetazoaBilatEP00081Caenorhabditiselegans_P004254_NP_001122991.1_Alpha-catenin-like_protein_hmp-1_
MPANGNSHAYFNIDEVRSKNVLKQITQLINEVTNITETFPLKPGQTTEGLVATLDAAVANFLQTGSFAISKCPIANSDPR
AIDLLHEALGAVQDTGQVMIQTGRDFVRDSTSTNKRAIATNSGRNLLTAVAKFLILADSIDVKVIVDKVDEVRETAHQMI
EADTKIKVDDLYNLLISQIEELDITVRRRAIDLVKPNQRDDLLAARSALRQTAPLLYTSTRTFVRHPEHEEARRNRDYTA
DEMHSALNALESVLNGQQPKVTFSEYGRIGDLINEIDTFQNRIEIDPAHYRRGTDRPDLEGHCERIVSGSASIADAESTR
ENRKQKIVAECNNLRQALQELLTEYEKSTGRRDDNDDIPLGIAEVHKRTKDLRRHLRRAIVDHISDAFLDTRTPLILLIE
AAKEGHEENTRYRSKMFQEHANEIVSVARLSCQLSSDVESVSVIQHTAAQLEKLAPQVAQAAILLCHQPTSKTAQENMET
YKNAWFDKVRLLTTALDNITTLDDFLAVSEAHIVEDCERGIKGITANASTPDENAANCETVDCAAGSIRGRALRVCDVVD
AEMDFLQNSEYTETVKQAVRILKTQRVDQFAERASALANRQEAHGLTWDPKTKEEEMNEFINACTLVHDAVKDIRHALLM
NRSMNDVDSDVEYEADGVGAANADANRTISEQENQQNLMRRLPEEEKKKIQAQIDIFKVTQTRFEREVAKWDETGNDIIS
LANNMCKIMMSMTEFTRGCGPLKTTMDVIRAAQEISLNGSKLNALARQIGEESADSQTKKDLLAYLSQITLYCQQLNICS
KVKADVTQVGNELVVSALDSAMSLIQTARNLLTAVVQTVKAAYIASTKFRRPNANSVRVEWRMAPPKKQPLIRPQKNNAI
IRVCRRASERRPLQPAKVLAEFTRNEIETGRDSDDEELDRRHQQRINGRL
>HolozoaMetazoaBilatEP00081Caenorhabditiselegans_P008562_NP_001293743.1_Vinculin_
MPVFHTKTIENILEPVAQQLHYVLAMAEKNATSVDEVRHLGTSMPNLDRFASRSALALSRASSRRSIPEYITPDTVRHVV
NDDDCPVCQLMMPRGKDGCVSRLVILHEEANDGNAMPDLTGPVGMVSRAVGNLIQVGYDTCDHSDDRILQQDMPPALQRV
EGSSKLLEESSYSLKHDPYSVPARKKLIDGARGILQGTSALLLCFDESEVRKIIRVCRKANDYVAVSEVIESMADLQQFV
KDISPVLHDVTNDVNLRQQELTHQVHREILIRCMDSIKVIAPILICSMKTSIELGTPHPRQGHAEAIANRNFMSQRMTEE
MNEIIRVLQLTTYDEDEWDADNVTVMRKALSAAKSLLTAALDWLADPHARSGAVGEKAIRRICEYADRISARALPEDAQS
IKRSIFEITSFTDELCNLRNNGQPDRENLAAQTARRLKDLVGSQNSSGLMGDALQNAQRHGGANPAHTAAGRLEQALRWL
DNPGLDDGGLGLQALRLLTADARKLADRLNPQDRNRLLGLCSDIDRLAAQLADLERRGLGNSPEAHQIRNQLKNALRDLG
DFMRRVLTDRVVDDFADITTPLKQFVEAVHADPYDPNREQNFVDKSQRLTDHSQSMTTTARLVASCGPSKSKKTVEAILD
TAEKVEQLTPQLVNAGRVRLHNPGSEQHFENIHKQYADALHRLRSHVDDAIDTGEFVRASETAMRRYTNHCEGAINGADA
HGLVNNSSQIARLGNRVLMTAQNEADNSEEPSFVSRVRNAADQLHNAIPPMVNNAKQIAQNPHDQYAAQNWRGTNDHLLN
SVRAVGDAITGVPMSNGRHSSYQESISRASPYNPPPPSSQVIRSVNASPPTAPIIHNKMIIREDIPAPPRPPPPVELSPP
PRPPPPPEYDEEEETRAFWERYPLPQASHQPMLAAAHNLHNELKQWSSQENDIVAAAKRMAILMARLSQLVRGEGGTKKD
LINCSKAIADSSEEVTRLAVQLARLCTDIKMRTALLQVSERIPTIATQLKVLSTVKATMLGSANVIGPYGQPVEGSEEDD
EAMQQLVHNAQNLMQSVKDVVRAAEAASIKIRTNSGLRLRWLRKPMWSNF
>HolozoaMetazoaBilatEP00081Caenorhabditiselegans_P012300_NP_491008.3_alpha-CaTuliN_catenin_vinculin_related_
MAASSMSSLTSSYHTTAMPSSNSVVPPFDARNLEIKTKSIEQTLIPLVTQITTLVNYKESYMASGKPKSERAMRAALKIG
SAVEAAIERFVCVGETIADENADIQPEMYDACTEARLAGASMANLSCACNDDPNSVVDKAVLVRASRQLLSSVTRVLLLA
DRVLVKQVLRAEDKIAFSLSRLESTRSFNDFVKVFAVFGGEMVELAHRSGDRQHDLKSEKRKAQMSIARTSLERLTMLLL
TASKTYLRHPDCDSALQCRDGVFYQMKLSLELIAICVCDGILTTEKSRYIQDEPDMPIDIALQLTANAAIKQLTEMLEMI
RMTVRVGAGVRERIVSALDALCQLTQDFTDSAYTPHHQREQILDFLEECRFEMTNLIQPDENEQLAASGLEVTVERLNRR
LKDLSKQLQIVAMEQISEVLRANEDQVLLSSMKACAVSGDIDGVEKYMHKFREHADHMQEVCRLLHHISITDALHVHTGH
VERNMRALAPLTILAGRTLCVHPSSRIARENLEVFCDTWGQAVNDLSRVAKESDVAANGRVAAEKQAYMSLPRPGDQQKM
AKVGLEMKLLTSEVDAEAEKWDEYAENDIVKRAKAMSSMAYNMYLFTRGDGPLKTTHDLFTQAEFFAEQANQMYRTVREF
SYEVPGSAEKSDLSAILERIPLHCQQLQVMVKSPTVGKTATFGKVDSVIQETKNLMNEIAKLVTASFVCATKYEIEFRGG
SVNGRTGADGLAPDTKHPTSRAADLFAPFRQQLIKHTHLVVQLRADVITVPRPPTGSLPFCFSEPYIFFHFFSFFATFLP
LSLSHLSMSYHLPKPREYSK
>HolozoaMetazoaBilatEP00081Caenorhabditiselegans_P012301_NP_491009.2_alpha-CaTuliN_catenin_vinculin_related_
MPSSNSVVPPFDARNLEIKTKSIEQTLIPLVTQITTLVNYKESYMASGKPKSERAMRAALKIGSAVEAAIERFVCVGETI
ADENADIQPEMYDACTEARLAGASMANLSCACNDDPNSVVDKAVLVRASRQLLSSVTRVLLLADRVLVKQVLRAEDKIAF
SLSRLESTRSFNDFVKVFAVFGGEMVELAHRSGDRQHDLKSEKRKAQMSIARTSLERLTMLLLTASKTYLRHPDCDSALQ
CRDGVFYQMKLSLELIAICVCDGILTTEKSRYIQDEPDMPIDIALQLTANAAIKQLTEMLEMIRMTVRVGAGVRERIVSA
LDALCQLTQDFTDSAYTPHHQREQILDFLEECRFEMTNLIQPDENEQLAASGLEVTVERLNRRLKDLSKQLQIVAMEQIS
EVLRANEDQVLLSSMKACAVSGDIDGVEKYMHKFREHADHMQEVCRLLHHISITDALHVHTGHVERNMRALAPLTILAGR
TLCVHPSSRIARENLEVFCDTWGQAVNDLSRVAKESDVAANGRVAAEKQAYMSLPRPGDQQKMAKVGLEMKLLTSEVDAE
AEKWDEYAENDIVKRAKAMSSMAYNMYLFTRGDGPLKTTHDLFTQAEFFAEQANQMYRTVREFSYEVPGSAEKSDLSAIL
ERIPLHCQQLQVMVKSPTVGKTATFGKVDSVIQETKNLMNEIAKLVTASFVCATKYEIEFRGGSVNGRTGADGLAPDTKH
PTSRAADLFAPFRQQLIKHTHLGQNAACFGLKPQKMRIR
>HolozoaMetazoaBilatEP00090Calanusglacialis_P000382
MPVFHTKTIESILDPVAQQVSRLVIIHEEGEAGHEMPDLERPVLAVSKAVANLAKVGREM
VTTTEDSILKQDMPIAINKVENAASLLEDASNLSKGDPYSKTARTKLIEGSRWILQGTSG
VLLCFDESEVRKIIRECKKVLDYLSVAEVIDSMEDLVQFVKDLSPCLSKVTREVEKRVED
LTHQTHRESLSKCVDQIKTLAPILICSMKIFIQIVTQGGKGNEEAAENRNYLASRMTDEV
GEIVRVLQLVTYDEEEWSSDNIQVMKKTIGSIDGKMQSAQDWLRDPIAVQGGVGEKSLRS
IVELAEKVAERSLPLDAEHLRRLAGDVSAMTDALCELRAEGRGATPQAENLARNIQSRLG
EVAASVGQAASRLEKSGIQQPAPTVTGRLEQCRRWLEQPGVDDRGVGPQALQLIIDEARK
VAEGLPPYLKGEILGLCSRVEAEQGRLLEAVRRGEASTPQAINIARSLTNNIGAVADCIQ
GALVDRVVDDFVDIATPLKQFTDCVLTPADPATREHVFDVKSANLVNFSNRVVSTAKLVA
TGNTSGNKKLAEALLATAGQVESLTPQLVNAGRIRMVYPENKAADEHFENLRRQFAETVT
LTRTLADEATDSARFVGQSAVAMQQHTARCDEAIATKQPPKMVESTSSIARLANRVLQLT
KQEADNSEDPKYISSLNIAAEQLQTRVSPMVQCAKGVAMNIDDQSAIDSWRRRNGLLLEA
VQSVHKAVQSNSTGEEEPPVPPYPDLRNLRLDEDGDAPPRPPPPSGNYGGFAPPRPPPPD
TDDEADNMFEHAPTPSQGPIMMAAHDLHQEVRQWSSKDNDIIAAAKKMALLMAKLSQLVQ
EDSGSKRDLIAIAKAIAESSDEVTRLAKELAKECTDKRMRTNLLQVCERIPTIGTQLKIL
STVKATMLGAQGTEEDIEATEMLVGNAQNLMQSVKQTVTAAEAASIKIRTDAGIKLKWVR
KQPWYHY
>HolozoaMetazoaBilatEP00090Calanusglacialis_P003937
MALNWNPKHLEIKTRSVEKTLEPLVMQVTTLVSSKSPQKKKGKSKRAHVLVAAVERATQN
FVEKGELIALENPDIKHEMLATVDEVRTTGGIMSTSAKEFANDPCSSVYRGNMVRASRNL
LSAVTRLLILADMIDVHLLMKKLRRVEDDLEYLKSVSSQAELMDGMDRFGRSAADLMTQA
AKRQYELKDPVLRDDLAAARAVLKKHSMMLLTASKAYVRHPELSAAKANRDYVLRQVCEA
VNTISDVAQGKNVRVENGGSGELAAALDDFDNCVIINPVSYDEGRARPSLEERLEEIISG
AALMADSSCTRDDRRERIVTECNAVRQALQELLSEYMVNQGTPGNKKLEQALDTMNQKTR
DLRRQLRKAVVDHVSDSFLESTGPLIALVEAAKDGRERDVEEYSVIFNEHTSKLVEVANL
ACSMSANDEGVKMVRYAAQQIQNLCPQVINAARILGSRPRSKVAQENMEVFKVAWETQVQ
ILTDAVDDIVTVDDFLAVSENHILEDVNRCCLALQERDGVTLDRVAGAIRGRSARISGVV
TQEMDNYEPGVYTERVLDAVRLLKSDVMPNFSSHVENAVNALGVNKTVDENEFIDASRLV
YDGVREIRRAVLLNRGEEDVDSDTEWEEETDISEIGSVRPQVESRTESLIDEYPDISGIT
NAREAMKKLPDEEKAKIAQQVEVFRVEKRAFDREVSKWDDQGNDVIVLAKHMCMIMMEMT
DFTRGRGPLKTTMDVINAAKKISEAGTKLDKLARAIADQCPESTTKKDLLAYLQRIALYC
HQLNITSKVKADVQNVSGELIVSGLDSATSLIQAAKNLMNAVVLTVKASYVASTKYRKTE
EQTKLAPLVVWRMKAPEKKPLVRREAPEDVKAKVRKGAGVKQTSPLKMLSDFEGLQDSD
>HolozoaMetazoaBilatEP00090Calanusglacialis_P007543
MSTNDLTLKWNPKNLEIKTRTVEKTLEPLVMQVTTLVSSKSPQKKKGKSKRAHVLVAAVE
RATANFVERGEMIALENPDIQVEMLVAVEDVKNTGAMMSSAAREFANDPCGSVKRGNMVR
ASRNLLSAVTRLLILADMIDVHLLLKKLRRVEDDLEYLKSVSSQAELMDGMNRFGKSAAD
LMTQAAKRQYELKDPVQRDDLAAARAVLKKHSMMLLTASKAYVRHPELAAAKANRDYVLR
QVCEAVNTISDVAQGKNSAGISTFEGNGELAAAIDDFDDQIIINPLFYEESKFRPSLEER
LESIISGAALMADSSCTRDERRERIVAECNAVRQALQDLLNEYMTNAGNKPTKQLDAAIE
TMCRKTRDLRRQLRKAVVDHVSDSFLESGIPLIILVEAAKAGKEKEVDEYSLVFTEHANK
LVEVANLACSMSANEDGVKMVRYAAQQIQHLCPQVINAARILASRPRSKVAQENMEVFKS
AWETQVRILTDAVDDIVTVDDFLAVSENHILEDVNKCCLALQEGDSETLDRIAGAIRGRS
TRIGDVVSAEMDNYEPGLYTEKVLEAVRVLKADYIPGFNHQVEGAVNALISTPPGAVDEN
EFIDASRLVYDGVREIRRAVLLNRGDEEIDSDTEWDDFDETSEVGSNRPLVESRQENLID
EYPDISGIMTAREAMKKLPEEERVKIQQQVEEFRTEQLKFDREVSKWDDNGNDVIVLAKH
MCMIMMEMTDFTRGKGPLKTTMDVITAAKKISEAGTKLDKLARAIADQCPESTTKKDLLA
YLQRIALYCHQLNITSKVKADVQNVSGELIVSGLDSATSLIQAAKNLMNAVVLTVKASYV
ASTKYRKLETKVDPDAPLVIWKMKAPEKKPLVRREAPEEVRAKVRRGSQKRAANPMKALS
EFQGPESGDNL
>HolozoaMetazoaBilatEP00090Calanusglacialis_P013607
EKSVSHLSQHAGRRQKDMKDPHMRDNLAAARAILIKQSPMLLTSSNVHVRYPDLAQARQN
RDIIHRQMCTAVETIGDIATGKHNTAKQEPEGEEALICLLSEMRDCLQNNPDCLSDCKSK
QMIKEKLGQIITKAAKFAEKENTREERKGKILGVCEQLKVLVKDKIETVDKEISALKKTV
SNLSGKIIFLQRLLKKTIADQVSDTFIDSLEPVNEMLASAQKGNKKDMLKTCKLLEKQMK
HFANLAEMICDMTDNEEGKKMVQLSFQQLKELKSRLENSIEVFSHIPDSKAAQENVNMFK
KSWVDQVKIFMDAVDDIISVNYFLNVVENHVLEDVKHCCQSMENQELAQLARYSRAIYQR
CGRLCDVVSADMERYEPGLYTDRVCEAVKILRYELMPIFSKRVSETIKDSKSNKEIDENE
FIDSCRLVYDGVRDVRHAYLANRDLEEIETEVEENNDAKAETPPKEVTTIKEAVSKIKTE
DIRAELNTDSPVYWVAIWSNPQVRNLLSAADLGGSQVEGFQKEKENLDREVSKWEDSNND
IVVLAKHMCGIMTDMTDFIKGRGKIKTTSDVIDAAKKISEAGKKLDLLARKIADRCPESS
SKNDLLAYLDRITLYSHQLNITSKVKADVHNVSGELIVSGLDSATSLIQAARNLMNAVVL
TVKASYVASRMYKIQAANKDSCPPSPIVVWKMKTPEKQPLVRREPPEEFRARVRRADKKQ
TSPTKALSEFQERRLSLSSCSSVSSICSVEAGGRG
>HolozoaMetazoaBilatEP00090Calanusglacialis_P018363
MGRGRPEEPLRRLSACAVLPSIPSNDQFVIDHFVNLELGRMNNPGGKLKEPSGADSAHLQ
RLGKAISLSVERFVTVGETIGEEGGRDPGRGGSSREQQRNSSDGQARKDMLEACRESRHT
GKLVEKLAENLAVQSGGGGSNLVTAVLEDEVLAEQGEETSLLSGCRTLMRAITKVLLLAD
NIVVKQLLLDKETNTVGSVCIKHMNNFSEFVKAFCDFGQEMVELTAMTRWHLNQAKALRQ
RAQIECARLVLDRSTVLLVASTKCCLRHPDSASARENRDTVFCQMRRAIDLIHYVIREGM
SPDQTEDIDLIDMPGVPYHDSVAMSGSGEEQSNLDSQTSIIGALKHFENSVDMMRMSSVS
PSYCEQVSSLLDSIVERTQDFTDSAYTSHEHRQNIIMLSDRAKMEMSSLLRIPGVSSHMH
AEQAESLLHMEDRAGESTIMAVRALLQTGADLRGELSQTAVEHTKFLADHARRGADILHS
VKAAGFASDPDRLQVECDLFAEHIDYVEDVCKLISHVAVREADRVRAKHSQVNLHIYGPQ
VIVASNTFCMDPTSKIAKETFEDFCDMWRYLVNDVIQVAKEILESFKSFSLLGGSAQPLQ
PPKPNFNSSIQQNQDPFSPYLSRQQPRHDVNMYRPPISSGVNGQMGPPPRMMNPNMIPRS
APSYMDRGHPDGMPIGNDMRYDERRGNGHQYSAQGGYPPISGSRSGMTAARDILDSYKDV
GDENDILKRARAMLLMAQTMHNFTRGEGKIKTTQDFFTQAEFFAEESNRLYKLIRMFSYI
VPTGEDKRVLMQIADHIPRHCGQMQLLIQMPGVGKESTFRKVDSIIKENNQIMYLIAKVV
QICFANAKKYNLDFRGISLSGNNGSGDDSTQPFASSGAGASSSNLDSGIGFGSSRRGGAP
AAAQGNKRTRVSFLLY
>HolozoaMetazoaBilatEP00099Drosophilamelanogaster_P010505_NP_001284813.1_vinculin_isoform_B_
MPVFHTKTIESILDPVAQQVSRLVILHEEAEDGNAMPDLSRPVQVVSAAVANLVKVGRDTINSSDDKILRQDMPSALHRV
EGASQLLEEASDMLRSDPYSGPARKKLIEGSRGILQGTSSLLLCFDESEVRKIIQECKRVLDYLAVAEVINTMEQLVQFL
KDLSPCLSKVHREVGAREKELTHQVHSEILVRCLEQVKTLAPILICSMKVYIHIVEQQGRGAEEAAENRNYLAARMSDEL
QEIIRVLQLTTYDEDTSELDNLTVLKKLSNAISNKMEQANEWLSNPYALRGGVGEKALRQVIDNATEISERCLPQDSYPI
RKLADEVTAMANTLCELRQEGKGQSPQAESLVRGIRDRMGELKSLVHQAVLGVDKAGVQQTAHTIQGRLEQAVKWLQHPE
INDGGLGERAINLIVEEGRKVAEGCPGHQKAEIQQLCDEVERLKRQAAGSGPAAKQAAKQLTQKLYELKAAIQNALVNRI
VQDFMDVSTPLKQFTEAVLQPEGTPGREQNFNQKSNNLQAFSDRASKTSRMVAAGGACGNKKIAEILLSSAAQVDSLTPQ
LISAGRIRMNYPGSKAADEHLQNLKQQYADTVLRMRTLCDQATDPADFIKTSEEHMQVYAKLCEDAIHARQPQKMVDNTS
NIARLINRVLLVAKQEADNSEDPVFTERLNAAANRLERSLPAMVGDAKLVATNIADPAAAAAWKNSFQRLLGDVREVRDA
IAPPQPPPLPTSLPPPIPELSALHLSNQNAERAPPRPPLPREGLAPVRPPPPETDDEDEGVFRTMPHANQPILIAARGLH
QEVRQWSSKDNEIIAAAKRMAILMARLSELVLSDSRGSKRELIATAKKIAEASEDVTRLAKELARQCTDRRIRTNLLQVC
ERIPTIGTQLKILSTVKATMLGAQGSDEDREATEMLVGNAQNLMQSVKETVRAAEGASIKIRSDQTSNRLQWVRRQPWYQ
Y
>HolozoaMetazoaBilatEP00099Drosophilamelanogaster_P015384_NP_524219.1_alpha_catenin_isoform_A_
MLKPDKMGTLTDFGQIALKWDPKNLEIRTMSVEKTLEPLVLQVTTLVNTKGPSKKKKGKSKRASALVAAVEKATENFIQK
GEQIAYENPDITQEMLTAVDEVKKTGDAMSIAAREFSEDPCSSLKRGNMVRAARNLLSAVTRLLILADMVDVHLLLKSLH
IVEDDLNKLKNASSQDELMDNMRQFGRNAGELIKQAAKRQQELKDPQLRDDLAAARAMLKKHSTMLLTASKVYVRHPELD
LAKVNRDFILKQVCDAVNTISDVAQGKSSQPTDIYSGAGELAAALDDFDEGIVMDPMTYSEKRSRQLLEERLESIISAAA
LMADADCTRDERRERIVAECNAVRQALQDLLSEYMSNMSQKDNSPGLSRAIDQMCRKTRDLRRQLRKAVVDHVSDSFLET
TTPLLDLIEAAKSGNEKKVREKSEIFTKHAEKLVEVANLVCSMSNNEDGVKMVRYAAAQIESLCPQVINAASILTVRPNS
KVAQENMTTYRQAWEVQVRILTEAVDDITTIDDFLAVSENHILEDVNKCVMALQVGDARDLRATAGAIQGRSSRVCNVVE
AEMDNYEPCIYTKRVLEAVKVLRDQVMMKFDQRVGAAVGALSNNSNKDVDENDFIDASRLVYDGVREIRRAVLMNRSSED
LDTDTEFEPVEDLTLETRSRSSAHTGDQTVDEYPDISGICTAREAMRKMTEEDKQKIAQQVELFRREKLTFDSEVAKWDD
TGNDIIFLAKHMCMIMMEMTDFTRGRGPLKTTMDVINAAKKISEAGTKLDKLTREIAEQCPESSTKKDLLAYLQRIALYC
HQIQITSKVKADVQNISGELIVSGLDSATSLIQAAKNLMNAVVLTVKYSYVASTKYTRQGTVSSPIVVWKMKAPEKKPLV
RPEKPEEVRAKVRKGSQKKVQNPIHALSEFQSPADAV
>HolozoaMetazoaBilatEP00099Drosophilamelanogaster_P026123_NP_726389.4_alpha-catenin_related_isoform_C_
MYGITQSTVNNQRFRVRDMDNEQIMSTFGNIGHLLNIAVERFITIGEIIAEENIDIKGDMYEAAKEARDAGKSIERLCDI
SPLSGMELRHHIEPLKDYGAIILAARSLLSSVTRILLLVDIIVVKKLLTAKKRASESLEKLESVMNFTEFVRAFSVFGTE
MIELAYLTGHHRNSFKEERRRAQMFSARQILEKSIAILLTSSKNSLIHSDCVIVKENRDTVFCQIRRAMDLIHFVVKDSI
FDTAKHMPFEKQASNPNYENESIYTTIKRIVNLIKRYKYQMSYYEGSGEGNNNSDAYFSFLDDDLWKSEKNLPSAAGGGR
MVNNTNFRKHLSSESLDLREELSLAFEKLFEKAHDFTDSPYISHNHRKNILSYCDNCKLEFDLYLNTIMKDQHEGGGGAG
GVGGVGGGQVKGRSDPELGMLSSLEELCKQLVVSVSSQIEDFNESLKICSKLVKSFHVLATNYDIDNLNQRSSKFHDCCD
HIFDICKLLQHIAPTERLQVQAKCLAINLRIYGPQVFIAAKILWKYSNSSAANENFESFSDMWKWLTNEISMIAKKILVS
INTTKGDRDADAEKCESSSDKLTKSGVPATEDGEMVEYSGLEGKNNGDLNTYQSKWSEDLSDDNDILKRAKNMSAMAFLM
YQFTKGNGSLRTTQDLFTQAEYFAEEANRLYKVLRHFSYQVPASDNKKDLLNILDRVPTFVQALQFTVKDHTVGKAATFV
KVDHVIRETKNLMNVINKVVSKCFECATKYKLNLTGITGGLTSERSNENMAGGMCDSKGTTSSSDIPXHYGMARRAKGDA
RRTRVSFLLF
>HolozoaMetazoaBilatEP00103Capitellateleta_P012040_ELT99003.1_hypothetical_protein_179193_
MGSLQIKWDPKNLEIRTKSVEKTLEPLVTQVTTLVSQKGPSKKKKGRSKKAHVLSAAVQKATENFINSGVEIANENPEVC
NEMLAAVDDVRKTGDIMGQASSEFAEDPCSSMKRGAMVRAARSLLSSVTRLLVIADMVDVHLLLKSLRLVEDDLDRIRNA
SSQQELLSSFKDFGRSVVELTDLAGRRQADLKDARRRDDLAAARATLKKNSMMLLTTSKAYVRHPELAAAKANRDYVMKE
VCDAVNTIGGVAQATGQSEAHPYEGVGELAAALDDFDQKIVMDPVQYRDGQSRPTLQERLESIISGAALMADSSCTREDR
RERIIQECTAVRQALQDLLSEYMDNAGKQPTENLDRAVENMCRKTKDLRRQLRKAVMDHVSDSFLETNMPLLVLIEAAKA
GNEHDVEDYAHVFTEHANKLVEVANLACSMSNNEEGVKMVRMAAAQIESLCPQVINAARLLAARNRSKVALDNMDVFKDT
WERHVRLLTEAVDDITTIDDFLAVSESHILEDVNKCVLALQESDPDGLDRTAGAIRGRCARVGNVVRAEMDNYEPGVYTE
RVMEAVYMLREQVVPNFAQRVDGAVDALNRNPQKDVDENEFIEASRLVYDGVRDIRRAVLMNRVIRCAQSMSVPVVFVYR
LNTFFFFFAAAGKYTDQEDFIPEEESDRALMRQLPEEEKAKINENIMAFRMEKKKLDLEFAKWDDSGNDIIVVAKKMCMI
MMEMTDFTRGRGPLKVTMDVINAAKKISEAGSKLDKLCRQIADSCPDSASKRDLLAYLERIALYCHQLNITSKVKADVQN
ISGELIVSGLDSATSLITAAKNLMNAVVLAVKASYVASTKYRQAGVNAPVVTWKMRAPEKKPLVHRENPDELRSQIRKSA
RKKNVEPIKALSEFTERESFA
>HolozoaMetazoaBilatEP00103Capitellateleta_P019845_ELU06809.1_hypothetical_protein_221766_
MPVFHTKTIESILEPVAQQVSRLVILHEEAEDGNAMPDLARPVQAVKLAVDNLVRVGYETINSSEDAILKQDMPPALNRV
EEASILLIQASDMLRSDPFSAPARKKLIEGSRGILQGTSALLLAFDESEVRKIIRICKNVLEYLAITEVVETMEDLVTFV
KNLSPVLTKMTKEVDGRQKELTHQVHREWLERSLEQVKQLTPILISGIKIYITTKSQGGQGVAEAQTNRDYVIGKVCNEI
HEMIRVLQLTTYDEEEWDADDITVIKKAQNAIEGKLKQAQDWLQDPNALVGGSGERALRQILEDAIKIADHCSNPADRDA
IHKAVSDVQSMADALAELRVQGKGNSPQAVSLARGIQQQLQDLANKCGRAVAATERSGLRKPAHTVAGKVEQAQRWLANP
AMDDKGLGEEAIRLVIAEGRQIAQGLPDPQRSEMFRLCDETEMLTQQLSDLCRSGMGNSSQARAVAANLSQKLHQVKNKM
QEALVKQVADDFIDIGTPLKQLSDAAQQQFGVPNRQGIFEDKANRFDMHARRLADTASRIATAGGCRDRNTIEGIQSHAA
LIDDLTPQLVKAGRILLTSPTNPASLEHFDLLRKQWMENAEKLRMLVDDATDTVAFLKAQEEGILRDTERTEQSVKELDP
QGVVLNTSNIARRANRVLQVVQHEADNNEDPKFVDRVNSSIQQLRATITPMVQNAKGVAQNPRDPNAGSRWRNTNQQLID
AVGDVRRAVCPMEQDNYPPPPVDFPPPPPDLSQLSIHDNAPPRPPLPSDRAPPRPPPPETDDEDETSFPVPQANQPIMMA
AHALHTDVMQWSSHDNEIIAAAKRMALLMAKLSMLVRGEGGTKKDLIDTAKAIAEASEEVTRLAKELAREVTDRRMRTCL
LQVCERIPTIGTQLKILSTVKATMLGAQEAIPSPDGSEIACGSEEDQEATEMLVGNAQNLMQSVRETVRAAEAASIKIRT
DSGCSLRWVRKRPWYS
>HolozoaMetazoaBilatEP00103Capitellateleta_P024321_ELU11285.1_hypothetical_protein_22521_partial_
TFTQITTLVNHRDKPIKSEKTLRALLRVGQAVNLAVERFVTVGESIAEENHDIRRDMCDACKEARTAGATIQRLTDVNLE
DLQLHAAAEKTAMVRAARQLLSAITKVLILADRVVVKELIAAKDKVTSSLNHLETVTGFTDFVKAFSQFGNDMVKLAHVS
GDRQNDLKSDKARTQMAVTRSVLEKSTMMLLTSSKTYLRHPETDFSRHNRDAVFVQTRKALETIHQLATEGANVSGDVSP
SVNGDSGISLAQHQPSASRAIKEFEDLVDMSRVTLLSPSSEAKLLGSLETLIETTQDFTDSAYTNHSNRERIILLCERLR
QELATLGRAGHNPNSKETGSPSQEMESAILQTKEACRALRKQLQDTALDQASEVFKSNVDHCLLGAMKTAGLNAEKERVN
ETSVKFEEHSEQLQEVCKLLRHVAGTETLVVIAEHLESQLKCLCPSTTQACRTLSFNSMSKIAKENVDVFNDAWAGIINE
LSVLVKDINDVCQGKSERQKHGTTAKSLRPVKLSAEEQAKIAKLGLEMKLITSEMDAEAEKWEDPHNEIVRRAKNMSSMA
FAMYLFTRGEGPLKTTQDLFTQAEYFAEEGVKLFKIIKDFSSQVPNGIPRSDLLTCLDKLPVFCHQLNFTLKSPTMGKAA
TFNKVDSVIQDTKNLMNAISKVVTACFICATKVSS
>HolozoaMetazoaBilatEP00103Capitellateleta_P026849_ELU13813.1_hypothetical_protein_195498_
METTKALISKLVQTKSIERALAPIATQRYSYVILGYETISQEVDSRTRVTLFKREGHPTHPSSLITPHNDIVSQLVIQNE
AYDEGETDAFPADPVVTATEVKQSVDQLVNIANRLTAETTDEELKSQMPKASEGLEVSGCELVISARRILVEKFRPESRR
HFIRIAKDVLERTLKVLLVTDDAEVRRILHSAEGLRRRMQALTAVDSTKTMVNAFKNFTESLMLLSSLTERRQKDIANPR
QQERIMSSMAVMRKCAPMLSAALQMHVKYPHNTQAQASKDYVIGQILDSLDDLMHAIENQSLDGDDDDDEQGSFVSLIDT
IARLLTSDDLSHIGALDNDLEASIESAVRHSMAVAHLSVEPHRSLLIKNCHRILKERGSVAEMGKQLRRGLSEMADVESD
LREACMILLAECQDLERHVNASLLQLFVDVFKETTEPVDRMVKAAFESNVASVKTTV
>HolozoaMetazoaBilatEP00103Capitellateleta_P026851_ELU13815.1_hypothetical_protein_195500_
MCHVARLLAASSTDTHKVQAIRNCTALLERLDPEMAPATLTCHRDPKNKAAVEHLRLLKREWGGQVLALVLALDAITDPK
MFIHVSEVEMRKDVVECKESLGSDLSQVASATRALIGHGRRVVHVTTAIVDNHHDPLFRNGLMVYVNKLNKAIPSIKSAA
NKVLRDPSQVSFHDSLHRRCDHVLKVIEEVREGLDGRGLPGILHPARRNARSNMGTLDFNCSDEETDSVAEKNTTPATVK
KIELNSPPEIQIEFTDDSLALKTDLKDLGRNFCSAAVAGDKKKVDLIINDILSRCNHATEMARCLAACVLEEKSKDFLLE
TSAEITQRTPQLIDKSHAVVADDGYQVEPLHKMVDEWVLKMSCLEYRIDEMVVLWKAIADRVMEATQSYNPQEIRSQLSD
LEEHKTQISMLVSMALKLINMGDIFCQDQAFALREYASDLENMTSLLTSLADLSFKAGGQVASDQSQLQLTCREWATKAF
CVLSLISNLGHKVIHQQLRSSGRSHKVDLTNERVDFMMLDREIGVFTENTIRLKDSASYILQSAKNEKAGKDISQIMDNL
DALLSAMVACLQNITDNSLSLPNAENLHIPAKDVEDRLDDLTGEYGRLPLMLLISQSTAIVVTAEVSETLESFKATYQRC
RRVVLNAVDLMPETEQRRRMLLHLKEMDQLHEDVIRAALNVVKDRSDRTLWAWQREERKWASRCHRLATEFGRIIGTQTQ
SYRDVDRMLSGFFVSREKDPSPPRVNNPTTHARQFSPAKSVLKNFKKTLNGGHEEGPEGSLKDLSGSLMDFADDLLDDSV
VHGNASCDPLESFISQHLGSISMTTRCCFASVVKVLVEGVGFSLHGHY
>HolozoaMetazoaBilatEP00103Capitellateleta_P026852_ELU13816.1_hypothetical_protein_222105_
MESSCRSDRTTQTPLNIAEIHPIPENSPLPYFESQPPHEKATLCGPRVVLLGSAQRSPRGQEVIEASMWLSAERDERKKE
QRRMEDRRSMVQVKHNGDEQRKFMQCIYLLSPNQEPPAAAPCSAADVSYKELKSLPTAKHTTPERPSQNSGFRMTPRPLS
TSRFGESPIVTKDLDRWEDEDNEIVSVAKEIGQNLHNMIDFTKSGGPIKNKEGLIMSAKTIAKDGEKLHRFASILGRYCV
DKRVAEDLRCAADFVPTVTAQLNILASVKAATSDDVTAHKMLIKTGKNLAEAINKMLKCAEACCVKGLKQPPSDAIGDAE
AVVLASKWRHRLDRHRAHETLTAATDSLGLRRVSHAQSGPVLTQITLSESKVDQ
>HolozoaMetazoaBilatEP00105Crassostreagigas_P010728_XP_011426092.1_PREDICTED_vinculin_isoform_X1_
MPVFHTKTIESILEPVAQQVSRLVILHEEAEDGNAMPDLARPVQTVKLAVDNLVKVGYDTINSSEDQILKQDMPPALNRV
EEASLLLLQASEMLRADPFSAPARKKLIEGSRGILQGTSSLLLAFDESEVRKIIRVCKNVLEYLAITEVVERMEDLVTYV
RNLTPVLTRMTKEVDAREKELTHQVHREMLVRSLEQVKNLTPVLISGIKTFITVKDSGKNPQDTQANRDYLVRKMSDEIH
EIIRVLQLTTYDEEEWDADDITVMKKAQSGIEQKMKQATDWLQDPAALIGSLGDKALHQVLDDARKIAERCTNPADRDQI
LKTVGDIESMVDALCELRQLGKGDSPQAMSLAREIQKKLGDLQNMTNVAIANTERSGIRRPAPTVDGKVEQARTWLANPG
MDDKGLGEQATRLVVSEGRKIANSCPEPMRKELLRLCDETEILTNQLADLIRNGQGNSPQARAIANHLSEKLFQLKNKIK
EALINQVAEDFIDISTPLKHLSEASIVPIGTPGRDQNFAEKSQNFEGHANKLADTAKMVATAGGCRNKKTVEEIFKTSAQ
VDDLTPQVTTAAKIVFQDPGNQAAQEHFDLMKKRWMDNMERLRGLVDEAVDSSALIKAEEEGIMRDTERVEDAIQMKDPP
RIGAHASNIARRANRVLQVAQQEAENSEDPKYVDHVNQAASNLRANLGVVESIAPMVQGAKGVSMNPADTNAQQNWRKAN
QTLIDAVRDVRGAVTVDAGVDQFPPPPPPDLSELKISDLYGPPRWEPITPSRARPQAAPVPVSPRPPRAPVFSPHSDPHY
RNVNTRVPDQFADGPIMYQPQATLHQDPLYQGQSCAPLVPPPPVPPPPQEYGFYGRDGGAPPRPPLPNDNATPPRPPPPE
TDDEDEAAFPTPQANQPIMMAAHALHMEAKQWSSKDNDIIAAAKKMALLMAKLSQLVRIPFDFKGLNSVLGLKESPVLGG
EGGSKKDLIATAKSIAESSEEVTRLAKKLAAECTDKQMRKNLLQVCERIPTIGTQLKILSTVKATMLGAQEPIPAPDGSE
IECESSSKEDQEATEMLVGNAQNLMQAVKETVRAAEAASIKIRVDSGYTIRWLRRRPWYTS
>HolozoaMetazoaBilatEP00105Crassostreagigas_P016785_XP_011434303.1_PREDICTED_alpha-catulin_isoform_X1_
MAGPQVNDARLSLEIRTKSVEQTLIPLVTQITTLVNHKERPRVTEKTTQALVRVGQAVCLAVERFVSVGQTIATENPEIS
ADMCQACAEARNAGTSIQHLTSVDATSHTNSQQFAEKTAMVRAARQLLSAVTKVLLLADKVIVKQLLISKNKVSNTLNEL
YSVTTFTDFVNCFSQFGNEMVELAHLTGDRQNDLKSDKHRAQMGAARAVLEKSTMMLLPSCKVCLRHPDCETAKQNREGV
FKLMRGALSMIHHIVMDEGAGQANGHVSPVHNGDSGIGLDNAHSACKAFKEFEDQVEMIRMTGVTASCKEKLTGALEILV
ETTQDFTDSAYTSHQHRESILQTCDRLKSEMSVLLRISKNQRNSNNPSPEMEKAILRTLTAAKSLNKQLQDTAMDQASEL
FKANEDHEILKHLKAAGGSGDQQRVAEMTVKFEEHMQQLEEVCKLFRHIATNEQLVIAAEHNEFVLKNLGPLTLLSAQTL
SQYPGSKITQENLDMFADSWESQINDLSIMVKEINDVCQGRGEKPVYLSLPRPGVIL
>HolozoaMetazoaBilatEP00105Crassostreagigas_P019347_XP_011437808.1_PREDICTED_catenin_alpha-like_
MEVTNGLLSSLVQTKSIERVLAPIASQVSLLIILDESDNGVGKPDHMGPCAQAVMKAAENLIKIGKERANNSPDQDYQRQ
MMSACEILDLASSGLYIASQRLDDDASKEIRTKVINASKDVLQGTMKVLLVSDDAEVRKVVSAGHLVTECLSRLSMVHSM
QDLLANFKSFTDGAALLCSLAQRRQAELCQNRQRERIITALSLLKKSIPSLSVALQSYIKYPKNQQAQMSKSFVINQAQS
AVSDIVEAVENKFTDEDYLDVEEPGYFVTKIDQVLEALSVEKRYELDDDLETWTENLVRHSMLVAHLCLDHYRNIIVKTC
QRVLQLKSRVLQLNNSMISNPELPAIRDDYEECCENYIDEFCELEKDVNLALLNLVVDVFKETTEPLERLVKAAMYSTQE
KGFEKHMKDLVTDFQAHADKMGQIASFAAASSTDAKRVRTIRRCVCHLERLDPDIVPAVVAMAKKSQDKMAVRHVKLLMK
EWTFELTSLMQVLDEMTDPRIFMQVSESRIQEDISVCHGYLEDGDEFNLGSAVKSVVGRARRVCQMAERIIGGHKDPLYR
NGLLVFVKQLQKGE
>HolozoaMetazoaBilatEP00105Crassostreagigas_P019348_XP_011437809.1_PREDICTED_catenin_alpha-1-like_isoform_X1_
MGVLDMTEKLSADSETETLAGNHRPSGSLEGGKYGSSQIQPMKFGLPSVHEELLLVTREKDLETNVGTFSRNRRKDHSKS
PYKPSASILDAARFLQKEADKWEDENNPIVQVAKEMSLQMEQMAEFCKGDGPVGNHQDVVRVALAIADNGRKMKQFTDVL
AKHCIDERCGKDLQYYSSQIPSLSKQLTILANVQMGSQDDNRLGPDEADRILVQNARNLMTVVLKAMTAAEAVCVKGLFS
PDSGDNDEVCAVILATQWRRRLHHYRKMEAKEAIIDELGLRRTEEHRPPKLTQIFQ
>HolozoaMetazoaBilatEP00105Crassostreagigas_P021139_XP_011440176.1_PREDICTED_catenin_alpha-2_isoform_X1_
MSVGSPMVGSLQVKWDPKNLEIRTMSVEKTLEPLVTQVTTLVNQKSPSNKKKGRSKKAHVLSAAVQKATENFIARGEEIA
NENPDIRVDMMAAVDEVRKTGEVMRDSSTEFAADPCSLSKRGAMVRAARALLSAVTRLLILADMVDVHLLLKSLRMVEGD
LDRVRNATSQQELMSSFKDLGESLVDLAQRAAQRQNDLKDPRRRDDLAAARAVLKKNSMMLLTTSKAYVRHPELAPAKSN
RDYAYQQLVDAVNTISGVAQASGASDAHPYEGAGELASALDELMQKIIMDPLTYNEVRTRPSLEERLESIISGAALMADS
SCTRDDRRERIVQECNAVRQALQDLLTEYMNNCRKPHTSKFKSQQGRSEVSDDLQRAIDNMERKTKDLKRQLRKAVVDHV
SDSFLETNVPLLVLIEAAKAGDERGVEEYAQVFADHANKLVEVANLACSMSSNAEGVKMVRLTAAELESLCPQVINAARI
LASRPRSKVAQENMDVFKDAWEREVRILTDAVDDITTIHDFLAVSESHILEDVNKCVVALQEGDADTLDRTAGAIRGRSS
RVCNVVTAEMENYEAGAYVDRVMEAVVMLRDQVMPNFAEKVEVAVDALSYNPPREVDENEFIDASRLVYDGVRDIRQAVL
LDRTEVETDSEVEDDPYETRSKSSRSKASYMTGMDDDLGKSDRAMMRQLPAEEREQIQMQVQEFLADKMKLDREVAKWDD
SGNDIIVMAKQMCMIMMEMTDFTRGRGPLKSTMDVINAAKKISEAGIQLDKLAKQIADQCPNSAEKKDLNAYLQEIALFC
HQLNITSRVKSDITSVSEQAIVVTGLDSATSLIMAAKNLMNAVVLTVKACYVASTKYKQAGNTSTVVMWKMKPPEKKALV
KREDPNELRSKIRKGARKKNMEPVKALSEFQEIDSFC
>HolozoaMetazoaBilatEP00105Crassostreagigas_P038261_XP_019922409.1_PREDICTED_vinculin_isoform_X10_
MPVFHTKTIESILEPVAQQVSRLVILHEEAEDGNAMPDLARPVQTVKLAVDNLVKVGYDTINSSEDQILKQDMPPALNRV
EEASLLLLQASEMLRADPFSAPARKKLIEGSRGILQGTSSLLLAFDESEVRKIIRVCKNVLEYLAITEVVERMEDLVTYV
RNLTPVLTRMTKEVDAREKELTHQVHREMLVRSLEQVKNLTPVLISGIKTFITVKDSGKNPQDTQANRDYLVRKMSDEIH
EIIRVLQLTTYDEEEWDADDITVMKKAQSGIEQKMKQATDWLQDPAALIGSLGDKALHQVLDDARKIAERCTNPADRDQI
LKTVGDIESMVDALCELRQLGKGDSPQAMSLAREIQKKLGDLQNMTNVAIANTERSGIRRPAPTVDGKVEQARTWLANPG
MDDKGLGEQATRLVVSEGRKIANSCPEPMRKELLRLCDETEILTNQLADLIRNGQGNSPQARAIANHLSEKLFQLKNKIK
EALINQVAEDFIDISTPLKHLSEASIVPIGTPGRDQNFAEKSQNFEGHANKLADTAKMVATAGGCRNKKTVEEIFKTSAQ
VDDLTPQVTTAAKIVFQDPGNQAAQEHFDLMKKRWMDNMERLRGLVDEAVDSSALIKAEEEGIMRDTERVEDAIQMKDPP
RIGAHASNIARRANRVLQVAQQEAENSEDPKYVDHVNQAASNLRANLGVVESIAPMVQGAKGVSMNPADTNAQQNWRKAN
QTLIDAVRDVRGAVTVDAGVDQFPPPPPPDLSELKISDSEPEPPEETPPALPDQFADGPIMYQPQATLHQDPLYQGQSCA
PLVPPPPVPPPPQEYGFYGRDGGAPPRPPLPNDNATPPRPPPPETDDEDEAAFPTPQANQPIMMAAHALHMEAKQWSSKD
NDIIAAAKKMALLMAKLSQLVRIPFDFKGLNSVLGLKESPVLGGEGGSKKDLIATAKSIAESSEEVTRLAKKLAAECTDK
QMRKNLLQVCERIPTIGTQLKILSTVKATMLGAQEPIPAPDGSEIECESSSKEDQEATEMLVGNAQNLMQAVKETVRAAE
AASIKIRVDSGYTIRWLRRRPWYTS
>HolozoaMetazoaBilatEP00106Octopusbimaculoides_P009716_XP_014777158.1_PREDICTED_uncharacterized_protein_LOC106874078_
MAAADSITKTKPFEEGDSLMENALVPVSLKLAQLIELSDNLKESEIHLPSVENKSIVTFVKDVHDATQTLESVAKHWIEA
CRNDSLKAQMSQACEQLQDASNGIYRTMNQLEHDASSGMCKQLINASKEVLQQTFQVLIIASSSELKELPMIVGRVKNRV
AFLKLNSSNPELVSKYFKELSDELLLLNKICMRHHDNLAGQQQLQDLLANCLHTIRMTLPTLQEALTVCIAEPNNKSAEA
NRDFLIYQILNTITLISDTVLNKLPLDLTESNESGQFISLLGKAKAALTEENWTSLDQHFETWIYLLIKHAMFVAHLIVE
ERRSPLINICLKLLEAKNSLYEFQDSVSAETQDLYCNDSYNRLCNNYEDDCDKVVDLLYQLEDKVNQEILHLMVNVFAET
SEPLERLVDPILFPETQSDCCQERLKSLQDYFYNHLDNMYEVARFIIAGSRRSKFVQQFEMTIKNLECLDPEISSLVSLH
IQKISVNPFDSLSESMTTRLKSLIKEWKKLLAHLVFLLDTMVDPDIFITMSLKRLEDEMNVCVDAANKGDLQYLLRTSRS
IRAKCSRVAQFLSDLKSCGNIFPNPLHVIHLIDQIHQSLKFHRVQHKLLKKALTPSNHNSIFKCKTFLDSTSSLVKQIWH
CANFVCSALFNSSTEQTHPEPHSPIPTTEYSHCSVNPVEDLLISNCHCTTSKHSEEKTNSNNYFSSFINSPCIVTKQFYQ
NVDMNCSTPHNIINYPEKTAYHPKLCSSCPCIGNYKTESPFISPSHCVMDLNLKASHSTHDPFELDSFLDCLPLSLPKFH
TENKHDTLV
>HolozoaMetazoaBilatEP00106Octopusbimaculoides_P014583_XP_014782025.1_PREDICTED_alpha-catulin-like_
MGAARAVLEKATMMLLTSSKTCLRHPDCHSAKQNRAGVFAQMRRALDMVHQIVTNGGMSSDSLSPTVNGDSGIGLATSQP
TASRVLKDFDDLCELTRITMVGPSTQEKLNSALDLIIESSQDFTDSAYTSHENRERILDLCDQLRIQLNNLIKIGASLDQ
KENASSSQELETAILKTIEASKVLHKQLQDTTMDQASELFKVNEDHDLLKGLKIHGLAGSPDKVDELSVKFREHSEQLEE
VCKLLRHIANTGPLIITAEHNESVIHVTCPLLLNAAQTFAQYPGSRIAEGNLDVFAKAWEGQINELSILVKEVNDVCQGK
MEKHVYQSLPRPGKHGTMVKSLRPVKLDAEEQAKIAKLGLEMKLITSEMDAETDKWEEADNDIVKRAKNMSSMAFSMYLF
TRGEGPLKTTQDLFTQAKYFADEGNKLYKTVKEFAERVPASGHKEELVVHLDRIPVFCQQLLKTLRAPTFGKAATFNKVD
SAIQETKNLMNAVAKVVTTSFICATKLKSKRPLKDGHR
>HolozoaMetazoaBilatEP00106Octopusbimaculoides_P018478_XP_014785920.1_PREDICTED_alpha-catulin-like_
MVVTSLQIIQVFHSIFVKDCLYNLELVVLGMVAWQEIRTLMLHLKRQVLLSSLTVVLELAYMVFSYNIFTGVLKISVEHV
KKIKFIMITTLVNHKEKTKVSEKTLRVLVQVGQVVNRAVGKFVSVGESIAEENPEIKNEMCEACQEARQAGVSIQKLTAT
PDGNSGQSKTIKEKTAMVRAARQLLSAITRVLLLADKVVVKQLLAAKDRVLASLVKLERVSNFTDFMDAFSHFGKEMVCL
AQITGERQNVSVHLQWSANDIKLISLGEVAMVFLVFLCYIAITS
>HolozoaMetazoaBilatEP00106Octopusbimaculoides_P018596_XP_014786038.1_PREDICTED_vinculin-like_partial_
MPVFHTKTIEGILEPVAQQVSKLVILHEEAEDGNAMPDLARPVQAVKMAVDNLVKVGYDTINNSEDQILKQDMPPALSRV
EDASILLLQASDMLRGDPFSAPARKKLIEGSRGILQGTSALLLAFDESEVRKIIRVCKNVLEYLAITEVVDKMEDLVTYV
KNLSPVLTKIIKEVDAREKELTHQVHRDMLIRSLDQVKNLTPVLISGVKIFITAKETGMSAIEGKLKQASDWLQDPAALV
GSAGDKALHQILEDARKIADRCANPAERDAIIRNVGDIESMANSLAELRQQGKGSSPQAMALAREIQNKLGSLQQLTQLG
IANTERSGIRKPAPTVSGKVEQAQRWLANPGLDDKGLGEQATRMVVADGRKVAESLTGPQRAELLRLCDETEILTNQLAD
MIRRGQGNTPQAQACARHLSEKLHALKNKIGEGLVNQVAEDFIDMTTPLKQLSDAAVVPLGVPGREQKFEEKARNFLSQS
AKLAETANMVATAGGCANKKTVEAIFSTSAQANDLSPQVVNAAKIVLINPTNQAAVDHFDLLKKQWTENMERLRTLVDEA
TDTEAFILATEQGIQKDKEKVEEGIRTINPPIIVTNASNIARRANRVLQVAQQEAENSEDPQFVEKVNSASDVLKSTITP
MVKEAKSVSIDPKDQVAANNWRKTNNSLISAVGQVRKSVMVTPKEENRYTQAFPPPPDMSQLSISVPDQHAMDGRSEVLE
ATVQREQHYAPEQKSPMFVPPPPVPPPPPPQDSYNYGYDYRDAPPRPPLPSDACPPRPPPPETDDEDESAFPVPQVNQPI
MMAAHDLHMETKQWSSKDNEIIVAAKKMALLLAKLSHLVRGEGGSKKDLIATAKAIAEASEEVTRLAKILALECTDKRMR
TNLLLVCERIPTIGTQLKILSTVKATMLGAQ
>HolozoaMetazoaBilatEP00106Octopusbimaculoides_P019273_XP_014786715.1_PREDICTED_catenin_alpha-like_
MTTSPTGIPGSIHLKWNPRNLDIRTKSVEKTLEPLVTQVTTLVSQKGPVKKKKGHSKKAHVLSAAVQKATENFIERGEEI
AEENPEIREDMLLAVEDVRKTGDEMGRASQEFANDPCSSAKRSAMVLAARGLLSAVTRLLILADMSDVNHLLKTLHHVEN
DLDRIKNASSQHELLASFDDFGKSVQQLSDRAAKRQADLKDPRRRDDLAAARAVLKKNSMMLLTTSKAYVRHPELSAARE
NRDFACKQMCDAVNLISDVAQAAGVSDVHPYEHQGELAAALDELDQKLIMDPLAYNEVHSRPSLEERLESIVSGAAILAD
SSCTRNDRREKIIQECNAVRQALQDLLTEYMENSGKKEPSAELEEALENWQKKSRDLRRQLRKAVVDHVSDSFLETNVPL
LVLIEAAKAGNENAVEEFAVIFTEHANKLVEVANLACSMSSNEEGVKMVRIAAAEIESLCPQVINAARILAARSHSKVAQ
ENMATFKEAWVKQVQLLTEAVDDITTIDDFLAVSENHILEDVNQCVIALQNKDADNLDRTAGAIRGRAARVTNVVIAEMD
NYEPGRYVENVMTYVKLLRDQVMPNFAQKVEVAVNSLSSSSKEIDENEFIDASRLVYDGVRDIRQSVLLSRNPEEIDSDT
EIEFEDDTKSKSSFITEQDYNSKSDRAIMRDLPEAERLKIQQQVDDFRKAKAKLDREVAKWDDSGNDIIVLAKQMCMIMM
EMTDFTRGRGPLKSTMDVINAAKKISEAGTQMDKMAKTIADQCPDSVSKKDLLAYLQQIALYCHQLNITSKVKADVQSAS
GELIVSGLDSATSLIQAAKNLMNSVVLTVKACYVASTKYKCSSVYNSVVLWKMKAPEKKPLVRREDPSELKAIVRKGAQR
KRIQPVKALNEFTELSI
>HolozoaMetazoaBilatEptatretusburgeri_ENSEBUP00000002429.1_pep_contig_Eburgeri_3.2_FYBX02007741.1_971647_1039998_-1_gene_ENSEBUG00000001751.1_transcript_ENSEBUT00000002782.1_gene_biotype_protein_coding_transcript_biotype_protein_coding_gene_symbol_vcla_description_vinculin_a_
MPVFHTKTIESILEPVAQQIAALVILHEEGERDGKAMPLCLFALVSMLCALSFFFQVGKG
TVETTDDALLKQDMPPAFIKVESACGRLVQAVDMLAADPFSGTARDHLIDGSRGILSGTS
DLLLAFDKAEVRKILRVCRGILDYVAVATVVESMADLVTYTKTLGPGMARLARLIDERQE
ELSLPRHRQALNTHMAAIRGLLSTLISVIKLWVSARGGSDAEEAAESRDFVVAKVSGEIN
EMMRVLQLTSWDEAAWESQLLLNYLSHTSQVHPVIISCRGEGSSPAALQTASQLSRGLEG
LAGSVRQAAGRAEELATALQGLEPQLESGQSWLADPTAGPQGVEAVHGLLRNVRAIAAHI
SNPRERDELLKGVAEAEAAANRLAELRKQGMGSSPEARSLADALSGQLQGLRARASRVAA
DQRPIRAAPTMEGRLERARCWLQSRDKDTQRLGRIEGDLNLKFLHPVGMFPYLPLLRLCH
FCPLCLLQALRARMEDVVTAQLCDVFSDTSMPLKLLAAAATAPADTPNRSAVFEDRAAQF
MENSSRLASTAESAAIVGAPNVATVEGIRECVRTARDLTPQVVSSARILLKNPGNPAAVE
HFDAMKNQWFTNMEKMTGLVDESVDTPSLVSASETAIYADLERCKTALAELRPQLLVAGA
TSMARRANRVALVARHCLFFQNDLDLFGVCVRACVRPCLYLSHSFFLSFLPALQLNEAAP
PKPPLPEGSEPPPPRPPPPDERDEVFPDPIADEAVNQSMMVAARQLHEEARKWSSKGNDI
IAAAKRMALLMAEMSRLVRGDAGGNKRALIECAKQIARSSDEVTSLAKEVAKQCTDKRIR
TNLLQVCERIPTISTQLKILSTVKATMLGRNISSEESEQATEMLVHNAQNLMLSVKETVR
EAEAASIKIRTDAGLALRWVRKTPWYQ
>HolozoaMetazoaBilatEptatretusburgeri_ENSEBUP00000005962.1_pep_contig_Eburgeri_3.2_FYBX02010765.1_2162765_2308086_-1_gene_ENSEBUG00000003965.1_transcript_ENSEBUT00000006407.1_gene_biotype_protein_coding_transcript_biotype_protein_coding_gene_symbol_ctnna2_description_catenin_cadherin-associated_protein_alpha_1_
MTTMTSHNNMQFKWDPKNLEIRTLSVERTLEPLVQQVTTLVNLNQKGPSNKKKGRSKKAH
VLSASVERATHNFIEKGDQIARDSEFLKEELSEAVDDVRNQGESMREAAGEFADDPCSSM
KRGAMVRAARALLSAVTRLLIIADMADVMKLLQHLRMAEESLEKVRLAGNQQELANSFKK
FGQDMVILNQLSACRQQDLKDPRLRDEMAAARGSLKKNATMLYIASQAYLNHPDVAATRA
NRDYVYKQVQEAIASISNAAQAPAQSSRPAQQAEGVGELAAALNDFDNKIVVDPLNYNES
RTRPSLEERLESIISGAALMADSSCTRDDRRERIVAECNAVRQALQDLLSEYMNNAGHKE
PTDVLNSAIDRMCQKTRDLRRQLRKAVIDHVSDSFLETTVPLLVLIEAAKKGNEKEVKEY
AQVFREHASKLVEVVNADNTLSIRWYKLSIRQRNVLCPLLIRYAYDQLVINTSEYLKKKP
QNFSVRQRFTYIFLYVAIAESHILEDVNKCVIALQERDVDALDRTAGAIRGRAARVVHVV
NGEMENYEPGIYTEKVQDSTNMLSESVMPRFSDQVENAIEALTSNPPRPVDENEFIDASR
LVYDGIRDIRKAVLMIRTPEELEDQSDLEDDGEARSRTSTQTEDDQLIEGRSARAIMAQL
PQEEKAKIAEQVERFQEEKIKLDAEVAKWDDSGNDIIVLSKQMCMIMMEMTDFTRGKGPL
KNTSDVISAAKKIADLGSKMDKLARSIADQCPDSSSKQDLLAYLQRIALYCHQLNICSKV
KAEVQNISGELVVSGVSYLPCDWSGKFLSIPPSFPAFSYFPLPNPSKCTYSYVNVHKMWS
SYSTGIASPF
>HolozoaMetazoaBilatEptatretusburgeri_ENSEBUP00000008686.1_pep_contig_Eburgeri_3.2_FYBX02010066.1_601156_1069593_1_gene_ENSEBUG00000005612.1_transcript_ENSEBUT00000009195.1_gene_biotype_protein_coding_transcript_biotype_protein_coding_description_catenin_cadherin-associated_protein_alpha-like_1_
MEGDLEEERTWGKNVSKGRGLGEDARRTSWIQTLSRNHISTLVGHRECGRSSEHTQQALQ
RVGQAVALAVDRFVAIGQAISQENPELQPEMIVACKEAHVSGATIGRFAEAGHSFEDGSV
EGCGATSLDRGLLVRASRLLLSAVTRVLLLADRVVVKHVVSSRHKVLSSLALLESVDSFQ
EFVQVFSQFGNEMVEFAHLTGDRQNDLKDEKQRAKIATARAVVEKCTMMLLTASKTCLRH
PDCASAQQNRNAVFSRIRLAMDQVTEVVVDARINGEVDAHGCCIYMAINSFKDGLQVPPY
PDTLKRALRIITERVEDFTDSPYTSHERRERILQLVALARQELQLLLTVPPQRNSANWTP
EVSKKMDVALASSSQCMEEILKELLITATEQTSELLAAHGENGLLRQLKASAIDGDLEAC
SEISARLLELGDQLVETCQLLRHVAGTEPLDITCAHAGNTFRVMGPQITSAAQTLALHPS
SKIACENLEVFCEAWEAQLVDMHLLLKEIKDFSHGRKGDKRRYQSLPHSVKHKCSPKLEK
PVNLDVEEQAKISKLSLELRLLMADVHGEMERLGNPESVILQLVENISNMAYSMYLFTRG
QGLLKTIQELFHQAEMLAEEGFHLCTALQGLSMQEVGGVEEWVGLSAQTEHLPHACQRLQ
LAARIPAHGKVATFAKVDSTIQETKHTMLLLLNIIPLCCNVAHKGSQQNRPNESLSQRQG
TARGPGIASNGPSSKVGPAGTLQLGEACSMRMLQQKLLNLKMSEEK
>HolozoaMetazoaBilatHelobdellarobusta_XP_009009909.1_hypothetical_protein_HELRODRAFT_105779_
MASAGATSGSGSDGGGSGQDRSSYHHNAKITFDIKTKSVEQTLVPLVHQITTLVNAKEKPLRSERALNALVRVGQAVNMA
VDRFVRVGEAIALENPEIQQEMCVACHEAKIADVQMTDEQTTDETARSIAEKTAMVRAARQLLSAISRVLILADRVVIKQ
LIGTKDKVSVTLKKIECCTNFAEFVQIFSQFGNEMVQLAHASGGRQNDLKSERSRAQVGVARSVLEKSTMLLLTAAKTYL
RHHDNQLAKQIRDAVVKQMNSALDLIHHVVSDGDSSSGGSGGSSSGFLIQPVAAFKAIKELEDQAETVRVTLVNSTIEQS
LLAACDVVMETIQDFTDSAYTNHEDRELILMLCERLRHEIDQLSSPMATQMKSLDTAILKTKEACRTLKKQLVNTTMDHA
SNLFRLNEDEVLINDMRMASSGSTQGNMQLVDEVIQQFESHAEQLREVCKLLRHVSSTESLLIWSAHMESTIKSHAPQVP
RMKMIMFINRTMIVVRIRMAIVFSETWVNHVNDLSILVKDVSDVCLGKTDKQVYLSLPKPGEQAKIAKAGLEVKLITSEL
DAEADRWVEPENEIVRRAKNMSCMAFSIYLFTRGEGPLKNTRDLFVQAGYFAEEGTKLYKTAREFSKQVPQSSHKTELMC
MLDSVPSYCQHLNFTVRSQTVGKAATFNKVVDQIIQNTKDLMNAIAKLVTSCYVCATKVCVCARVCMCFYVCVCVRACVA
VVLLLVLLVRWRINKGGMVFLSVFISPSLSLRLSISLSLSLFLFLALSLSDLEV
>HolozoaMetazoaBilatHelobdellarobusta_XP_009022189.1_hypothetical_protein_HELRODRAFT_101461_
MSNFGKFEFKWNTEDFEIRTKSVEKTLEPLINHVTTLMQDSPSRVKKGQSKKAQTLIAAVQMATENFIMQGEMIASEYPE
VQKDMLKIIQDVRNSGGQLCQSSLEFSQAPCSSESRVKMVQTARTLLRDVTRLLILADMVDVFLLLRSLQIINGDIDRIS
SAQNNQELTNCMDHFNENLNEVNQRTGSRQMDLKDERRREDLAAARAVLKKSSVMLFTTTKTHVRHPELQAARSNRDFVL
GQVREAVKDISNVAMETGSHRGHDPSRKVKGDIANALDEFENQIIMDPMSYSENRTRPRLEAMLEKIIGRAAMLADGTST
RDERRDKIIRECQNLRSALQNLLSEYLYSVISRNYLVFLGGKINQVYGRTRCLRKHLNRSVSDHVSDCFLDTDMPLLLML
EAAKDGDHERMEAYAGVFVEHANKLIEVSQIACSMCTNEDGIRMVSLACDQLQKLCPQVVNACRTLCSHPRSSEAAENAE
AFKEAWLKQLTLLTDAVDDLVSLDDFLAVSEQHILEDINQCVLALQNNDPTSLDETSGRIRGRCQRICDVTEGEMMSFLR
GGEGNQYVDRVMECVMELRKQIIVRFTNQMSATINALNSNTPVDENGFVQASNLVYEGVQNVRRAVLNDQNVGDYDSDLE
DEAEFEKFSKNAALRKSRRQDNVVFEEDSDRARMRALPEEERNKIQQQVLESATSLIQAAKNLMNAVVLAVRSSYVASTK
YPKAGSNLNITWRMKAPEKKPLVQRETLEDMRAKVRRGDSKKTIEPIKALSEFQA
>HolozoaMetazoaBilatHelobdellarobusta_XP_009024704.1_hypothetical_protein_HELRODRAFT_187353_
MPVFHTKTIESILEPVAQQVSKLVILHEEAEDGNAMPDLTRPVQVVKMAVDNLIKVGYETINNSEDEILKQDMPPSLTRV
EESCMLLVAAAEMLKDDPLSPAARKKLIEGSRGILQGTSGLLLAFDESEVRKIIGICKNVLEYLDITEVVESLEDLVTFV
KNLSPVLTKMAKEVDSREKELTHQVHREWLQRSLNQVKQLTPALISSIKIFVTTKNQGGAPLADALSSRNYVTSKMAEEV
HEIIRVLQLTTYDEEEWDDDDITVMKKAQNGIDNKMRQAQDWLSDPEALVGSAGEHAVRNILDYATRVADRSVSDDDREA
ICKSVSNVASMMDALCELRSQGQGNSTQAHSLSRGIQQILKDLQDRCQKSVIATDRSNLRKPAHTILGKLEQADRWIANP
SVDDNGLGRFACKQIAEDGVKLVENMPNNNKRSDMLQLCKEVNSLTEQLDELSRRGQGSSPQARQTAIMLAQKLNQLKNK
IQQELVEKVADHFLDISTPLKLLSDAANAPFGTANRQQTFEDRLKNFTEHSRNMVSTAKQLARSGACNDRRTVEGLVMSA
QIVEDLQPQLTKAARIVLNDPTNQASTEHFDLLKKQWMGDVERLRGLADEAIDTDSFIRENEEAILRETDRTEHSASVAD
STGVVSATSSIARRAHRVLQVAQSEADNSEDPRYVDNIQHAVGVLKNDIAPMIQTAKGLAQNPHNAEAANQWRSANQQLI
DSVSNVRLAVNERGGYPKPPDISRLYLSDYQDSHPPPIPPPPHEMVPPRPPPPTETDDEFETSFPIPQSNQPIMMAAHAL
HMDVKQWSSRDNDLIVSAKRMALLMAKLSQLVRGEGGTKKDLIDCARSIAEASEEVTALAKQLAHECTDKRMRMNLLQVC
ERIPTIGTQLKILSTVKATMLGAQGSDEDQEATEMLVGNAQNLMQSVRETVQCAEAASIKIRVDSGYSIKWIRKRPWYA
>HolozoaMetazoaBilatLingulaunguis_tr_A0A1S3HEV1_A0A1S3HEV1_LINUN_Catenin_alpha-1_isoform_X1_OS_Lingula_unguis_OX_7574_GN_LOC106154695_PE_3_SV_1
MDSSNSLLSSLVQTKSIQRVLAPLATQVSNLIIYNEAYNKGDKCATPRHFATYAENVLHA
AEGLVQAASKIARNSTDKELRRQMPSACELITMAGQNLVLVSQRVELEPDRAEIRRSLIR
TAKDVLEGTMKVLLVADDAEIRKIMTACQWVMDRISLLSSVKSMKALVACFKGFSESLMI
LTKLVEQRQKELTNPRQRERLISSMTVLKKAVPMLSTAMQTYVKYQTNNQAGTSRDYVIG
QVLTAASDIRDVVQNKYTDEDEEEEPEDIGHFVAKIDQILDLLSAENRTKLDADFEVVVE
SIVRHSMAVAHLSGEDQRDPVINACHKILKRKTVIEEQMKNVQGNPQFGELRSDFDEECE
HLIEEFQELERHVNSAILYQIVEVFSETTGPLERMVKAALSPTKERTPIKERKCVEYLQS
YFDDFNSHSDKLYQVANFTAASSTNARRVRVIRVSVKRLEKLDPEIIPATICCRKDRLDQ
GAVEHLKLLKREWTQELDTLVTNIDDIIDPGLFLNASVQVLKEEVNLVRSLDLLPDLEVV
TDATQGIVGKAKRIEQIALRLVDNHEDPIFRNGLLVFVNQLKKAITGVKSALQHLKKDRG
DKNAYEILKKRCKILLQCVQQIREGLNEKNHPGILSPLRKNQRSSSNIKKDTVANFEDQE
NLQTGSVSENNFSPESNMYLSKPVSKEKRSPGSHFMVKPKEELFSTVSTHSHIAKSSTSK
NTSLFLGKSKAQRLLKAVTAAAIAGDKTKVNLLCNDLLSLSNDLTEIGNELSGTIEGQSH
GSLVSSLSEVTGLTPVLLEKCHQVAEKDVGELDALHQVGENWAVQVDDLYSVIIAMVERP
HSVARKLADAARMKNSKLLTSEIHHLQDHQKYLQKLVEMASGDVVHHGDIVLVERLQQLK
ERGNDLENMTATVVTLADVIAHTGGTDELDQLDSVCFEWAAKVCSILNLVSLVHKQSIPH
VIMLVHGGSPSGARSSQAEIKKFTEETIRWQEMVNCVVHGLDDQFRSNQVSTAASAMDAL
TNLMAETVHAAENAPSAITTADCLYAEWKIKMLQYQWACKVQLLKQLIDDLTADVSHFPE
KLAKAAILTHCAAGSQKETHLSDFKMASKEIQQAIATISNVALKMAETEEDLDIKATVCQ
TVNDLARLTPNLTAYARVLMDNPNDQSMHDFSKLKRQWACKAKLLVTAVSSCKRIDTKTA
QDVQMALCPNTPQLPTSSPVRGVSFSVDDTQASDLLTSLLGQMSQSLNLTELGNSVKMTP
MSRLDTSNHRSTQTVNTDSPASPQLQPTTGYGQQSQKAKFNDQHKGTPSVKVQEKRSSPL
GRGSPSFASFLSPQSAANSFSELGKSKPMEVWKQPPQSTEKWSLKSAHQIAAAAKYLQLE
TAKWEDDSNPIVRVAKQMSEQMFQLSEFTKKQGPLSGKEDMIQISKAIAKNGDAIVQFAK
IIAEYCVDKRFSEDLLAYADQVPTISTQLNIIASVKAATPEDRYADKVLVKNAENLMQAV
MKTLKAAEAAGVKGLRQPPPDAVDESQAVVLATQWKRKLTSHRRQEASIADMDELGLRMI
NRNTSGPALQEIFIRR
>HolozoaMetazoaBilatLingulaunguis_tr_A0A1S3IBB0_A0A1S3IBB0_LINUN_Vinculin_OS_Lingula_unguis_OX_7574_GN_LOC106162396_PE_3_SV_1
MPVFHTKTIESILEPVAQQVSRLVILHEEAEDGNAMPDLARPVQVVKMAVDNLVKVGYDT
VNVSEDQILKQDMPPALQRVEEASFLLLDASDMLRADPYSAPARKKLIEGSRGILQGTSA
LLLAFDESEVRKIIRICKSVLEYLAITEVVDCMEDLVKFVKNLSPVLTKMAKEVDLREKE
LTHQVHREMLVRSLEEVKALTPVLISAVKIFVSTKSQGAGGVKESQGNRDFVVRKLCDEI
NEIIRVLQLTTYDEDEWEADDLAVMKKAQNAISGKMKQASDWLLDPFGPAGGAGEQAIHQ
MLEDAMKVADCCANPEDREAIVKAVGDIQSMVDALSELRAQGKGDTPQAVSLARGIQQKL
AELQQKVNKAVANQEKAEVLKMAHTVAGKVDQAQRWLQNPALNDGGLGEQAARSVVQEAR
KVADLLEGTERTNLHKLCDETEKLTNQLADLCRKGMGNSPQAKAIARNLSEKLNELKNKV
SKALVQKVADDFMDITTPLKQLTDAALAPPGMPGREENFQDKAHKFDQHSKQLANTARLV
AAAGAGDNKRQVEAINSTSQQINDLTPQVIQAAKVVLLNPQNQAAQENFDLMKKQWTDNM
EKLRGLVDEATDTVALIKAAEEGILRDTEKTESAIKRGDAQGIVSNTSNIARLANRVVQA
GEKEAENSEDPAYVQKVGSATENLKASIAPMVRDAKILASNPRDPSAANNWRASNNRLID
GVQGVRGVVEEAEFPPPPDLSQLRLESPILADPEFMKIFNLDPERVYFGSGGHDVPDHSN
VTQGAPNYGSQYPPPPPPLPSSMLQREDAPPRPPLPQESVPPRPPPPETDDEDEETFERR
YPEPQANQPIMMAAHALHREVKQWSSKDNEIIAAAKRMAMLMAKLSQLVRGDGGSKKELI
ATAKQISEASEEVTKLAKKLAQECTDKKMRTNLLQVCERIPTIGTQLKILSTVKATMLGA
QEPIAAPDGSEIACGSEEDQEATEMLVGNAQNLMQAVRETVRAAEAASIKIRVDSGYSMR
WVRRSPWYAT
>HolozoaMetazoaBilatLingulaunguis_tr_A0A1S3JE76_A0A1S3JE76_LINUN_Alpha-catulin_isoform_X1_OS_Lingula_unguis_OX_7574_GN_LOC106172360_PE_3_SV_1
MATPLRSDSLSLEIKTKSVEQTLIPLVTQITTLVNHKEKARKSEKTVRALVRVGQAVNLA
VERFVTVGEAIAAENTEIKNEMCEACKEACLAGAAIQQLTDIAVDETGQPRSLTEKTSMV
RAARQLLSAITRVLILADRVVIKQIVDTKEKVTRSLDRLESVTSFTEFVKLFSQFGNEMV
ELAHVTGDRQNDLKNDKQRAQMAVARSILEKSTMMLLTASKTCLRHPDCESARKNRDCVF
RQMYKALDFVQQIVCDVPPSNVQLSQSQLNGDSGIGLSQQQITAHKALREFEDLLEMSRV
TLIDSSMQEKMPSALETVIETAQDFTDSAYTSHEHREKIVQLCEKARLELDILLRIGGAL
NDRDSSPNQELETAIIRTGTVAKSLRKQLQETAMDQASEVFHSNEEQELFTALRNAGSNG
EKGAVDEVSVKFEEHSEQLQEVCKLLRHVAGTEALMTTAEYIENNLKYLGPQTILSAQTL
AMYPASKIARENVDVFTDAWEAQINELSALVKDINDVYQGRADRQVYMSLPRPGIPSPTN
VSKHGTTLKSPKPVKLNAEEQAKIAKLGLEMKLITSEMDAETEKWEEPDNDIVKRAKNMS
SMAFSMYLFTRGEGPLRTTQDLFTQAEYFAEEGNKLYKTVKEFAQKIPVGGQRSELVAYL
DKIPTFCQQLHFTIKSPTVGKTATFNKVDSAIQETKNLMNAVSKVVTTCFICSTKYNIDY
HGSPSVTHKWRTPPQLDIRSNGSDTESVKSDGAVMKSTSFQKHVASMNAFEQL
>HolozoaMetazoaBilatLingulaunguis_tr_A0A1S3J6F1_A0A1S3J6F1_LINUN_Catenin_alpha-2_isoform_X1_OS_Lingula_unguis_OX_7574_GN_LOC106170597_PE_3_SV_1
MTTLTTSPTGSIQIKWDPKNLEIRTKSVEKTLEPLVTQVTTLVNQKGPSKKKKGRSKKAH
VLSAAVQKATENFIVRGREIAEENPEVRNEMLAAVDEVTKTGDQMRTSSQEFADDPCSSM
KRGAMVRAARALLSAVTRLLILADMVDVHLLLKSLRIVEDDLERIRNATSQQELMKEFKE
FGKNVVDLVEQAGRRQADLKDPRLRDDLAAARATLKKNSMMLLTTSKAYVRHPELAAAKA
NRDFVLKQVCDAVNTISGVAQATGQSDAHPFEGPGELAAALDEFDQKIIMDPLNYNEVRT
RPSLEERLESIISGAALMADSSCTRDERRERIVQECNAVRQALQDLLSEYMNNCGKRSKP
SYFREQVGRNEPSESLDRAIEHMCKKTRDLRRQLRKAVVDHVSDSFLETNVPLLVLIEAA
KAGNEAEVEEYAQVFTEHANKLVEVANLACSMSNNEEGVKLVRLAASQIENLCPQVINAA
RILAARPRSKVAMENMDVFKDAWEKQVRVLTEAVDDITTIDDFLAVSESHILEDVNKCVL
ALQESDADTLDRTAGAIRGRSARVCNVVTAEMDNYEPGIYTERVMEAVVMLRDQVMPNFA
ARVEDAVDALSSNPPREIDENEFIEAARLVYDGVRDIRRAVLMNRGPDEIEESDVEEDQY
DDTETETRSKASYSNYTDQEYDRIDSIMGEPSDRALMRQLPPEEQLKIQQHVEDFRLEKA
KLDREIAKWDDSGNDIIILAKQMCMIMMEMTDFTRGRGPLKSTMDVINAAKKISEAGTNL
DKLARTIADQCPDSRSKEDLKAYLKSIALFTHQLNITGKVKSDVITLDSGEVLLSGLDSA
TSLIQAAKNLMNAVVLTVKASYVASTKYQRSQKGVNSPVVLWKMKPPEKKALVRREDPEE
ITSKIRKSAKLKTIHVVKELSEFTEIDSF
>HolozoaMetazoaBilatLoaloa_EFO20478.2_catenin_
MVSMANVQAEMNIDRVKTRTVEQLIAPLIQQVTNLMTPNGMHSLKRSGKSGAVLVAAIERTVCNFVEIGRSAIAECPIAV
GNALEQLNETLQDVEHAGIEMVNTGHDFVQETSNTDRRARAIRAARNLLTVVARMLIMADMVDVRMMLLQVAKVEDIMDR
LVAAESKQELSELFESLNSCMEQLDGNIKRRILELRNPAEQDDLQAARAWLKLNNMIMYTSSTAYIRHPEVDQVRLNRDF
AHAQVSLALQAMADILQGSATNKEFCLSHHGRLGDLMRQFDHFQTRAYMEPSSYKDHLHRPELEGLLEKIVSGVAAIADS
ENTRDERKKRIVDECNNLRQALQDLLAEYEKNCGRAEPSEDLDLAMVHLGHKTKDLRRHLRRAIVDHVSDAFLDTITPLM
MLIESAQRHDERATVENGKMFQEHTNKLLQAAELVCVMSNNEDGIRVIRYAAIIIDKLAPQVVNAAFLLSVRDSQVARDN
MDAFKNAWIEKVKLLTMAVDAMITVDDFLAVSEAHIIEDVKSGIQAVINGDGFLLDRSAGGIRGRSLRVCSVVDSEMDLV
AASSYRDRVRMATKLLRDDVINQFADRAEKVVNKLENEVAEGNSGENRDYTDDVDEFIEASELVHNAVKEIRNALLMNRN
PEDVDSDNEYEEDAGTNYPDSRNQTADVENDQKIMRRLPEEEKRKIQEQIRCFQGLIAQSKFEREVAKWDETGNDIIVLA
KHMCMIMMNMTDFTRGRGPLKTTMDVIKAAQEISDAGAKLNSLAKQIGDESVESETKKDLFAYLQRITLYCQQLNITSRV
KADVQQVGNELVVSGLESAMSLIQTARNLLNAVVLTVKAAYIASTKYRRKNTAAPSLVEWKMAPPQKQPLVRVYNKPHGI
VRRASEKRPMPPMKALAQFRTVNTNE
>HolozoaMetazoaBilatLoaloa_EJD74113.1_vinculin_
MPVFHTKTIEGILEPVAQQVSRLVILHEEAEDGNAVPDLTRPVGAVSRAVDNLIKVGYDTCHSSDDRILQADMPPALQRV
EASSRLLEDACHMLKADPYSSVARKKLIEGARGILQGTSALLLCFDESEVRKIIRGCRKVLDYLAVAEVIESMDDLAQFV
KDISPWLTRVSRNIDAREKELTHQVHREILLRCMDTVKTLSPIMICAMKIFIQITEESQRGQQEAAENRNYLAQRMTDEM
NEIIRVLQLTTYDEDEWDSDNVTVMRKALNAAQSLLTSALDWLADPRGRAGATGEKAIRRIVDYSERIAARALPEDARLI
RRTVGDITSMTDSLCELRSQGGDSHGLANGCANRLKELVGTKEISGILPGALTNTQRTGGAHPAHTVAGRLEQALRWLDN
PGVDDDGLGLQAVKAMTNEARNLSDLLPPAERAKLLDLCVEIDRLADQLADLERRGLGNSPTAHAVRNQLRNKLRELADF
MKKVITDRVVEDFADISTPLKQFVDAVYAPPTMLNRELNFEEKARNLNDHSSRCANTALLVAKCGPCKNKKTVEAIIETA
NQVNAMTPQVINAGKIRLHNNSDSANQHFDNLRREYTDVLNRLRSHVDDAIDTGDFIRASEQAMRQYTVYCENAIRNNEP
QQMVDNTSQIARFGNRVLMTAKNEADNSEEPSFVHRVNNAAQHLHSAIPPMVNQAKQVALNPRHGGNAQSWRDANEHLLS
AVRQVGDAITGAGGSRPPSQNMLIESVPPKAPTSPVVHDRVYIREDIPTPPRPPPPVEISPPPRPPPPPETDDEEETRAF
WERYPLPGASSQPILSAAHNLHQELRQWSSHENEIVAAAKRMAILMARLSQLVRGEGGTKKDLIDCAKAIADSSEEVTRL
AVQLARQCTDIKMRMTLLQVCERIPTIATQLKILSTVKATMLGSQGSEEDEEAMQQLVLNAQNLMQSVKDTVRAAEAASI
KIRTNSGLRLRWIRKPMWSNF
>HolozoaMetazoaBilatLoaloa_EJD75283.1_CBR-CTN-1_protein_
MSNTLANGTINTSYAFDPQSLEIKTKSVEQTLVPLVTQITTLVNFKESYLSSGKKRSEKALRSALKIGSAVEAAIERFVV
VGETIADENPDVQPEMYDACHEARLAGASIANLNGCLTDDSSIAIDKSILVRAARQLLTSVTRVLLLADRVLVKHILRSE
DKIAYSLIKLESTTNFTDFVKIFTEFGGDMVDLAHRSGDRQNDLKSEKRRGQMAVARTMLERLTMLLLTSNKTLLRHPDS
DSARQCRNGVFQQMRLALQLIALCVSDGVMHFDASHFTLPSNEEVLDIGMQLTANAAIRRLMEMLEMVRMTCNIGTGTRE
RLISALDSLCEMTQDFTDSAYTPHHHREQILDFLEECRFELTNLIQPDVADEPLRNESIEVSVERLTRRLKDLKKQLQIV
AMEQVSEVLRTNEDQVILSSIKACSVSGDIDGVEKFLEEFREHSEHIQETLLAGRTLCIHPSSRIARENVEVFCDTWAQC
VNDLSRLARETDAAASGRLAAEKQAYMSLPRPGKHGTTQKPTKPITLDVEDQQKIAKVGLEMKLLTSEVDAEAEKWDEYA
ENDIVKRAKAMSSMAYNMYLFTRGDGPLKTTHDLFTQAEFFAEQANKMYKAVREFSYEVPGSAEKNDLLTILEKIPIHCQ
QLQVLVKSPTVGKPATFSKVDSVIQETKNLMNEIAKLVTACFVCATKFEIEFHGSSVPRQVLADGEYTQRSSRESTLWRR
TPSMRRSTQAPVVQ
>HolozoaMetazoaBilatPetromyzonmarinus_XP_032801086.1_vinculin-like_
MQDVVTREVCDIFSDTTTPIKLLTVAAMAPVNTPNRDRVFAERAAAFERHAGRLASTAEKAASVGALNAASVEAITGAVR
AARELTPQVVSAAKIVLKNPGNQAAEEHLETMRNQWVENVETLTGLVDSAIDTPSLIDASEEAIRKDLERCKVAMATMQP
QTLVAGATSIARRANRILLVSRRETENSEDPAFRERIGNAASDVEAAIAPMVMGAKALAHNIAQPGLQKDFLECGQRVLE
SVGRVRGAFHTPEFPPPPPDLDSLNLCEEEEAAPPKPPLPEGDLPPPRPPPPEERDDEFPELETGAEVNRPIMVAARQLH
DEARKWSSKGNDIIAAAKRMALLMAEMSRLVRGGSGNKRALIQCAKDIAKASDEVTGLAKEVAKQCTDKRIRTNLLQVCE
RIPTISTQLKILSTVKATMLGRTNISDEESEQATEMLVHNAQNLMQSVKETVREAEAASIKIRTDAGLTLRWVRKTPWYQ
>HolozoaMetazoaBilatPetromyzonmarinus_XP_032801965.1_alpha-catulin_isoform_X1_
MASATSNNGDLGLEIKTRSVEQTLVPLVAQITTLVSHKEKWHKSERSVRAVRRVGQSLSVAVERFVAIGEAIAEENPELR
PEMSLACREARAAGEAINRLTEACATDGPDLESPRPPGSATPLSAPLLSERGVLARSARLLLSSVTRVLVLADRVVIKQI
VTSRSKVLASLERLENVGSFQEFVQVFSQFGNEMVEFAHLTGDRQNDLKDEKQKARMAAGRAVLEKCTMMLLTASKTCLR
HPDCESARANRDGVFARTRAAMEQVADIVTDVAANGEASVRALCIYSAIRDFKAFLLEAGCADDVTPLLQLIVEQTEDFT
DSPYTSHERRERILQMVAQAQQETFAMMSLFAKQQCRGPSGREELDAAISRTSQCMDEIRKELHVTAVEVAAESLRANGD
HALLRALKTAGADGNLELTSEFAARLHELREQLLETSQLLRHVSGMEPLEITCAHAENTFRAIGPQIISAAQTLALHPSS
KIARENLDVFCESWESQLTDLAVLIKEITDVFEGRRGDKRTHLSLPRPGKHSSNLKPVKPVKLDAEEQVKIAKLGLELRL
LTADVDAETEKLSSRDGGGEVTQLVQSLSSMVYAIYLFTRGEGLLKTTNDLFQQAEVFSEEGIRLCTALRTFSMLVPEED
DRSLLQVEAGRLPALCQQIQLACRTPTHGKVATYTKVDSTIQETKNVLLLVLSIVSLCHNLSRKYKSCNQNSAQRWNGEA
SAGRITSPPGNATVNGDLRTTKGLEQRMLNLGVSDDK
>HolozoaMetazoaBilatPetromyzonmarinus_XP_032808093.1_catenin_alpha-2-like_
MSSITSPNIQFKWDPKTLEIRTLSVEKTLEPLVQQVTTLVNINSKGPSNKKKGRSKKAHVLSASVEKATQNFIDKGDQIA
RESEYLKDELMDAVDQVRTQGETMRSAAGEFADDPCSSMKRGAMVRAARALLTAVTRLLILADMADVMKLLRHLRIVEET
LEKVRMAGSQQELANTFKKFGQEMVTLNHLAARRQQDLKDPRLRDEMAAARGSLKKNATMLYTASQAFLNHPDVAATKAN
RDYVYKQVQEAIASISNAAQATSVPSRTQAADNVGELAAALNDFDTKIVLDPNTYNEARMRPSLEERLESIISGAALMAD
SSCTRDDRRERIVAECNSVRQALQDLLTEYMNNAGRKEPTDVLNVAIDRMCQKTRDLRRQLRKAVMDHISDSFLETTVPL
LVLIEAAKKGNEKEVKEYAQVFREHANKLVEVANLACSLSSNEEGVKLVRMAAQQIETLCPQVINAALTLAAKPNSKIAQ
DNMDVFKETWENQVRLLTEAVDDITSIDDFLAVSENHILEDVNKCVMALQEGDVDALDRTAGAIRGRAARVVHVVNGEME
NYEPGIYTEKVLESTTMLADSVMPRFAEQVENAIDALSSNPSRPVDENEFIDASRLVYDGIRDIRKAVLMIRTPDELDDS
DMEDETEVRSYTSVKTENDQIIEGSARALMAQLPQEEKAKIAEQVERFQEEKSKLDAEVAKWDDSGNDIIVLSKQMCMIM
MEMTDFTRGKGPLKNTSNVINAAKKIADLGSKMDKLARVIADQCPDSASKQDLLAYLQRIALYCHQLNICSKVKAEVQNI
SGEVVVSGLDSATSLIQAAKNLMNAVVLTVKASYVASSKFHKVQHTNINSPVVSWKMKAPEKKPLVKRERGDDVSSHVRR
GSQKKHISPVQALSEFKGRETY
>HolozoaMetazoaBilatPetromyzonmarinus_XP_032819863.1_uncharacterized_protein_LOC116947808_isoform_X1_
MEVLALAGLAGSGLGLSSLAPSLSAQRVLAPISAQLVHLALLCDSALHHEQHHHHRHHHHPHPCPSHPRQSHQHERQQCH
RCDVLLNLEPQAQALAEAAEALAVSSRRLSAESEDETTRREMPAAAERLLVAGHSVLLAALDLRVERRRRRRVAVGRLLS
SAAALVAAMLEVLTISDDTEVRRVERAAEWLHERASALGSVQSAAEFATEARGFSESLLLLTALGESRAAEMQAGGRRRR
RLDRALQTTRRCVPLIHTAVRTSLECPGSERAAAGRDRAVRRFSRAVSGVAAAALKGRRRRSEGGDGEVIPADEGSPRDT
TGAFADNISRLVAMLRRMNPGAKQEEEQENASEQTVTLDCLVEAVAAHAVTVMGETEHEGTRRRLSETCQRLLQCRSRLA
AQLRAPGTDAESARAPAVSGSFSREREQMLREAAALRRVVTLAVTERVADAFTETTEPLERLLRAWGDRDGGDEGGRDDG
ALGPLADAFLAHADGMVRGAVLAHASCGDARRALALCNRAALARRLASAARRELAAVGVRALAQSGLRQEWHREVDALLA
SLCRAVDVRGLADAVNASLGRFAHRFEDAVRGGGGSRDVADTARAMAGRAKLMARAARYFVSNHDDPLFRNGLLALVGPL
ESCTTLFAFEVNRHLRATESGDGRERGEGGDGDLSCSNESLVEVVTALLERSQQLVGHAGRVREGLSGSACHPDLLSPLR
ENLRNEGLDELTEIPDVVDVASRRAAMMTREHSTAAQHACDPVQDKRACCGVAIAAGGHEDDCQTTRSRFDDLSLLPAFS
AVVRAAGLAHSDEAIRGSERRVRTLVDGYGEAVTKAKLGDPRCGEDSTWSDIDGRISELREMTSRLLEEAGRIRDSGQGD
AYGAASIALAVQCSDGIRELQELLSRRLQPWLRLAREASDAAVTMDEPSPIAAVRDVAASLAASAALLQKGGGDRSSGLR
VAKERRTGQVERATLASPEPHLDLALLAVEEATRGLVERGSGDRAERGSGDADERCEAAVGKCLAWAACVTSTLGVLRRR
TCVGGGATAGLTGGVVRAVREGDRPALGVETRALLETCERLKETAGLAAHAQTTARSNGGHGNSDNSSSDHHHSLTSLTL
DEVALMSSVGDSACELARELVESAGLLLARAASPGGWAMARLAARVELLSTEVEARAHILSVLIDRATASSARALLVTLG
LEEEEEEEENEGKDEKSGKEVAEVVSRTWLEEQLSEVEAAVRAAVTQRPSDDHLRAAVESACRSLRWSAAQIDLALASRR
QPEVGFSADAAAQAQRGGELRDELQLAAWAWGAASGSIAAALSAHLGPESPTVRDVARRLRLEPVQENASAREKVDEEEE
EKETRTGVPSVSSPSAAKEAKRLGSSVPESPAAAARRAFFAEMRQAGRAGCAAQVSEPAAVDRPRVPEAPPLPAEKAASV
CGGGAAPSPSTHVRRIEPRPCPLAPWDGRAVPDVARVAQDMASRVQDMALFLRRRGPIKSREGLIACARSLAVDARTLER
FGGSLAGLCAEQRCSRELLSHSQRVLAAGTQIAILARVKEAVPRDRAADEALVHNARTLAEEAARVLRAAEAASVTGLRD
APPGTPAAEATALVARWRERLRQHRRLQALSGPGHLDSSLGLRRAPEPGSEPSLVRGLLPTSHATLPHQAWAGVICRD
>HolozoaMetazoaBilatPtychoderaflava_PFL3_pfl_40v0_9_20150316_1g126.t1
MDMPNNILSSLVQTRSVERVLAPIAAQVSQLIILNESSERNGESLPDLVPHAESVTKAVD
ELVEISQKLANESIDEGFTEALLLLSNLTDKRQKELTNAKQRESVLSAMITLKKSAPMLS
TAVQTYVKYPDSPQTKILKQGNELSNQAKLLAENRSFQQLKEDFNKSCDMLLSEFNALER
HISQSLGYQVVDILLETTEPLDRLIKASVTPLKDKSVLREKVCVNMLEPFEEAFHNYSDR
LIQLGGFLAASCADKARVRHLRSVINSLESLDPEIYPACIAARRDILDKGALEHVKLLRK
EWHGEIATFLDIIDDMSDPLTFIDISETSMKSDIRECREAILISDSDLLAQAANRLLGRA
KRVVQVASKVVDGHVDPIFRNGLQSFINQLQKAIPLVKNAAYETISLIHDARLHDKLQER
CDVLMVCVARVKGGLDEKTHPAILSPLRKSIRSPRKPMAAVDKSKHTLLADKLQQWSVKA
FELAHTLDEMTAGSQTNGKQLQPAMLRGEVDKVHDEIKKMVNHSEKMKDMTGKVIDGCLD
QSTADSVSGICESLQQLTITLNSLVTSQSSGGESPATELETTLLIKQWALKVKLLESVID
ELSNEMAIPIDRLAGAALAVNQAKGKSRDSLLEEYQNYTDELSSKISRARQDCNRAMRSV
PASPPKYAVFSSVDTLCKLTPQIVAMARQIAACTLGDIYIFNLLFPDSGGIDGTPTPPPK
PEFSASFTSVAPPEGRKWETFLGSRHSKSLAAAALVLQQETDRWEDDNNAIVKVAKTMSA
QMYDMADFTRGQGSLSCKEEVINTAKAIAANGLVIVKFARIIAKYCLDKRFSDELLHYAN
QIPSYGKQLSIIASVKAATPEDKSTDIVLVKNAENLMEAVMKTLKAAETASVKGLKQPSD
EESGDETQATALAIQWKRKLDRHRKIEASYTETDDLGLRRINRNVSAPTLTEIFIQR
>HolozoaMetazoaBilatPtychoderaflava_PFL3_pfl_40v0_9_20150316_1g2119.t1
MRAVTSPYVNIMTSVWHILITTLVNHKEKAKKSEKATKAVVDVGQAVNIAVERFVRVGQN
IAKLTDVQYDEAGQPVNYTEKSAMVRAARGLLSAVTRVLLLADRVVVKQLLKAKDKVSAS
LNKLELVGNFTDFVQAFSQFGSEMVELAHLTGDRQNDLKDEKLRAKMGAARAVLEKSTMM
LLTSCKTCLRHPDCESAKENRDGVFSHMRRALDMIYSVVMDDQTRQNGPSTPLIMHNILK
DFTDLVESSRVTQADAPSRDKLVRALDQIIDATQDFTDSAYTSHEHREKILSYCDKAKME
LHTLAKLGVTIEKNECMYPTEDLETAIIKMCKITQDLKKQLQDTALDQASEIFQNNEDHD
LLTTLKNGGVAGDLDKVEEYSLKFSEHTEQLQEACRLLRHIAGNSPLQITAEHAESNMRV
LGPQIVSAAQTLSIHPTSKIAKENLDVFAEAWELQINDLSLLVKEINEVCQGKVEEGNKL
YRTIKEFAARIPEGTQRMEILSYLEKIPTYCQQLHFTTKSPTTGKVATFTKYNLDVAHSP
IRQWRSPPPPIMSYHTNNDDTESVKSHYSTHSDGGLMRSSVMHKPMTSFGAFERI
>HolozoaMetazoaBilatPtychoderaflava_PFL3_pfl_40v0_9_20150316_1g3887.t1
MLPKVVYEDDPPDGGWGWVVVIAAHLALLFSQGSLTGFGPFVVSLKEHFSTGVGKVAGIS
GTALFVTLATGPISSALNSYLGCRVVVISGGIIATLGTVGSSFATQLSHLYIAYGVVTGF
GYGLVATLSVAFIARYFKRRYALANGIVFSAFAVGWIALPQLYQIFIDRFGWRNAMRFLA
ALNFQICISGAFFRPPPQKKLLDQEGDSATAALEFSRVFEQMVNNSPHVPSIGFEINHRG
YTCENANNQRRKLLFNMQSLQTFKRSKVFKILSKIIDFTLFCNPKFVLMTVAYFTIAIGF
YPTILFLVARVESFGVPYPLPTTLMTVTGAISLVGRAGHGFLIDVGLTTPVRATALGLFL
CGLVDIVSIFIERYIGLACLYGIFGLANGLYHPLLAVTLKDFVGVKKFPAALGFCNLCHG
IGALVGPPIAGWILDRSQNYNNCYLFCGVVLCLSAIVLFLFPDIIDECRRRKKVRRYNVH
VPVQNFEASPRHCNSTSNRTRKVRTEHVTIPDESGNLLTYGKHSLHGEKTYMFGEEPSEE
DCSIFAVLVQFIWNLPGTDIETFIKAVDKATQKFIEKGEEIAHENPEVKKEMLATVDEVR
KTGENMRVASSEFADDPCSSAKRSNMVRAARALLSAVTRLLILADMVDVQLLIRNLKIVE
ADLRNIRDARSEQELANKFKAYAEDASKLNKLTGSRQAAYIRHPEVAAARENKEYVIKQL
SDAVNTISDVAQATGKSEPDVSLAGPGELAAALEELDREVLMSPADYKEKRTRPSLEEKL
EGIISAAALMADSSCTRDDTRERIIAECNNVRQALQDLLSEYMSCAGRKERTDPLDRAIE
RMFKKTRDLRRQLRKAVVDHISDSFLETNLPLLVLIEAAKSGNVKEVEEYAGVFQEHADK
LVEVANLACSMSQNEEGVKYVRMAAQQLENLCPQVINAARILAARPRSKAALDNMEAFRQ
QWEKQVRLLTEAVDEITTLDDFLAVSEKHILEDVSKCNEALRERDGDKLDRCSGAIRGRS
SRVCHVVESEMQNYVPSQYTDRVLRAVDSLRDQVMPRFAREVENSVDALTSQPPGHVDDN
EFMDAAKMVYDGVREIRRAVLVNRDDDEDLPSDADELYDDSVGVRHRDGKFLPHVKLAEI
MVVEKNTPQRPFSPILHSPNQNSPLSPLGSKTTSVQETVVTKVTSKPVRQFVPTTSSDLT
SLDMSEILSWAGDKTKSDTQKCDESKLDFDFGFDFEKQKSNTPQFKRDKVPPLPITSADL
TNLDMSNILSWADDKTKANTLKYEKPKLDFDFDFEKQKSNTLQLKRDKVPPPPPTRWSKP
SILKSPTSPTNQLGSIAEQTIQSRTSLSLQSPTSPPPPLPEVPPPSLSPTEPVTAETVVM
TTDLQKSATLHVNRKENLKSETVVGRPISPVSPPPSYTTEVVNVKYRTLPSTAVLNKFPI
GTVNENTENAGQASASFGIVTKTTTTSVAVSGFAHKVAGDHYDQYGSELERAAQARYGAA
HGGIGRDEDEGRYLYGPDGRPIIGPDGRPLFIAPDGALVDSQGRPITIDNNGYLVDAEGR
PICGPDGKPIMIDPQGRLLTSDGYALVGPDNKPVMMGEDGRLYGSDGRPLISITQDGRLV
GADGKALPIGAGGAVIGAYGRPIMTADGHPLTIAADGKLLDPEGRPISIDSNGRLVGPDG
RPILGADGKPMYVDSQGRLLGSDGRPIIGLDGRPIMISADGMLLGADGRPITGWQKFDPL
RAPGGWQPYVESDDWSKADQNRDRSRHAEKKVQDTEPEVTREEILAQFTEAEKQQIQIQV
EEFELEKEKFEKQVIYQWDDTGNDIIIMAKQMCMIMMEMTDFTRGRGPLKTTMDVIHAAR
RIADLGSKLDKLARTIADMCPDSTSKDDLIAYLQRIALYCHQLNICSKVKAGVQSVSGEL
VVSALDSATSLIQAAKNLMSAVVQTVKASYVASTKYSRHGGSVKSPVVLWKMKAPDKKPL
VKRESPDEMKAKIHKAPKKKDINIVQELNEFKGSDSFSSV
>HolozoaMetazoaBilatPtychoderaflava_PFL3_pfl_40v0_9_20150316_1g14237.t1
MAAARADLQRHSTMLLTASKAYIRHPDVSAAKENRDYVVKQLCEAVNAISGVTQATGESE
PNPTIEGAGELASALDDFDQTIVMNPANYNEVRTRPSLEERLESIISGAALMADSSCTRD
DHRDRIVAECNAVRQALQDLLSEYMSCAGKPDRSDPLDQAIDRMFKKTRDLRRQLRKAVV
DHVSDSFLETNVPLLVLIEAAKSGNEKEVEEYAVVFREHASKLVEVANLACSMSNNEEGV
KCVRMSAQQIEALCPQVINAARTLAARPRSKAAQENMDVFKDLWEKQVKILTEAVDDITT
IDDFLAVSASYKTDDDEYATLPRLTEEALEGKSDRFLMRQLPEEEKIKIQEQINVFREEK
AKLDMEMAKWDESSNDIIVLAKQMCMIMMEMTDFTRGRGPLKTSMDVINAAKKIAEAGSK
LDKLSRQVADQCPDSSSKDDLIAYLQRIALYSHQLNICSKVKADVQSVSGDLVVSGLDSA
TSLIQAAKNLMAAVVLTVKASYVASTKYTRLNKGGSFAVNVTNMRHEIHRHVALNMHTTS
VMRLDHSVIEYKHSLERDAPSPLGNYGFENVLR
>HolozoaMetazoaBilatPtychoderaflava_PFL3_pfl_40v0_9_20150316_1g17366.t1
MPVFHTKTIEAILDPVAQQVSQLVILHEEAEDGNAMPDLYRPVQAVCAAVNNLVKVGRET
AASSQDKILKQELPLALNRVEEATGFLVEASGMLRDDPFSVSARKKLIDGARGILSGTSA
LLLAFDEAEVRKIIRVCKSVLEYLAVAEVVESMEDLVTFVKIFVTTKQTGERSIRQIVDE
ARKVAAICDGPERDELMRVADEISAMTDQLAHMRARGEGNSPEAQQLARAIQDRVEYLGG
RVDSAVAHHAQSGIRKPAPTVSGKVEQAQQWLAAPSVNDRGLGTPNREAEFQNKAAAFDA
NTQRLANTAQRMAEAGGCSDKKVVENLLQKAQQAAKEHFEMLKKEWTGNMDQLIGLVDEA
TDTVSFIKATEDAIRRDNELVDMAIKQRQPAQVAGGASDMARRGKRVVEVARQEMENSED
PNFVDKVGKATNNLEKIISPLVINAKAVAVKPGDKEAEDNWYTSSDSMIGAVVDIRQAIV
KAQQERYPVPPKSPEPIPEEQFPPPPDMSQLHISEGGTTMAPPAPETFTSETTLQVGEKA
PPRPPLPESDHPPPRPPPPEESDDEMEVHFPKPQADQPIMTAAYSLHVEAQKWSSKGNEI
VAAAKKMALLMAKMSQLVRGEGGSKKELIDCAKAIALASEEVTRLAREVANQCTDKRMRT
NLLQVCERIPTISTQLKILSTVKATMLGAQGSDEDQEATEMLVGNAQNLMQSVKETVRAA
EAASIKIRTDSGHTLRWVRKRPWYL
>HolozoaMetazoaBilatRamazzottiusvarierornatus_tr_A0A1D1UCH8_A0A1D1UCH8_RAMVA_Vinculin_OS_Ramazzottius_varieornatus_OX_947166_GN_RvY_00232_PE_3_SV_1
MPVFHTKTIESILEPVASQVSRLVILHEEAEDGGAMPDLEKPVRAVSAAVENLVRVGHET
INHSDDPILKQDMPSSLRRVTEASKTLEKASDMIKADPYSKQARRFLIDGARGILQGTSS
LLLCFDESEVRKIIRECKKVLDYLAVAEVIESMEDLVQFVKDLSPSLTKVSHEVDARQKE
LTHQPHREILIRCLDSVKALAPILICSMKIFIQILQQGGKGIEEAAENRNYLAQRMSDEI
NEIVRVLQLTTYDEDEWDADDISVMRKAFSAMESKMQTAQDWLADPRALKGGVGEKALRQ
ILDHALRVADRCLPADRDAIRKAVADISNMVDSLAELRAEGKGTSPQAEALARGIAQRLT
ELSRTVGKAIQNAERSGIQQPAHTILGKLDQARRWLQAPWVDDKGLGQNAIKQITEEGRR
IAKQCPEPHRTDLARLCDEVDQLSGQLADLVRRGEGDSPQAKAIAQKLNEKLNELKNLIQ
SALLQRVVEDFVDVGTPLKQFTDAVLAPEGTPNREGNFHDKARNLTEHALRAADTARMVA
AGGSNQNKRAVEGLVNAANHIESLTPQLVNAGKIRMEYPTNKAADEHFENLRKQFQDGMN
NMRNLVDDQLDGAGHLKAIEEAMRRHGRLCDDAIVQNNPQKMVDNTSAIARLANRALMVG
KREADNSEDPHYVQKINGAADRLQGAIAPMVQDAKAVAADTRNQPAANQWRSSNRNLLDA
VGKLREAVTHEAQPPVPPMPDMSQMNIGKHGYGGGHGDGANTAGYRGGHVGGPNAVGHMG
PQIAPKPPGDFRGGYRSAGEDDQAPPRPQPPNAQPAPPRPPPPGHRSEYETDDEDRDFDF
PMPGENQPILAAAYGLHQDVSQWSSKDNEIIAAAKRMALLMARLSQLVRGEGGNKKDLID
CAKQIAAASEDVTRAAKKLARECTDKRMRTALLQVCERIPTIGTQLKILSTVKATMLGAQ
GSEEDQEATEMLVGNAQNLMQSVKDVVRVAEGASIKMRTDSGYKLRWARKRPWYT
>HolozoaMetazoaBilatRamazzottiusvarierornatus_tr_A0A1D1UU60_A0A1D1UU60_RAMVA_Catenin_alpha_OS_Ramazzottius_varieornatus_OX_947166_GN_RvY_03552-1_PE_3_SV_1
MTMNGNGNGMPSVLKWDPKSLEIRTRTVEKTLEPLVIQVTTLVNAGGMNQQKGKSKRGAV
LVQTVEHATANFVAKGEEIANENPELRNELMAAVDEVRKSGEIMSAASREFVADPCTTTK
RGNMVRAARSLLSAVTRLLILADEVDVQKLLRSLHVVEHNLERFRNATSQQELIDHYNLF
NSTVGDLTVKAALRQRELKDPRMRDDLASARAMLKKNSLMLLTASKAYVRHPELPEAREN
RDFIFRQVCEAVGTISDVAQGKRGGGGVSYEGPGELAAALDEFDERVQMEPHRYTDTHIR
PMLEERLESIISGAALMAESSCTRDDRRERIVAECNAVRQALQDLLTEYMDNIKGKKPAD
DLEYAIEHMTRKTHDLRRQLRKAVVDHVSDSFLETNVPLLVLIEAAQAGDQKEVDEYAQV
FSEHANKLVEVAHLACSMSEQEDGVRMVRYAAAQIEAMCPQVINAARILAARPKSKIAQE
NMDAFKAAWESQVRILTEAVDDITTIDDFLAVSESHILEDVNKCVLALQERDADTLDRTA
GAIRGRTARVCNVVEAEMENYEDNKYKSRVTDAAAMLRDHVILNFIQRVHLAVDAFATKN
YKVVNDNEFIESARMVYQGIRDVRKAVLMGRSAEEIESESELEEEEIYESRGNGGPQRYG
EDHADANNARARMIQLPEEDKQKIAAQVEIFKIEKSKFDKEVAKWDDTGNDIIVLAKHMC
MIMMEMTDFTRGKGPLKTTMDLINAAKKISENGTKLDKLAKQIAEQCPESSTKNDLLAYL
KRINLFCHQLNITSKVKADVQNISGEMVISGLDSATSLIQAAKNLMNAVVLTVKATFVAS
TKYTSKMGGKVPSIVVWKMRAPDKKPLVKREKPEEARGKVRRGSQKKVLTPIRALAEFQS
PADSV
>HolozoaMetazoaBilatRamazzottiusvarierornatus_tr_A0A1D1US35_A0A1D1US35_RAMVA_Alpha-catulin_OS_Ramazzottius_varieornatus_OX_947166_GN_RvY_04587-1_PE_3_SV_1
MAALTNSASTSLVHSTSVSSLSNLEIRTKSVEQTLIPLVSQISALISHRERLVKSERISL
ALSRVGQDVCEAVQKFVHIGENIASDNVEIKQHMYEACREAREAGVLLAQIVGIKADALP
GQHIIEERKLLRAARGLLSSVTKVLLLADKVLVIQILRAKDAVRQTLRALVHVSNISDFV
KLFSRYGSAMVDLARLSGERLQDLKDDKRKAQLASARQVLEKSTMMLLTSSKASLRHPES
QEARLNRDLVYARVNEALNLLSYAITDGETYMTDPEMRNPTTGFQGGYIPSVEKHTAISV
VLQRIGDTLEMIKMNLITSEAFDILKRDFQYFEEALTDFIDSSEIPHDQRQRIIQFSQLL
KDQVQSYPVLGLDNGPFANSNLDSSLSKSQHLAKNLKKELTTIAVRIATDLLKSYNEAES
TARIAEAAMSGNRELLDMESKMFATNAGRLLEVSRMLKHISCTPTMLIQADRLETSLSSL
GRQCIFAAQTLVHRVGSRTAKENMDVFLDAWKALIRDVLTLTTQCGAMLKEPKAVRMGYM
SLPRPGKHGATAKPIRTLPSDFGTQEQARLVKSGLEMQMISSEMDSETEKWDEASNDIVK
RAKNMSSMAYTMYLFTKGEGSLKTTQDLFTQAEFFTEEANRLCRAIREFSNQVPQGLQKV
ELVSSLDKIPALIQQLSLTIKNPTVGKSATFNKVENVIQQTKDLMNSIAKVVTTCFICAT
KYDLDYRRLNGYSSMSQVRWRTSSSLHADPSGMTGSLKGRLPDDSESVHSFKSTRSEAAA
TSARSTAHLSNMTRPETQKY
>HolozoaMetazoaBilatRattusnorvegicus_NP_001007146.1_catenin_alpha-1_
MTAVHTGNINFKWDPKSLEIRTLAVERLLEPLVTQVTTLVNTNSKGPSNKKRGRSKKAHVLAASVEQATENFLEKGDKIA
KESQFLKEELVAAVDDVRKQGDLMKSAAGEFADDPCSSVKRGNMVRAARALLSAVTRLLILADMADVYKLLVQLKVVEDG
ILKLRNAGNEQDLGIQYRALKPEVDKLNIMAAKRQQELKDVGHRDQMAAARGILQKNVPILYTASQACLQHPDVAAYKAN
RDLIYKQLQQAVTGISNAAQATASDDASQQQGGGGGGGELAYALNNFDKQIIVDPLSFSEERFRPSLEERLESIISGAAL
MADSSCTRDDRRERIVAECNAVRQALQDLLSEYMGNAGRKERSDALNSAIDKMTKKTRDLRRQLRKAVMDHVSDSFLETN
VPLLVLIEAAKNGNEKEVKEYAQVFREHANKLIEVANLACSISNNEEGVKLVRMSASQLEALCPQVINAALALAAKPQSK
LAQENMDLFKEQWEKQVRVLTDAVDDITSIDDFLAVSENHILEDVNKCVIALQEKDVDGLDRTAGAIRGRAARVIHVVTS
EMDNYEPGVYTEKVLEATKLLSNTVMPRFTEQVEAAVEALSSDPAQPMDENEFIDASRLVYDGIRDIRKAVLMIRTPEEL
DDSDFETEDFDVRSRTSVQTEDDQLIAGQSARAIMAQLPQEQKAKIAEQVASFQEEKSKLDAEVSKWDDSGNDIIVLAKQ
MCMIMMEMTDFTRGKGPLKNTSDVISAAKKIAEAGSRMDKLGRTIADHCPDSACKQDLLAYLQRIALYCHQLNICSKVKA
EVQNLGGELVVSGVDSAMSLIQAAKNLMNAVVQTVKASYVASTKYQKSQGMASLNLPAVSWKMKAPEKKPLVKREKQDET
QTKIKRASQKKHVNPVQALSEFKAMDSI
>HolozoaMetazoaBilatRattusnorvegicus_NP_001100068.1_catenin_alpha-2_isoform_1_
MTSATSPIILKWDPKSLEIRTLTVERLLEPLVTQVTTLVNTSNKGPSGKKKGRSKKAHVLAASVEQATQNFLEKGEQIAK
ESQDLKEELVAAVEDVRKQGETMRIASSEFADDPCSSVKRGTMVRAARALLSAVTRLLILADMADVMRLLSHLKIVEEAL
EAVKNATNEQDLANRFKEFGKEMVKLNYVAARRQQELKDPHCRDEMAAARGALKKNATMLYTASQAFLRHPDVAATRANR
DYVFKQVQEAIAGISSAAQATSPTDEAKGHTGIGELAAALNEFDNKIILDPMTFSEARFRPSLEERLESIISGAALMADS
SCTRDDRRERIVAECNAVRQALQDLLSEYMNNTGRKEKGDPLNIAIDKMTKKTRDLRRQLRKAVMDHISDSFLETNVPLL
VLIEAAKSGNEKEVKEYAQVFREHANKLVEVANLACSISNNEEGVKLVRMAATQIDSLCPQVINAALTLAARPQSKVAQD
NMDVFKDQWEKQVRVLTEAVDDITSVDDFLSVSENHILEDVNKCVIALQEGDVDTLDRTAGAIRGRAARVIHIINAEMEN
YEAGVYTEKVLEATKLLSETVMPRFAEQVEVAIEALSANVPQPFEENEFIDASRLVYDGVRDIRKAVLMIRTPEELEDDS
DFEQEDYDVRSRTSVQTEDDQLIAGQSARAIMAQLPQEEKAKIAEQVEIFHQEKSKLDAEVAKWDDSGNDIIVLAKQMCM
IMMEMTDFTRGKGPLKNTSDVINAAKKIAEAGSRMDKLARAVADQCPDSACKQDLLAYLQRIALYCHQLNICSKVKAEVQ
NLGGELIVSGTGVQSTFTTFYEVDCDVIDGGRASQLSTHLPTCAEGAPIGSGSSDSSMLDSATSLIQAAKNLMNAVVLTV
KASYVASTKYQKVYGTAAVNSPVVSWKMKAPEKKPLVKREKPEEFQTRVRRGSQKKHISPVQALSEFKAMDSF
>HolozoaMetazoaBilatRattusnorvegicus_NP_001100119.1_alpha-catulin_
MATSTAPGGGGAGAVHSSNASGLAFDSGLEIRTRSVEQTLLPLVSQITTLINHKDNTKKSDKTLQAIQRVGQAVNLAVGR
FVKVGEAIANENWDLKEEISIACIEAKQAGETIASLTDVTKWNHLESDGQVTILTDKTGVVQAARLLLSSVTKVLLLADQ
VVIKQIVTSRNKVLATMERLERVNSFQEFVQIFSQFGNEMVEFAYLTGDRQNDLKDEKKKARMAVARAVLEKGTMMLLTA
SKTCLRHPSCESAHKNKEGVFDRMRAALEKVIEIVTDCRLNRDTDSSSVSIFTGIKELKLNMEALRENVYFESKENLSAA
LEVILERVEDFTDSAYTSHEHRERILELSAQARTEVQQFISVWMQAQSRKTKSAAEELELTVLKVSHSLDELRKELHCTA
MQLAADLLKFHADHVVLKALKVTGVEGNLEALAEYACKLSEQKEQLVETCRLLRHVSGTEPLEITCMHAEETFQVTGQQI
ISAAETLTLHPSSKIAKENLDVFCEAWESQISDLATLLREISDVFEGRRGEKYDHLSLPKPMKNNANLKSVKSDKPDSEE
QAKIAKLGLKLGLLSSDADCEIEKWEDDDNEIVRHGRNMSRMAYSLYLFTRGEGPLKTSQDLIHFLEVFATEGLKLTSSI
QSFSKQLKDDDKLMLLLEINKLIPLCHQLQTITKTSLQSKVFLKVDKCVTKIRSMMTLVVQLLSLCYKLLKKMGNDRWVS
ATNKDAMDGQT
>HolozoaMetazoaBilatRattusnorvegicus_XP_038949159.1_vinculin_isoform_X1_
MPVFHTRTIESILEPVAQQISHLVIMHEEGEVDGKAIPDLTAPVAAVQAAVSNLVRVGKETVQTTEDQILKRDMPPAFIK
VENACTKLVQAAQMLQSDPYSVPARDYLIDGSRGILSGTSDLLLTFDEAEVRKIIRVCKGILEYLTVAEVVETMEDLVTY
TKNLGPGMTKMAKMIDERQQELTHQEHRVMLVNSMNTVKELLPVLISAMKIFVTTKNSKNQGIEEALKNRNFTVGKMSAE
INEIIRVLQLTSWDEDAWASKKDTEAMKRALASIDSKLNQAKGWLRDPNASPGDAGEQAIRQILDEAGKVGELCAGKERR
EILGTCKMLGQMTDQVADLRARGQGASPVAMQKAQQVSQGLDVLTAKVENAARKLEAMTNSKQSIAKKIDAAQNWLADPN
GGPEGEEQIRGALAEARKIAELCDDPKERDDILRSLGEIAALTSKLGDLRRQGKGDSPEARALAKQVATALQNLQTKTNR
AVANSRPAKAAVHLEGKIEQAQRWIDNPTVDDRGVGQAAIRGLVAEGHRLANVMMGPYRQDLLAKCDRVDQLAAQLADLA
ARGEGESPQARALASQLQDSLKDLKTQMQEAMTQEVSDVFSDTTTPIKLLAVAATAPPDAPNREEVFDERAANFENHSGR
LGATAEKAAAVGAANKSTVEGIQASVKTARELTPQVISAARILLRNPGNQAAYEHFETMKNQWIDNVEKMTGLVDEAIDT
KSLLDASEEAIKKDLDKCKVAMANIQPQMLVAGATSIARRANRILLVAKREVENSEDPKFREAVKAASDELSKTISPMVM
DAKAVAGNISDPGLQKSFLDSGYRILGAVAKVREAFQPQEPDFPPPPPDLEQLRLTDELAPPKPPLPEGEVPPPRPPPPE
EKDEEFPEQKAGEVINQPMMMAARQLHDEARKWSSKPGLPAAQVGIGVVAEADAADAVGFPFPSDMEDDSEPELLLVPAN
QPVNQPILAAAQSLHREATKWSSKGNDIIAAAKRMALLMAEMSRLVRGGSGTKRALIQCAKDIAKASDEVTRLAKEVAKQ
CTDKRIRTNLLQVCERIPTISTQLKILSTVKATMLGRTNISDEESEQATEMLVHNAQNLMQSVKETVREAEAASIKIRTD
AGFTLRWVRKTPWYQ
>HolozoaMetazoaBilatRattusnorvegicus_XP_038955205.1_catenin_alpha-3_isoform_X1_
MFLRRRPGVEVLSDLWIGNMSAETPITLQMDMQDLQIQTFTVEKLLEPLIIQVTTLVNCPQNPSNRKKGRSKRARVLLAS
VEEATWNLLDKGEMIAKEATVLKEDLEAALQEVRKESKALKGSAERFTDDPCYLPKREAVVQAARALLAAVTRLLILADM
TDVMCLLQHVSSFQRTFKSLKNVSNKSDLQKTYQKLGKELERLDRFAFKRQQDLKSPSQRDEIAGARATLKENSPLLHSI
CSACLEHSDVASLKASKDTVCEEIQNALDVISNASQGIQNVPASLEPQAATLGSALDELENLIVLNPLTVTEEDLRPPLE
KRLEAIISGAALLADSSCTRDLHRERIIAECNAIRQALQDLLSEYMSNIGKTERSNTLNTAIVNMSKKTRDLRRQLRKAI
IDHISDSFLDTTVPLLVLIEAAKNGQVKEIKDYASIFHEHTGRLMEVANLACSMSTNEDGIKIVRIAANHLETLCPQIIN
AALALASRPKSQVVKNTMEMYKRTWEHYIHVLTEAVDDITSIDDFLAVSESHILEDVNRCIIALRDQDADNLDRAAGAIR
GRAARVAHIVAGEMDSYEPGAYTEGVMRNVNLLTSIVIPEFVTQVNVALDALSKNALTALDDNQFVDISKKIYDTIHDIR
CSVMIIRTPEELEDVSDLEDDHEVRSHTSTQTEGKTDRAKMTQLPEAEKEKIAEQVADFKKVKSKLDAEIEIWDDTSNDI
IVLAKKMCMIMMEMTDFTRGKGPLKHTTDVIYAAKMISESGSRMDVLARQIANQCPDPPCKQDLLAYLEQIKFYSHQLKI
CSQVKAEIQNLGGELIVSALDSVTSLIQAAKNLMNAVVQTVKMSYIASTKIIRIQSSAGPRHPVVMWRMKAPAKKPLIKR
EKPEETWAVVRRGSAKKKIHPVQVMSEFRGRQVY
>HolozoaMetazoaBilatRattusnorvegicus_XP_038962490.1_uncharacterized_protein_Vinac1_isoform_X1_
MFSYLQVSFRLCRPLKVLLLDDAAAVRRTLLAASWCLTCLEALEAAEDSTSLRTSLADLAAALLRLGGLTARWARDERLG
RARHRLGCCVPALLAAARGHLRHPHDQQLVASRCRVFALARQSLGELLDALQPGVAGTSTLSQNGALARRLCKLRQILEE
PGPSHLRSELLEAPLAAVVWHCLRLAACSAPRERMHLVSRCRRLLQLRPGVHGLLRTSPDTNREALRAATDALFRGVRAG
LLRQILDTFTDTQSPLERLVQAALATSTIRSRCDSEASAETVQLLLYAFHNQAKQMIRVAHLVWVCCPQQQTGRDLEAAV
AGLQKLVIKANELFSQSPQTLGLDWSPAILQTLLEAWARESEHLLACFDVVLNIPEFLSLSIQDMTKHLDLYTRALRSGA
SREFSRSVAFLRGRATHIVQVMSRYVGQDPDPIFRNGMRVVVQQLAQSSVTLGAATEGTRGGESTQNTDVILTMAKHLIY
SAQQVHEGLDGTNHPDILSPLRVQVQRFDMAKGWSYFILPSPQHPTASEMKYQQVPGTGKNGPNTSFLPVEQLSYTVLPG
TCIHGWGSPLPEVSKGISAVKSEDHQVVTLLCTNRPEQDSTVDTVRETRAQEETLGSEKMTRLQEFSTLAPSVIDLAKED
AHHANARSDRLLGVAFRQSERTREDMQGLVARAGDWYPLCQQLFCHNLVTELPGSMAAFVELQQDLALMIQVAAKSGPVN
LDKKSSDLIGRPDLLLELQDRSEKTKMCAKQLLDQVLSSDRLQETTLREESIDNACLLWAVAVQDLMQCMDRLSRRQGLF
LLPLRQAVKNQQGLQEGLGQAAEISQRLQEAAKLSSVLCGDARVKAEISFLCGKVHVLTDALLEVAHILVSSPKPCPSLS
TRFELLCLELSLRAKTLTDYLTSINIAYEHIFQDAVGKSSQTRIEGMLSAIRVVQGIIAGGQESEPFQEDLLVSLESILM
LTKEVAKKVPVLREEQRVYMLDWLRWEWAAKVHHAMTQLQALEGGQAEACRLLAQCLKPREEQATALEEDPDQFQPHCKE
GAAGTTSRGSVDSQGAVPKGTPESSVGTCADKLATIRTTTADMNMTKDQLIASARKVSASGKNFTRLIRIIAKNCIDQRC
SQDLLCMVEQIQTMSSQLSIISSVKASLTRSKSSEELLVDNAQRLLQAVSETVRAVEAACLRGLRWPSSDPEELEVAAFC
MQWKRKLLRHRLQEASNEDCDELGLRKTSTRKLPALVALVQDTL
>HolozoaMetazoaBilatStrigamiamarittima_SMAR012826-PA_pep_scaffold_Smar1_JH432192_597959_602295_1_gene_SMAR012826_transcript_SMAR012826-RA_gene_biotype_protein_coding_transcript_biotype_protein_coding
MLTSEPHMPPSVALKWDPKNLEIRTRSVEKTLEPLVIQVTTLVNTKGPSKKKKGRSKRAH
VLVAAVEKATENFIERGEQIAYENPDIKQEMLSAVDEVRKTGEAMSVAAREFADDPCSSL
KRGNMVRAARNLLSAVTRLLILADMVDVHLLLKSLQVVEDDLEKVKNASSQSELLDSFKQ
FGRNAVELIQQAAKRQAELKDPRLRDDLAAARAVLKKHSMMLLTASKAYVRHPELAAAKA
NRDYVYKQVCEAVNTISDVAQGKPSNGALTPAPYDGPGELAAALDDFDERIIMDPLTYNE
VRTRPSLEERLESIISGAALMADSSCTRDERRERIVAECNAVRQALQDLLSEYMANAGRK
EPTESLDKAIEHMCRKTRDLRRQLRKAVVDHVSDSFLETNVPLLVLIEAAKAGNEKEVEE
YAQVFTEHANKLVEVANLACSMSSNEDGVKMVRYAAAQIEILCPQVINAARILAARPRSK
VAQENMEVFKEAWENQVRILTEAVDDITTIDDFLAVSESHILEDVNKCVLALQEGDADTL
DRTAGAIRGRSARVCNVVTAEMDNYEPGIYTERVLEAVAVLRDQVMPNFAQRVEIAVDAL
STNPAKDVDENEFIDASRLVYDGVREIRRAVLLNRTEDELDPEEIMMVDENTTVETRSKS
SVHTEHDEYPDITGINNIRDAMRLMAKEDKEKIAQQVEIFRSEKNKFDREVAKWDDTGND
IIVLAKHMCMIMMEMTDFTRGRGPLKTTMDVINAAKKISEAGTKLDKLARQIADQCPESC
TKKDLLAYLQRIALYCHQLNITSKVKADVQNISGELVVSGLDSATSLIQAAKNLMNAVVL
TVKASYVASTKYPRSGLVSVSSPIVVWKMKAPEKKPLVRREKPEEVRAKVRKGSQKKHIT
PIKALSEFQSPAENV
>HolozoaMetazoaBilatStrigamiamarittima_SMAR005858-PA_pep_scaffold_Smar1_JH431646_269633_273988_1_gene_SMAR005858_transcript_SMAR005858-RA_gene_biotype_protein_coding_transcript_biotype_protein_coding
MDSSEIDETAYDPEITTLVNHKEKALKSEKTLRAIVRVGQAVNLAVERFVTVGEAIADDN
PEIKMEMYEACKEARAAGSAIEKLCEIQYDDQLETRKCADKNGMVRAARVLLSSVTRVLL
LADTVVVMQLLSAKDRVSVSLNRLENVTNFTEFVKAFSQFGSEMVELAHITGDRQNDLKD
EKRRAQMSAARQVLERSTMMLLTSSKTCLRHPECQTARENRDTVFCQMRRAMDLIHFVMK
DGVMDNLAAIEPWHNGHGITATQPRYTDWDNNHTVHKAIKKYEDIVEMTRMTLVGPNYRE
KLISALDAIIERTQDFTDSAYTSHEHRESMLLLCDRCKLELNQLLRIGVSMDHNDSISPS
DELETAIIKTLKASKELKQQLQDTALDQGNELGKMDDLDMLSALRNAAMSTDSERMEEYA
ERFLENVEHVQEVCKLLRHIANTESLQVTSKQCESNIRIFGPQVLCAAQTFCLYPTSKIA
KENLDVFIDVWRSLLVDLVSVTREIGELCSTKMPEKQVYMSLPRPGKHGTTSKPLKPTKL
DDEEQAKIAKLGLEMKMLTSEMDAETEKWEESENDIVKRAKSMSSMAFSMYQFTRGEGAL
KTTQDLFTQAEFFAEEANKLYKVVRHFSYQVPGGAQKKELLEYLDKVPTYVQQLQFTVKN
PTVGKAATFTKVDNVIQETKNLMNVISKVVTTCFVCATKVGFSAIPSI
>HolozoaMetazoaBilatStrigamiamarittima_SMAR011186-PA_pep_scaffold_Smar1_JH432016_42456_57808_-1_gene_SMAR011186_transcript_SMAR011186-RA_gene_biotype_protein_coding_transcript_biotype_protein_coding
MPVFHTKTIEGILEPVAQQVERLVILHEEAEDGNAMPDLERPVQAVSSAVTNLIKVGKET
INSSEDAILKQDMPVALHRVENASKLLVEASSMLKADPYSGPARKKLIEGARGILQGTSA
LLLCFDESEVRKIIRECRKVLDYLAVAEVIETMEDLVQFVKDLSPCLTKLSRDVDAREKD
LTHQFHREILVRCLEQVKTLAPILICSMKMLIQIMVKRGKGEAEAAANRNYVEQRMTDEI
NEIIRVLQLTTYDEDEWDADNLTVMKKIQNAINGKMQSAVDWLGDPLALKGGVGEKSLRQ
MLEHATRVAERSLPSDGSSIRKLCGDIGSMTDALCELRHDGKGASPQAQSLARGIQQKLH
ELNGLVARAVTNIEKSGIQQPAHTVTGRIDQAQRWILNPTLDDKGLGVQAVQLVAEEGRK
VAEGLQGIQKKEIIQLCNEVDSLGRQLSDLVHEGQGNSPQAKAVARLLSSKLHELKYRIQ
SALVNRVVEDFIDVTVPLKQFTDAVLAPEGTPNREVTFNDKGKALQEFSTRASKTARMVA
AGGCNNKKLAEALLSSAWQVECLTPQLINAGLIRMSYPQNKAADEHFENLRKQYAESIQK
MRNLADEATDKVEFVKASEDAIRRHTNLCEDAIASKVPQKMVDNTSSIARLANRVLMVAK
QESDNSEDPYFIDRVTPMVQDAKSVALNINDTNSITRWRDSNRMLINAVGAVRQAVTPDE
LPPSPDIDKFNISAQRQPPLAHPPKQQDLDISELLNVDFDELFNQNQMQRSSPSQYQGIQ
LPLRETAPPRPPLPLGEHPPPRPPPPETDDEDEIHFPVPQANQPIMMAAHGLRQEVRQWS
SKDNDLVAAAKKMAVLMYRLSQLVRGEGGSKKELIACAKAIAEASEEVTRLAKLLARQCT
DKRMRTNLLQVCERIPTIGTQLKILTTVKATMLGVQGTEEDQEATEMLVGNAQNLMQSVK
ETVRAAEAASIKIRTDAGIRLRWVRNTQSGIYTIHPRPWYGPYPFQVYCDMKTDGGGWTM
FQRRDDYEIRQNFFRNWTDYRIGFGDLDKEFWLGNDHLYILTNQDRVTLRVDLEDFEGNA
RYAEYKQFQISDNRNNYKAVIAEYQGDAGE
>HolozoaMetazoaCnidariaAlatinaalata_agalma_gene_26059_1_isoform_1_p1
MSVQTGSESSISDPHGRTSLKMVQRRMKNRECHLRRKRSSLILEPLFAYMTDLVRSAANR
QGRAGKRSKRSETLMTEIVDAIKNLVHVGQSIAEDYSEVKAQMCYACSNVEALGGTMRNA
ASDFLSDPCSPSKRQDMVKAADSLLSGVTRMLYIADT
>HolozoaMetazoaCnidariaAlatinaalata_c52119_g1_i1_p1
MAKWDAKNLEIRTRSVEQTLVPLVSQVTALVHLKEKTKIRNSGKVALHNLGSDLEKAINK
FADIGDYLAKENDEISSEMKDLCEEARRAGEEFAVLTDLENNSIIDKLQLVDTARSLLAS
VTRSLLLADMVAMKKLSVAAQRVDDRLKELEDVHNFTDFVQAFSQFGADMVELAHISGDR
QNDLKDDRQRAEMCAARAVLEKSTMMLLTTCKTCLRHPDSPVAQGNRDGVFKSMRDAMVT
LRAILEDNHIPSGELSKSLGIDIKDFEIAVEILLQRKDDVEARNDAKDKLTLILVGSENI
VNTGIVPEEKRNKVLSLCDNLRELISDLENILKWKYEPSEKSNAIIRRAAKQVDEIKTEL
IHTAAETMIEVFSDPSVRNNVQSLKTASLDGNSEGVEIFAAKVKEDSQRMREVSKLVCNV
TSSEPVIITARKIEENMKAFLPQLTDAARILSGHPSSKITQENMEVFADVWDTQIEELSS
LLKSVVQLDRKRGSDMVLSRTEKEYELDDGFKTL
>HolozoaMetazoaCnidariaAlatinaalata_c52715_g1_i1_p1
MAGTVQTDFKVVAEKVKWDPKDVEIRTRSVEKTLEPLVIQVTTLVNHQRKSKSGKSKKAH
QLAREIDIATERLVSVGEGIAHDFPEIKEPMLEACKEAKAAGDTMRAASGDFADDPCSSA
KRSTMIRAARALLAAVTRLLCIADMADVYRLLATLRMVENSLKLFENDSFMTSDDVGESM
RNYSKSMRVLAELTALRQMDLKDPALKDEMALARATLKKSSRMLLTSMRAFDQHPDVTSA
RHNRDYVLKQINEAIHAISDVAQASGESVPHPFAEAGELAAALQNLLNMINMRPSDFMEK
KTKVEFERQLEEIIGNAARLADSTCTRDNTRDRIIAECNNLRDAMQHLVDEFAKAARGVG
DPSILDGARDGMERKTHDLGRQLRKAIIDHVSDSFLETNVPLMLLIEAAQSGNEKEVEEC
AVVFTEHAAKLEEVADLACSMSGNTEGVKMVRIAARQLHSLCPQVINAARTLAARPRSKV
AKENMDVFRDAWINQVRILTEAVDDITTIDDFLLVSEAHILEDVNKCIEALQNSDPETLD
RTAGAVRGRVARIDNVVCAEMENYEPGPYTETVRGAVLTMRENIMPQFAEHVDAAVDALN
QDPSGEVDEQTFIDVSRLVYEGVRDIRKAVMMRQRPEEIVESDEEDAAKQETLLSSLADA
HARQREKAAYEQLQAGGKVQFEIYSEGGDDQGMRGESSIVVNGIEYCTKRRGHNVVILDE
IGNVVARRAFDTTDPNEGLAMAKFIEDIPDEHIALIAVQDTSGPGIKAVEKPLQKLGAED
PIDPGHKSSWAFAGFKGAHQTKAWVTQTSRPRYHGPAMISDMINTPAADQGKVKIEIHSE
GADDEGYGRIVSIKVNGIERSPNLRGFNIVVLDNAGNFLMSKHFDTVDPQVGRLEGRKMA
EFLDDLPSERMVCVATLDGVGEGFDEVKEALIRIGADEDCNPDARGSFGLLGYTGPQKVI
WLKQVQKQRGQGPVKIVTFVVTPDYEDRKGQVELPFEEEYEPGVQAENDNEDESYKSLPR
QSARALMRALPAEEKAKIAKLAEGLQLEKNRLVTEVSKWDEQGNEIIVLAKKMCMIMMDM
SDFTRGTGPLKTTIDVIRAAERIAKCGKRMTELGQTIIDQCPHSPTRSDLMAYIQRIALY
AHQLTITARVKADVQMISGELIVSGLDSATSLIQSAKNLMNAVISTVKASYVASTKHKKQ
GEAPIVMWKMKAPEKKPLIKLEVTDQRRTIRHTEVDQNVSPMLALSEFDTK
>HolozoaMetazoaCnidariaAlatinaalata_c59468_g1_i2_p1
MPVFHTKTIESILEPVAQQVSQLVILHEEALTGKDLPDLSAPVQAVGAAVSNLVAIGKQT
AQTSKDEILKREMPVAFQKVEESALNLVQATQLLKSNSGSEEALKKLINGARGILSGTST
LLLTFDDAEVRKILKTCKGVLDYLQLAEMVETIPDTVAFLKNLTPGITSMCKSVEARSKE
LTHQVHQVLLSKLIQDIKTHTPLLVTSIRTFVNTLQKGNVGRAEAQENRNYITVKMSDDI
IEIMRVLQLKLYDEEEAEDPTAVMKIAQGKIGAKLDQGKDWLSNPAADANGLGERAIRDI
INQARAVGVMSNDPQIQQICEDLDKLMNEISALRAKGQGSSPRALELSQQIGGKLDNLSA
LVDNAVAREAARGSKLPAATVAGKVRQAASWVNDPKADPNGVGRRAMALLAQQGRELANN
LTGPERGELLRTCENIERLGRELEELRRNGKGDTPKAHEIAKQLASELKDLDRLMHKAAV
SGVLVHFMDTTTAVKQLEKAANAPIGQPNREQDYEDKAGAFEFAANNITRTANQVAESGG
TANRLLVDNIKSTAREVQNLTPQLSHAGKLVLLSPNDKTAADHFNALKDQWVLKVQELTG
MVDSATDAAEFVKESEEAIKKEAEAALIGVSQQNPEIVLQKSGNIGRMASRVTQIASAEA
ENSEDPAFKARVGTASTKLSEQISPFVQSAKQLVMNMPNRQCQEGFKQYIVKIKDGVAEV
RGAISPEVPDVSKLTLESAPPRPQPPDVAPPRPPPPAEDTIQAQELQQMEAVLAAPPADN
RMAVAAHHLHSEAMKWEEEGNAIISAAKRMAILFAKMSKFISDEDYIKTHSKKELIDTAK
LIVLTSREVVEQATAVGARCVDKRLKQNLMQTVERIPTIGTQLKILATVKATLFGAKDAE
ADQDATEMLVGCAENLMSAVRQTVQETEAASVKIRSDQGRTLQFKVHKQ
>HolozoaMetazoaCnidariaAlatinaalata_c61098_g1_i1_p1
MASESSSFNKLCERIKHLVYECQTLLRSEDGSIQIEQNLGSIQSTVHKFISVVKDCLGDI
GDKEIRSLIQSGCARQEGHLSFLKSVTQKARWHDLSKDMKNNLVFHFEGILCSLQEILFH
VSEAEVHAIFDLAQKILRNLTNLETAKSSSQLLQNFKEFVKDLSIFSNLVVWKLELVADE
ELKDRTFEILTKLKKHIRTFSSSSIQCLSEEDNTEAKLWQSYAISEITKSIKKILWMMYS
FTDHFRNAFFNAPKRDDTYYFKGVINIRPIPEASTSDANQVSLRLPSTGMNKLADSSIQN
HVSYLDQTTVQRRTLPNVPNSILSAKELHEQPETVSSVPSASVQRSVIPVERRDLTKRKE
KNTLKRDLLKYSAEFETTARQLSEDEVDIKRFTVASKNLLDHLRLMNSKLNSDSDEKSKQ
FLSAILTAYADEDYSQLELHLNDVSDYVSSLRDIVSNMPRNSSSQKNDTGDIQHRFLLLQ
EITSQLFIFLRKYRRKTPENEKQLSKLTINWYSSLQGLLELLRRELTPWMLIVEGSYHKH
VKYDSKETPADKVVVYRNCIRRLSYLANSLGRQSDLDLGKHSWESTESRQKRLQNDLQVL
GSTQSHWISKRDPHDSLSSALELHCLKWATAAQDIYEICCESLYGRDVGDWRSKDITDYV
KELMEICNEVFEVIPSGEDKEDFARLIEDLRVIHQRLGLESKPAIERWLDDLLLPLEAVA
KKMECAVLLDRLTQETARPVEFLMNVFQKTKRTFSSESDDKIQQAVALFTKKVECVEIHA
SLAVEKAYERESVHRIFTTLDDIKRLTSSISGALVDFPEVKFSDIKWLCRKWRAKAYILV
HLLRKLADVNMGAVAAVMRHLYSGGDISSISEFDNVLSCHGSSHMDGKLSDMESSGFYDG
STSILRLPYNPFSKKEDNLTMDDGIFSEDRERESCFTPEGSETARIIHQPRQSNSPQPYM
NDEDFEFEEDKHRVATPSPPSPKPKNKSQDFLSRVFQGAAFTLRKEIEEDSGLSEPVVEV
VKQMADQMFQMAEYARGRGELQTRQDLIQTAKAIAMNATGIRDHALQLAGQCQKMTCKND
LLHYSEVLPTISTQLQVIASVKAASPDDESADVVLVTNAENLMKAIVGTLKAIRAASVEL
KL
>HolozoaMetazoaCnidariaAureliaaurita_Metazoa_Cnidaria_Aurelia_sp_Seg1482_13_transcript_id_Seg1482_13_GoldUCD_mRNA_D3Y31_product__hypothetical_protein__protein_id_Seg1482_13_GoldUCD_D3Y31_partial_true
VMCNKKKPSEYQKKRTRLDLEKRLNDLLAGAISLAESSSTRDNTRDRLLAECNNVKQALKDLLDEYMKH
>HolozoaMetazoaCnidariaAureliaaurita_Metazoa_Cnidaria_Aurelia_sp_Seg308_21_transcript_id_Seg308_21_GoldUCD_mRNA_D3Y31_product_Vinculin_pseudo_true_protein_id_Seg308_21_GoldUCD_D3Y31
MPVFHTKTIESILEPVAQQVSQLVILHEESEHGTPIPDLSIPIQAVGAAVQHLIIVGQETLKKSKDKILK
QEMPVAFQRVEESSKFLMEASMLLKHDPLSKEAKKKLINGARGILSGTSTLLLTFDDAEVRKILKSCKSL
LEYLRVSELVETMPDLITFVKNLTPGVTETCKMVDSRQVDLTHQVHRDLLIKHSTNIKKTLPLLISAMKA
FVSTLEKGGNGRAEAQENRNFLITRIIDDILEIMRVLQLKVYDEEESEDPTTEMRKAQGIIAGKLDQAKD
WLSNPQADANGLGERAIRDILKQARAVGQASEDPRINKVCTEVEQLMDNLATYRARGQGDCPEALQLAAE
VGKRLDYLQMLVDDAISKEAASGRRLPAPTTIARAEQALNWIDDPNAHKNAVGQRAVSVLVMEGRGIADT
LEGPERHQLLSTCDSVERLTKELAELKARGMGNSPQAVKIAQRLRVELDKLKGAVQKAAVRSVVEHYMDP
VGPLNALEKAANAPPGQANREADFEEKAGAFEHSAKLMMDTAEQVASAGGSANRHLKDTIKSKIMEMRLL
TPQISHAGKLLLSSNGDPNAAENFKKLRDEWKDQIEELTGLVDMATNASDFIKESEDIIAKDCEAAEVAL
KQGNLPLLLTKSSRIARCANRIIQVAKGEVENLDDPKFKREVGNAVEALSGRVSPLILYAKGVAQNPNDA
SAKEGYLKSAKQLKEGVADLRKVFIPDAPDISKLKLEDAGPARPPPPRPPLPAEEAIQPLEAQQFEAVLK
APPADNRMAVAAHHLHSEATKWAEEGNAIISAAKNLALLFAKMSKFVSDEGPQASKKELIDTAKLIAINS
QNVVKLARQVADECPDKRLKQVLLQTVERIPTTGTQLKILATVKATMFGAKDAQADQEATEMLVGCAENL
MSAVRQTVKETEAASVKIRGPSWQWKKS
>HolozoaMetazoaCnidariaAureliaaurita_Metazoa_Cnidaria_Aurelia_sp_Seg3333_1_transcript_id_Seg3333_1_GoldUCD_mRNA_D3Y31_product_Vinculin_protein_id_Seg3333_1_GoldUCD_D3Y31
MIFSVDETLKLVMRQNDTHKIVTSRNMVQRKQKARRSPVPSISYSEAVDEDYHDVASSKLSSLTLDESID
TALESVGNSSRRSVSPEVSHRALGAETTGVENFLTMFDTIKMQADALIKKGVKGKQYSPRRTLGRAEGLL
SDVRSFIDLADHLILNKRPTERTKLQRGCHNLEELTRDMLSMIVDNSKERFDGESASALMQVHSSFVELL
DQVFESMEKVIGQEATLISYENSAKKLIKELYQAMSRRDFISLAESTCSFMELVRKSSKILETISDKLKL
GKDAKEQMLLIKAKLSRNASEFESISKELIGDINDRTNQNLAVVKMQDVLASLVELRQLSSKHDRSSVHF
KEAPAAQHLHDRTKSIIEEDAVALDANEQSSFALYLNEFYKAINNNDYRTVEVLANRLMGGIKVIGDLLQ
RISTTSSSKQRELRHAYGPYFKLCGSFCSQARKAALADNAEEAVDNLRKIGKEMEQNRDELMERCSAVLQ
PWFDISQLKDDGDKADVKAKIRTVLEVTQKMKKIVETLNSTECVENNKLSSELTKLSKIVETSAGKIINT
TKGSSGSNKIDAYSMETLSLQWTCSVISLIKIIDDITAKSKASSAGMKNYELIDSTMNWVSMLQDLTVCC
TDEEASREITEGIDDLESLCQNFQEQLNGERTLLQQTQDGILVKREWSAKVLLLSELIDILTLDVSEPMR
VYIDPLASLSFAPSLQSYKMIKDAFIEKMDTVDTMACLAVEESPCRTEAHLVFAAVEELKKISVKILDCI
SSSDDAKKWDLDLLKLQWRVKATYLIKVIKSVPEVNFTAVAGVMRHLQSASHLGRLDELIDILCDDGSRG
NSMITQNSWNSTRGLSPDIPDVGEHALEYDSILSSVLDYPMSRDTDQMSNTSPRNQHTTYHYFRNFESSH
REDADLRLPVIQTPDTFNPQSSASSRRSSDTMSQDTEIFIGRPNRRSNFSDYERDADDTGIDRLQHHDVE
ALSREGGRYSPVGNRYSNGVSTKEDLLAKDDSKISKSIAAAAQILQRELEQWEEDGNSIITVVKQMSSQM
LQMADYTRGKGLLRGREDFINTARAIAANAQIVAKFAVIIADHCLDETCKMNLFHYAEIVPTISTQLKII
ASVKAATPDDETADTMLIGNAENLMKSVLATLRAAESASVKMKDDPNSPKRKSKSAALTLQWRRKLELQR
SMESLTAPTNELGLRKLADSPVLSIADL
>HolozoaMetazoaCnidariaAureliaaurita_Metazoa_Cnidaria_Aurelia_sp_Seg399_7_transcript_id_Seg399_7_GoldUCD_mRNA_D3Y31_product__Catenin_alpha__protein_id_Seg399_7_GoldUCD_D3Y31
MADMSTKLALATPLNQDSPVRVKLRNKGSKARLRRKRSSLILEPLYAQVTNFVRDAARKHPRRGKRSKKS
EILMAEISKALLRLARVGRGIAFDYPEVRVEMSTACRGIEMLGGKLKQAAVDFFSFPCSPVKRHEMVRAA
DSLLSGVTRMLYIADIADALRLQASLKKVNKKLADLDLSRNTSDLINSFKRLGKDLLTVTNLTSDIEDMS
DPERSKNLEAACDTLRRTGETLESAPRKYGTQQPVLRDIRNDFYGVLQQVIGATDVISNVLHPAAEEGVD
VKTVINDIITHFIGAGTPTTQSKPPEVEVFKFSEALADIDEKIDVCSCVYSDLAIRTEVQRGLNKIIKEA
AVVADLGGVKEKTRSALLQSCFKTTDTVRNAIAKNTDGDSDILDENEFQRQAIVGMAREATKDLRKSVLN
SLLDHISSKYRGMEKFLNPGALLNDEEIYSLHEYVEYMKEVARLTTFLSEDDKMKLDIDSAVKRLSLIRK
EVVATSQVLANSKRKLTTCKASWQSNVSTLERAMRGLSSDGSTNHSSLLRVPGQSDAAKPSNDFCGYGVS
VVDDSYWWDNTTDSFAPRSHSSSSTEVPRSGSHHMPISDESSEFSENFGTILERISEQYEPKFTRIMTPQ
PRKLSEGPGSHSSFTPQPMRRACSQMEEPYSPHPRRRFRSFNCGRRQFGYDYEHLQMAVSDMQVNIAPKL
ANFLSRSADGRQSKCSDENHTVIVDSLKLVYKGIQTICSALLDEDQFKQPNFNLQGSKVAVENGMQDRCE
SRDSTTPDDEYFDQDVMNVNRLGGRLWGATTPKNGRETEL
>HolozoaMetazoaCnidariaAureliaaurita_Metazoa_Cnidaria_Aurelia_sp_Seg585_1_transcript_id_Seg585_1_GoldUCD_mRNA_D3Y31_product_alpha_catulin_protein_id_Seg585_1_GoldUCD_D3Y31
MARWDAKNLEIRTRSVEQALVPLVAQITTLVNLRERIKLTEKSKQILKEAGTSIQKAIDTYSNVGQAIAA
ENDDIADDMKDTCSEALKSGEVILSLTNLNDSHSLDKAALVQVSRVLLGSITRSLLLADVVAVKKLVKAA
EKVDDKLKELENVHVFTDFVHAFSQFGADMVELAHVSGDRQNDLKDDKQRAEMCAARAVLEKSTMMLLTS
CKTCLRHPESPLALGNRSGVFKCMRSAMSTLREIVEENSYEPPTESCRGLGMEFKDFEVAVEVLFQRPDD
TEVRPEILQKMKKIIKDTENLVNTEFIASSKKNRIVAYCTNLEDLQQDLMQEFKMCNDEPLNEELRQLLR
RINKMLDDIKSDLTSISLDLLTEIFVDQAWKPSLQRLKSSAISGDPEFVDVYGQKITEDSKKMNEISKLI
CNITQSEPVVITARKIEENMEIFLPQMISAAKILSGHPSSKISLENMEVFANVWETQVEEWTTLLRNVTH
FDKRRGSENT
>HolozoaMetazoaCnidariaClytiahemisphaerica_00008785_p1_GENE_TCONS_00008785__TCONS_00008785_p1
MNATWPNLKDTKTFKYQHFLGQHVIRLFKELKLIPLESDEFSDKLQICLKKLVEFCKHVL
SNKKAVQEYSSKKIISRCLSNIKHTSLELSKIIKNLSPLKEIDKTSLESPQDLIDVTALT
VETLIKVFYKHWNKESQLSQSSVHNMDKFWNFLDKDEDTLSFDFNAFGLAGQGDETFYSP
KSQKFIPLEGDYAHSFDTFNAKPSFLDFYHTNKVSLVKHNSRMLLRSPKTHSVKDPIEII
NNGTELIESAHKVLLESQKKIYSESKLIHRGTLKSLRKDLNEALMSFDVSTTSLIENMSD
QSKKDEFMKCGSNLLDQMDSLNKFIEENKHIKSDSFQRGSSCPLSPSRSDTSLGSSCISL
SPRSTVSDSAIELASYDDDLRDYYSMSPGHPMNTLCFEEISKRVIEAATSKNSMLFEKVV
NEITDFQEAMKNFIEDERKRNELQIISMPSMEKAVKTSREFIRNCRSVYRSTSTSSNYTI
TSEQLEHLKAISRQWCKHQIIFVDEMWRGLAPWTSMLEPIFALKKFHAAPSHLQNTLSNE
WLGKFQELMQMITDVAGQFEYMNIKSPTKTKKKLSKSKLQYRSKSAPNLEEGEDSNDDSD
GEDYLEAVVRRSRSDVTDEQIKVHNLTVEMKQYFEKIVQLTKLYLLGDIEVYEWMSFGLW
LFRWANAVHNLMYHIDSSLLSYHGHAFTLKRITREQEKWKSYGEKLKISIQDVDLISTID
CLMRETKINYDLFKEVFHHSTDPIDMKKARLILLVQQWKLKIEELAHHIKKGTNYLAKPL
DTLIELSQPLTITGSFTSKKFKQENSLEVYQDVFMRKMERVRLHTCLAVDKAGGRKAVHS
IIEMLDNLEDSSDKIVNLCRNFKKERSTRQLTSKLFLLQIDWQSEGNNLLFSLRKLSDVK
YSAVSAVMRHLLTEKDMCNPHEFIEVIQQHDQGANEGCTKKKLDDIVHGDSQRGAGVDRN
NNRSLGLTEDDSIVYDTWIQDDVGAGIASSSKTNGEPVVVATDDVGEDDEDKEDENVDGE
DETNVEEALKEWLYKDDETLKTRTLNSHHQTLQEGRQKPPLSPKPKNYRQIVEAKRSQFR
KQHDALSRSQSRVEALSRSCSRAEALSRSHSRVTDASLSFDSLPASRPDSRNDMHRSESR
PKSLAAAARILQAEAEKWEEENNSIIKVAKLMADQMTQMADFHKGRNSRLKTKSDFVATA
KAIAANAKTISKFAAVVAQKCPDKSCQIDLLHYAELIPTMSTQLRIVASVKSINVNDETT
DAMLVINAGNLMKGVAGALKAAESASVKISTKQAYDGGNYGDSDTEDVQQQSCDLAFQWK
RKVRLKRAVDAICSPRDELGLRLSKETSLPSLTDLVSYSSNTEL
>HolozoaMetazoaCnidariaClytiahemisphaerica_00021928_p1_GENE_TCONS_00021928__TCONS_00021928_p1
MALNSPKENNESAINSLNLAWDPKTIEIRTRSVEKALEPLIIQVTTLVNHSKKNQKLKRG
RSKKAVQLVKDIDQATARLVDVGQDIAEDYQEVKIPMLEACTEAEEAGKVMHDAATEFAL
DPCTPSKRGTMVKSARILLSSVTRLLCIADMADVHRLLTTLKKVEERLKELEVMDTADDL
LSAFKHYGNDLMQFAKLTGLRQADLKDARRKDEMAAARATLKRTSKMLLTTSKAYVSHPD
LQSTKQNRDYVVDQVSSAVATISGVAQAVGESQRHPYEEVGYLARALDELMAQLEREPED
FHDKENQNDLHLLVDDIVTGASNLAESVCTREKTRQKIFNESRHVKVAIKGLIDECDNHA
HRDKSDVDGAKRKVGKKAKDLTKQLTRSVVDHVSDSFLETNVPILLLIKAAESGNGREVE
DCSNLFMGHADKLQKVADLACSMSTNVEGIKMVKIAAHQLKLLCPQVVNAAHTLTDRPKS
KHARENMSVFKEAWLQQVAILTEAVDDITTIDDFLTVSEAHILEDINHCIEAMQSNDPET
LDRTAGAVRGRVKRVDHVVMSEMLNYEPGQYTDSVYRAVGTMKNRIMVEFAECVEMVVDA
LSKGNVGDVDEALFIDVAGLVHEGMRDIRKAVALRDDEESEESELDEDPLLKESLLNQLA
EAQIQQRERLAYEQLIAGGKIQFEVHSEGLDDPGCKGKPHIVVNGVDYCPHKRGHNVVVL
DQCGNVVKQQAFDTTQHKEGVAMAKFLDEIPENHIALIAVQETGGDGIKAAAEALKRFGA
KDVDAPYGASWAFAGYKGDHENKGWVTEVARPRYQGPAMISDMINTPAADMGQIHVSIHA
EGCEDNPYDRIASVKINSIERSPMGRGMNVVVLDKSGNYLLSKNFDTADPYHAVNEGKRM
SKFLDELPEDRIVAIASLESVGDGLEEAKEALYRVGARPPIDPGQNGSFAFIGYTSPAKV
GWLKQVHKKRRQGPSKINEFILTPAAVEEVILEEEEEEQVFEEPAYHFDENKYERIILSS
EEEPVKHSASSIMRSLPDEEKAKISKLNEGFLLEKNRLISEVSRWDDSGNEIIVLAKRMC
MIMMDMSDFTRIWISIYRQQRNVKRWKSNSLKTMEKRLVIYQVSCP
>HolozoaMetazoaCnidariaClytiahemisphaerica_00059424_p1_GENE_TCONS_00059424__TCONS_00059424_p1
MPVFHTKTIESILEPVANQVSQLIVIHDQLGEGQYIIAHNLADNVKNVSAAVNNLVQAGK
DTVAKANDDIFRREMPPTFVKVEQASSALVESTQLLTQDVQSKRGQALLISGARGILNGT
SALLLTFDDHEVRKILKKCRNVLDYIPVAEVVESLPDTVTYIKNLSPGLLQMAKAVDNRI
PDLTHVTHAELLQKHVASVKELATNLPNSMRAYIAASQKNVGRAEAQENRNFIVGKMCDD
IIEIMRVLQLKVDDEYDLEDPTNLMRKAQHRMVEKMKLAKEWLANPDGEANGLGERAIRD
IIKQARQVGMLANDQKIKDLCDDLDGLVDKLSALRAKGMGNTPEALALAKEIDGKLEILA
KLVDDAIKREVAAGNRLPAATTSGQFEQALNWIDDPRYNPNSVGKRAIDALLADGRRLAE
NLSGPEKQELLDTMANIERLTKQLEDLKRAGKGNTPEAQRIAAELKRELEKLKGILQRGA
VRGVVDNFKDILSPIKQLAKAAKAPVDTPNREQDFEEKAGAFEYHTSKMVDSAEQTAIHG
KHATKQLVDNIHTATKELAELTPQVSHAGKLLLLNPGDKVIEANFDMLKQKWENKAEEVM
GLVDAATDAADFVKATEDAMRAEQKVAFDGLQKENPAVVVAKGGNMARMGNRVAQVANAE
AENSEDPEFKHAVSSAAVGVSDSIKPLVASTKNVALNPRHQPIQIEFKQTSEGLIGRVVD
VRNALEPPPPREPTPPPPPPPAPELDFEVPDISDIKLQDEGPARPPPPVVEGIINADESR
ELHSMLESAPDADNRMAFAAHQLHVEANKWEEDGNELIQLARQMALLFAKMSKFITDEEY
FLTQPKKMLIDTAKQIAKVSSEFSKKAREISHQCPDKRMKHDLNLTIDRIPTISTQLKIL
ATVKATMFGANDPQADFEATEMLVGCAENLMGSARSVVKDCEAASIKIRTGAGKVQRWKR
DTSALYSYQLDKRY
>HolozoaMetazoaCnidariaClytiahemisphaerica_00069262_p1_GENE_TCONS_00069262__TCONS_00069262_p1
MTQWNIQDIEIRTRSVEKVLVPLIAQVGVLVNQGSNENYRDNVSEKVKTALPNLELSIFK
FTSIGHEMGNANDNIRDDMVESCDATNKACNTIVSMLNTDENNNAQEPTSEKTLSDAAKI
LLSAITKILILADRTAILKLVKSAAKVNARLEELESVTNFTEFVNAFSQFGGDMVELAYV
SGERQNDLRDELQRAEVCAARAILEKSTMMLLTTCKTCLRHPDSPLAKGIRGAVFQSMRD
AMTTLKAVIENNECPGKAFCCGISLDLNNTKEGIEDLLKNPKDYQKMENLIDTVDNINID
MEDLINKENIEDSRKSLLKALIMQSKGLHKNLLEFVEDDQVTEDEENIYKTLRELSDICD
EMLEESSKASAEQVFHLVETCEYKEVLARLKESALSGELDKVEETAERLESVLSEILQVT
RLTKATSNIDACIITATRLEENLINLMPQAIDAGKMLSAHPTSKITQENFEVFIDVWDTQ
VDELLTLLRNITEGHTENNEWLTIYIPMASKINS
>HolozoaMetazoaCnidariaEP00110Nematostellavectensis_P009037_XP_001626438.1_predicted_protein_partial_
ITTLVNHKDRGCRSEKAKQAIQAVGEAVRNAVLRFVSVGEQISKENEDVSAEMLEACEEARKAGEVISRLTSSKCPDVNN
EKTGMVRAARSLLSAVTRVLIIADSVMIKRLLVAVKKVEDRLQELETINSFTEFVQTFSQFGAEMVELAHLSGDRQN
>HolozoaMetazoaCnidariaEP00110Nematostellavectensis_P010424_XP_001627825.1_predicted_protein_
MPVFHTKTIEAILEPVAQQVSQLVILHEEGEDGKAMPDLSNPIMAVGAAVANLVKVGKETATQSKDKILKQEMPLAFTRV
EESSMLLVQASKLLKRDPYSSEARQKLIDGARGILSGTSALLLTFDEAEVRKIVTFCRSLLEYLPVGEMVEEMQDLLTFV
ANLSPAIQNVAKAVESRAAELTHTVHRDMLKSSLSKLSGMVPLLISSMKAFVKTPPGAGRPEAQESRNFIINKMSAEITE
IIRVLQLTSYDEDGGDDPMYDMKKAASVFDAKFDKAKEWVRDPTCHPGGLGEKAVRECIQQGRVLGSMSQDSDRARVEQV
CDDLDQLMGELALLRAQGKGTTPRGLELSGAVDKRLDSLKNNIGDALQHQNISGAKKPTDTIVGKVEQAQQWLNNPAGDH
TRLGEKAIRQCIADARKVAEKCSGPERLELLRLCDDLEKMVTELAELKRRGMGNSPQAHALARSINKKLEELNQRVQKAV
VGQVAEDFMDTTTALRNLEKAARAPVGTPRREEDFEAKAGTFEHQANQFADTAIRLANAGGNTNRILLDNLRKAAKEVKD
LTPQVSHVAKVLLENPNEPAVSDHFDAMKEDWLDSVNNLTDLVDVATDTAQFIDACADAINKEVDSCEYAMAQENPQLVA
AKSSNIARLANRVIKVAKTEAEYSEDPAYVAELNDKVGNLEQAISPLIIDAKSVATNIKDKNAHKRLRASMRRVRHIIPH
PRPPDVEPLHIGERAPPRPPLPREDVAPAPPRPPPPQEEKTIDMNVQSMLDSPPEDNRIAVSKRDHLPLTAPLRLYPHML
RYFHFCEKKNSGPDTKNYRTMMQTIDRIPTISTQLKIVATVKATMIGAQEMDEDREATETLVGCAENLMSAVRQTVRETE
AASVKMRSDAGYVMRWKKKDY
>HolozoaMetazoaCnidariaEP00110Nematostellavectensis_P012095_XP_001629496.1_predicted_protein_partial_
HSLETFRKSASGDHEAKINFQKGLERILIDIEPVIDAPQTRKEKREKIIALCENAQDIMKDILEKHTDGEVPATPSSSAN
SLDLALQRVSKVAMDLRHEVHQVATDQVFEVFSHQGHKKSLPSLRSAAAVGDLAQAEHAATVFQQDAKRLEDVSKVARSM
SVNEAIAITARNVEENIKSLCPQVIDAARTLSAHPVSKIAQENMDVFIEIWETQVEELGKVLRGITAGGDLSKRKSFRLS
RVLHHPHLLEIDKDGCPTAYKHKLQNLNDQ
>HolozoaMetazoaCnidariaEP00110Nematostellavectensis_P023357_XP_001640758.1_predicted_protein_partial_
VKWDPKTLEIRTHSVEKALEPLVTTLVNQPKKRSSKVGKSKNAHKLAQDIEDATVRLIKTGESISKDFPEIREEMIAACK
DCRGAGDTMHISSKEFADDPCTSTKRMTMVRAARALLSSVTRLLCVADMADVCRLLASLKLVERRLKDLEGASNTADLLN
SFKNLGNDLMNLAQLSGRRQADLKDPLRRDEMAAARAILKDASKMLLSSSKAYVRHPEVASAKANRDFIISQMNEAVNSI
SGTAQATGPSEPHPLETSGALAKALDDFDSQVVMDPASYSEKRTRPSLEEQLEKIISGAARLADADCTRDNTRDRIIAEC
NAVRQALQDLLSEYMSHAGGKKKAVPGGPLDKAIEKMCSKTSGLRGQLRKAVVDNVADSFLETSLPLLMMIEAAQAGNER
EVEECAKLFLNHAAKLEEVATLACSMSNNPEKVKMVRIAARHIRALAPQVVNAARTLAARPHSKVARENMDVFKDAWEKQ
VRVLTEAVDDVTNIDDFLAAAEAHILEDVNKCVQALQERDVESLDRTAGQIRGRTQRVDDVVTSEMENYQKGPYTDNVHH
AVRVMREEVIPHFAKAVEQSVGELHKGPNSKPDEPKFVDASKLVYEGIRDIRRAVMAGKVKASTHGND
>HolozoaMetazoaCnidariaHydravulgaris_309_g10778_t1
MLSKSVDSRVSLSTLRIAKLIRRRCPIEARRYERISFNLLKKRLQLVIDIAIVRKICNAMRKFGKTSSPYHKINESKSSEVVGIGLPRDLSICNFDEMLEACDIASRACNKFVTELINHENFNKSTLTESSRMLLSSITRILLLADRIAIKRLVNSIEKVDKRLLELENVKNFTEFVYKFSQFGSDMVELANISGERQNDLKDDLQRAEVCASRSVLEKSTMMLLTTCKDLIEKVPSNPSEAVQFIEQLSEALDNITIDMESVINVGQINPTKKLNMKSYINKTKELDKNLRACLKGKKDTIPNSMKHLKEILPNILTILQDLKFELTAATKEQVVQLSKIFEYKNSLRQLKAAALAENNASLDAEIKILDTEFQKLQEVSNLVKNICSNRPCILTASRLEENLVNLLPQMRDAAKMLAAQPQSKITQENLEVFIDVFETQVEELCNLLRNITESINNNSCGKSSSRPISAEISRRNNLRIDGVEEKPNETWSDCENTVKNIFKKQLKIDGEVIVERAHRVGKSRDSKLPRTIVLKLLNYKDKNKILNAVKNLRGTGVYINEDFAKETIEIRKKLWEEVKRLRSEGKQVNKRGGGVLIYINENIVYYVRNDLSVSDGDKEILTIEIINNKSKNILLSCCYRPPDGVSENLSIFFEQSIFKKGIKEKKKIFIIGDLNMNCFLYSKDNKVKNFYDSFFETGAIPLINRPTRVTKNSASLIDNIITTDIPDNDIQTGILKSDISDHFPLFLLLKSNSEKITKSNKIKIRTFNETNIKQFKSQLSLLHWKHINFNDNADKIYNKFFETFYSVYDANFPIIVKTLNPKNINNPWVTRGFKKSSKIKQKLYIKYLKTKSSANEKIYKEYKYLFEKVRKNLKKNYYSRLIDEFKNNSKRTWQIMNEISGRQKKCSGSLPQTIVVDNKHICESRAIAHEFNKFFVDIGPKLAKKIPYTNATFRDFLVQMDNCTSSNELSSELSLQEFEKAFKTLKKNKSTGADDINGVFIDLSKAFDTVDHEILLQKLKYYRINCKVIKWFKSYLSNRKQFVFSNNDHPNKFLNISCGVPQGSVLGPLLFLIYINDLNKASNLMSIMFADDTNLFFSNNDICKLFYTMNNELKSISKWFKCNKLTLNIKKTNWVLFHPVSKKAYLPQSLPKIFIDDVEIKRHNVTKFLGVFLDENITWKKHIDYIGTKISKNIGILYKTRTYLCKKSLTQLYYSLIHSYLNYANVAWGSTEKRTKILHPLESFESSTEFVLDDADFKHSTSDRCLTPFNSGLCQTKLIETLNSDYIGKNCKKYLNEIHTRLCHQKSPTNGHQAYCELNCDRELCNSIFDESKCNNQSSAYYYENGACKHGIQLDCASHHFSSLEECKKNCISLGSHKIKRRDIQDLSCNCENGGKCVDPIAGICVCPAGYMGNKCDKFYCDDFCENGGVCAGPLTCKCPTAYSSKINPFCKQAICELNCGPGGYCGFSNDGQPLCICQKGYSGAKCDEKIISKLPVESGVCKTYIDDIINNTDNYINVFASVKEKSYCLNYINDISLNCYSDKILPRYTLENCYHFCDINRTGNVCGLVFSDSCPSSKKFAYDESLMRCVEFKYKGCLGNKNSYDSYEKCAQRYSVAGLGYSISTAVMKTCYVHDKMQYSTFDGLKYQLNTGCSYLLVHDTDSQNNFDIIINNDPKMNYNTTVKRTLDIKADNKAIHLGQKIGDLFIVRVDGNLVSLPYDGTPKIKQAGRYIMVITSDQVIVTFDGREVVEITVPESYRATKKKNSLVGLCGNFDGDHRNDFVDFSGIQRSNVKEFASVFQTNKGLCSENFTPIPFYNPTGSDIFVYENAERICSIIETEAFKPCHDVLDPEVYKLICMQEVLHCNYDLRSDCICGALSQYSRVCLKLGKEIKWRTPALCPVTCKGDMQYYDCGSACPKMCDNLMSSTKCIADCVDGCHCPPDLYFDTATDRCIPRSQCSCYKDGVRYPHGSVRNGQCEDCTCNGGAWSCSKKPCAASCHIYGDPHIKTFDGKQYDMYGQCSYVLMDHCHYGTGKKEFEIIVKNSKCSDNTIYTSCVRSLLVNLTSINTRINFDSISDGSQNSRKYPLVTVNGVETSFVITDQYQIAIIGDENVVFQYQKTKFMIHWTSENIYITVGHEFENQTCGLCGTYNQNKQDDFHTRSDSVETSVTAFTQAWIYNDNDVNQDPLKCHSSLWEISEKPCQIYATNLPYAKDSCSIINNLSGPFAACHNVVPPSFHYESCLQDACKCQNCYCSVVSQYAKLCMDKGILVHGWRDETKECSMNCPAPKINRQCNTDVSGLTLKCPATCLDISTNDTDACSIRGCVEGCFCPEGYFEDNNQECVKKEKCPCFHNNLIYQFGETRQDRCNNCTCVGGKFECTNINCEGHCEEKGLQYSDCGLTCSNFKLTKQDLRCQSGCFCRDGKVMHENGSCVEPNTQCQCKEAEQFYNMGDTSPSDCAKVCNGDRTWKQLSGVDAKPQYDCAAFGQMHYRTFDGKMYKFDGGKCQYIMMSDCKKNGQSQFCDLLQANFNVRVRNTRCIDSYEQYMCKEVTIEMRMTDGSMAEIVLLQENVDVYHHETKLSFKKGNYPQPLKNVIDGLEIFKSGLFIIVRAYKLDYTVKYDQHNRVYVIPGVKHKWSGNFAGLCGNFNGKDEDDFQKLDNLPADNALQFAKSWTDEASSCSPPIDLDTCTANPEYLPWAQKGCNIIKTGNFTTCHKAVNPEPFVESCMQETCLCKSGGDCACFCSAVSAYVQECNRHGVPIYWRREGLCKLDCCDPCGHSYGYYADNKIPQTCNKEEKKCDPKERCCKGAIVEGCGCPEGTYDDGHHCQNITKEDNILCSSSIIQHTSSTMAPSIFSSYSISSTPQKTKTPLLSSTAELLSSSAIVNSIVTSQIQSSESIHLISTSMLPPSVATETLKVQTTLQSVFSTIVESSFSTLIISSIKSSENIQSTSVTESQKVKTSFVTEPTTTVFVTSITPPVTTVVASTAVPPPASSVETVVETSAEVYKTSSYLVSVSSESTELPPPTSYIETLYSTAFVHPTTSVEVPETSSSEYTESISTSVLPETSFIFITSTYSFIEPSSSIVEISSSTEFVLPTSSIEQTIIVESSTDVTESQKVKTSFVTEPTTTVFVTSITPPVTTVVASTAVPPPASSVETVVETSAETVIVESSTDVTESQKVKTSFVTEPTTTVFVTSITPPVTTVVASTAVPPPASSVETVVETSAEVYKTSSYLVLVSSESTELPPPTSYIETLYSTAFVHPTTSVEVPETSSSEYTESISTSVLPETSFISITSTYSFIEPSSSIVEISSSAEFVLPTSSIEQTVIVESSTDVTESQKVKTSFVTEPTTTVFVTSITPPVTTVVASTAVPPPASSVETVVETSAEVYKTSSYLVLVSSESTELPPPTSYIETLYSTAFVHPTTSVEVPETSSSEYTESILTSVLPETSFISITSTYSFVEPSSIVEISSSAEFVLPTSSIEQTVIVESSTDVTESQKVKTSFVTEPTTTVFVTSITPPVTTVVASTAVPPPASSVETVVETSAEVYKTSSYLVSVSSESTELPPPTSYIETLYSTAFVHPTTSVEVPETSSSEYSESISTSVLPETSFIFITSTYSFIEPSSSIVEISSSTEFVLPTSSIEQTIIVESSTDVTESQKVKTSFVTEPTTTVFVTSITPPVTTVVASTAVPPPASSVETVVETSAEVYKTSSYLVSVSSESTELPPPTSYIETLYSTAFVHPTTSVEVPETSSSEYTESISTSVLPETSFIFITSTYSFIEPSSSIVEISSSTEFVLPTSSIEQTIIVESSTDVTESQKVKTSFVTEPTTTVFVTSITPPVTTVVASTAVPPPASSVETVVETSAEVYKTSSYLVTVSSESTELPPPTSYIETLYSTAFVHPTTSVEVPETSSSEYTESISTSVLPETSFIFITSTYSFVEPSSFIVEISSSTEFVLPTSSIEQTSESFSSTDFFTSFPSSTFVLPSPTSTFVFPSDLPLSTLPRSLLTDNIVTLSTTLSSSSFEVFKKSSSQKTLVFPTKSIPTKTTRLLQSSVLYISSAPPVTIVVASTAVPPPASSVETVVETSAEVYKTSSYLVSLSSESTELPPPTSYIETLYSTAFVHPTTSVEVPETSSSEYTESISTSVLPETSFISITSTYSFVEPSSSIVEISSSAEFVLPTSSIEQTVIVESSTDVTESQKVKTSFVTEPTTTVFVTSITPPVTTVVASTAVPPPASSVETVVETSAEVYKTSSYLVSVSSESTELPPPTSYIETLYSTAFVHPTTSVEVPETSSSEYTESISTSVLPETSFISITSTYSFVEPSSSILEISSSAEFVLPTSSIEQTVIVESSTDVTESQKVKTSFVTEPTTTVFVTSITPPVTTVVASTAVPPPASSVETVVETSAEVYKTSSYLVSVSSESTELPPPTSYIETLYSTAFVHPTTSVEVPETSSSEYTDSISTSVLPETSFISITSTYSFVEPSSSIVEISSSAEFVLPTSSIEQTVIVESSTDVTESQKVKTSFVTEPTTTVFVTSITPPVTTVVASTAVPPPASSVETVVETSAEVYKTSSYLVSVSSESTELPPPTSYIETLYSTAFVHPTTSVEVPETSSSEYTTVFVTSKSFSTISLGTSYISKVATSEAFSSNPGPQSTLRLFSISTFSSHFGTFSSTLKYSILPSISSISVVPTSSVFCPACFYRGSLYGVGESWQDARKCTNFTCTLVSNPCYPSNTSAQIEAKSEVCQPCPSGYISVTRPNQCCPNCIPSEKPFCDRKVFGMEKLVEEDSELGRCESTKKYLITGCGGFCDSTIKAAVGKRVFTPSCSCCQPLRVVSFNVPMVCEDGYRYTTIFHDIQSCNCSSSCHKKPDQIELIDTNEEKRTISFQKIAKLRNDGQQHQKNIIDHAFVHLKKRSH
>HolozoaMetazoaCnidariaHydravulgaris_1630_g30615_t1
MPVFHTKTIESILEPVAQQVGRLVVIHEEGEEGGAIPDLSEPVNTVSAAVNNLVLTSKDEILQKEMPVTFNRVEKASNDLIQASKVLKGDPYSSVGRKLLLDGARGILNGTSALLLTFDDGEVRKILAQCRAVLDYLQVAEVVESLPDCVTFVKNLTPGATSFAKKVEGRIPDLTHATHRDLLEKHKNSATQNIPRLISAMKSFVLTLENGKGKAEAQENRNFLITKISDDIIEIMRVLQLKIDDEYDIEDPTNFMQKARHKLKEKMKIAKDWLSNTDAAANGLGEQALREIIKQARQVGILANDMKIKNLCDELDRLIDQIADLRIKGMAQSPEAMRLAQEIDDRIQRLTKLVDDAIANETTSGKRLPAATTQGQYEQALNWIDDPRSEYNGTGKRAIDXXXXXXXXXXXXXXXXXKQELLDTVANIQHLTKELAHLKSQGKGNTPEAQQIAKQLKRELEKLKTILQTGAVRSVVDSFMDTMTPIKHLEKAAKAAIDTPNRDQEFEEKAGAFEYHTSKIIESAEQTAVNGKHANKQLFYNIHSAANDLAEITPQVSHAGKLLLLNPGNPTIELHFDNLKNHWIEKASEVTALVDTATDAYDFVKESEAAIRKEQENAMVGLEQFNPSVVVSKGGNMVRLANRVIQVSSAEAENSLDPEFQENVNSSVARLRESSSPLVQCTKNVALNPKSVQVKIEFKNTGDELIGRIVEVKNALDTAPPLPPLPDMAKIKIADKHEVEYLGPARPPPPVAFPVVEGTIYKRPFLG
>HolozoaMetazoaCnidariaLobactisscutaria_Fungia_scutaria_30878
GDRQNDLKDDTLKAEMGAARSILEKSTMMLLTTSKTCLRHPDSRSAKGNREGVFKKMREA
MATITSVVQDDFKEDEPEKGCLAIDLGQFEACLEAYKQSAPDDSEAKIKFQKAFTNILDD
VQSVIDSPHTRKEKREKIVALCENAQDIMKDILEKHKNNKTEDITSIDTLDVALQRICKT
SKDLRHEVHQVATDQVFETFSHLGHKKSLPALRNAAASGSSGQLESLANIFIQDAKRLQE
VSRVTRNMAANKPVAITAKKVEENIGTLCPQVIHAART
>HolozoaMetazoaCnidariaLobactisscutaria_Fungia_scutaria_30883
NVNLMTSQLELHYFEDTDNDIVIRAREMSEMVSEMYLFTRGEGSLQTTEDLFEASQNFAD
AGKALYRVARKYASKAPENPMKKELLRCVDKIPAYCHQLMFTSRSLAVG
>HolozoaMetazoaCnidariaLobactisscutaria_Fungia_scutaria_50538
MPVFHTKVIESILEPVAQQVSTLIILHEEAEDGKAMPDLAAPVQAVGAAVENLVKVGKET
ASSSKDQILKQEMPLAFKRVEESSILLVEASQILRKDPFSSAARKKLIDGARGILSGTSA
LLLTFDEAEVRKILKVCRGVLEYLSVAEIVESMEELVTFVKNLTPGITEMAKKVEARIEE
LTHQVHADMLKKSINAVKAMSTQLITAIKTYVLTVQRGGQNIAEAQEYRNYVVGKMCFEI
SEIIRVLQYTTYEEEGGDDPLNDMKKAASLFDSNMGPAMKWITTPTES

>HolozoaMetazoaCnidariaLobactisscutaria_Fungia_scutaria_58332
TGTSVNDAKEALYEIGATGNVHPGFHGSWAFVGYTGPEPIKWAKTVSQQRHKGPAVIEEM
IPSPTAEAEISAMTATESEYEPISDYEGEGAVSDYEARSEFDDTDDWEKDKSMSKRSARS
LMRALPAEEKAKIEQLTEGLKLEKRKLERELTKWDESGNDIIILAKKMCMMMMEMSDFTR
GTGPLKTTMDVIDAAKRIAKAGRKMNEKATEIAQRCPDSSSKNDLMAYIQRIALYSHQLT
ITARVKADVQMISGELVVSGLDSATSLITAAKNLMNAVISTVKASYVANTKHKSGEARTS
SITWRMRAPEKKPLVNLEKDDRVPQLQRAEKVKQESPIQALSEFDTSETKRQPDFY
>HolozoaMetazoaCnidariaLobactisscutaria_Fungia_scutaria_65973
MSGKLLSSLVQTKSIELVLAPIASQVSQLILLNEAAQRDGVPLPDLVSSAQQIREAIKSL
VLAGQKLISETPDNDLKSEMPPACDLVTDAGNCLLMATHQLKQQPFSNKIRYNLVDSARN
ILEGTMKVLLVYDEAEVRKIVRAARWVMDRLGLVEGVTSPRGLVVSFKSFTESLMLLASL
CNKRQKELSNPRQRDRLLSAMMILKKSIALLSTSMQTYLNNPANLQAKASRDYVVGQIML
ACTEIIKIVESREDLDQSVDEPGYMAATLEKAHKQLSPHSRLGAGNELDCYLDAIVRNSM
GVANSSEGRRRERIVQACQSVLQMRNELTLLQKAFLSNPLSQRARHELDLASEWLSAELK
KLDRHVSTAVIDHVTTVFADAELPVHNMIQAATASLLDMSVQSQEHAMTSLKGKAEEFQK
QAARLAEVARQSAAISADARRVQAINDTASEIEKLAPQLVSVAARVRQTPNDPGCTEHLG
QLRRDWAAKIHALTSMVDEITDFNDFVLMTEFNIQEDITCCREALQQQDIPKVSQTSLRM
LGRARRVAMVTKKEMNATADPMYKGNLQTACGQLESVLPALVQSVEGTLVNIEDIEQHNK
LCENSELLGDKVKMIKSALKRPAGISIDLTNYGSEDIANRGLDPNDNMLDLFEILRGRHP
APVSDTVSVGEAVDLTELGSEPVKETPLEPSDLHEEIEPQPKTVRSKLPRDRKTRDTSRE
RSQLNRSTDSEDLLFNFSEDDEMDRINRKALLGITERHRDEAPLSSGIVRPIKPSQTSRA
PVSRLLNSVKAKDFDLAEVELRKVQSRASALRTLASSSADKSRNVEEVRLVRVSAGEIEK
LTPLIIQATRDFRANPRDLVAVERLQTIGREWASKVHVLSGAVDTIVMPWSAAASKLALA
ATTGDAEELRKQVDNINKHVLRLRQLAVAAKAAGDAEDYAMDAGNEGEAPARDPASLQRV
EQVQVTSEEIDRMTPQLITAAQAMSRDPTDIVNVERLELRRRDWASKVHSLVFAVDDVTV
GTSAPVEQLASVAMAGDQHALQENSRMLTSYARTLRGMVDAAIAGCNDPKKVSLAKATVN
SVEKITADLQDTARSVSEMALRENKTLEQSLSYMGVVERMNLLQREWATKVHLLTALIDD
LTAEASAPVDRLAGAALAVSKAELGERIQQQSNFEMQADELKARVARVRTHASKAVENSR
HASKVRTVRVTGDFIDRLTPQVIAAARALADNPDQPTVEHFQMLRRQWASKAQLLMATLD
ELPDADAAAVQDVFQDLLGIPHLDASQSFESLNEEEKEVIAGSSRGPPSVSTLPSQEEER
CTLSS
>HolozoaMetazoaCnidariaRhopilemaesculentum_TR102078_c0_g2_i1_p1
MAVDLQQEIAIYANKIVSKLEEIDSTGSITLLVPIFQDVIVKILQFSSKAYQVRKAMKDA
VKKESLSLLLKNLKHSIPELSHVCQADLKSRNKSTVDQKADVLRKMVFVIKQIERLTGDF
DHAGSTNASALEVADSTKLRDLRSNFALDYAIEQNSIVSTEHFGDMTSAASSSPPVDDSF
SSLASNILEDSPVSSRIGIPSLIVLYKAIKSRMEKFHYDKSSQQMKYQGGKKLLSKVYQF
SDMATTLHDANEEENHTSSRLKEKTMNLNELAADFVSMAIDASNGSFLYEDQEMLGKVHE
NVLILLNEVLEISTCNYQDETSFAMAEDVFQELIEEVRTCAYENNFIGLTESTFQFLIKA
KDAGKALEQISKEKNATWQPGFIRALQEGVADVEDTLDYLISDIESKARLDSLTRKMKDI
LKTLVEWRLLAVKTAKDKHAVSISNTSILGKNKDEETTEKNLNEGINLAVEKSSFGTIVD
QFPEAINDNDYRKVEVLANRFLGNIKIVGDLLQKISLHSSLEIKELRMRFHQYLKIAGSF
CSQARKAVLASENPDFIKSLIMTGKGMEEKKQSFVSCCKKSLSPWLDIAQLTVCKRSVSV
FHNLTKKIEKVIETLRATEFLENSEFKAYITKLSAIIGKTGESMFNQAEAHGTRNSTDAF
LVEMSTIQWACAVICLFGIVDRIAQTRLIETAKMDNNQLKSRTIAWLSVLNELAVCWTDK
EVSGEISEGIKDLEEMLQKLADEESSAKDSLELKADVIILKREFMSKMLLLNELADILTQ
EVREPMSVYIDPLASLSFAPNLRSFKAIQEAFFEKIDAVHTMSCLAVQDSPYKSEAHLVF
VAADDLKNISEELVSTISLSGAAKKSVDFLKLRWRVKATYLIKVLMIVPEVNYSAVAGVT
RHLKTASHLGRYEDLIAILKDTGSPPRSRVNKDSWKLNTEVSYRDDFYDDQITDCNSSAS
SILDYSLSRGTDALTASSPRQATSDLNFFRNYNTRLTEDALPPMPLIQTPDTYNPRSSVS
STRSDSSQDTEIFVGRLARKVPPVPAKKPMPKNNQSGDHIGTSSAHATNNDYEMKNSSAI
DRNGEFLGKEETKISKPIAAAARILQRELEEWEDDGNTVITVVRQMTNQMLQMADYARGE
GLLRRKQDFINTAKAIAANANIVAKFAVIIADCCLDETCQLNLMHYAELVPTLSTQLKII
ASVKAATPDDETADVMLIGNAENLMKSVLETLKAAESASVKMRQDPGTDEGAPLSKSATL
TMQWKKKLDLRRSMESLTAPTNDLGLKIVSVSPPLALTDL
>HolozoaMetazoaCnidariaRhopilemaesculentum_TR109105_c0_g1_i1_p1
MARWDAKNLEIRTRSVEQALVPLVAQITTLVNLKERIKLTDKSKQILKAAGTNIQKAIDS
FSNVGQTIAAENDDIADDMNETCSEALKSGEIILKLTDLNESLSLDKAAIVQVSRVLLGS
ITRSLLLADVVAVKKLVRAAEKVDEKLRELENVHIFTDFVQAFSQFGADMVELAHVSGDR
QNDLKDDKQRAEMCAARAVLEKSTMMLLTSCKTCLRHPDSPLALGNRSGVFQCMRTAMST
LKEIVQENSYEPSLEMSRGLGMEFKDFEVAVEVLFQRPDDTEIRPEIMDKLKKIISDSEN
LINSEFIPSPKKNRIMAYCANLRDLLQDLIGEFKTCSDESLDESLCQLLKQISKIMNDIN
TDLTNVSLDLLTEVFINQAWKPNLQKLRLSSVNGDPGSVDLYGEKLEEDSRKMKEVSKLI
CNITQSEPVVITANKIEENMKIFLPQLVSAAKILSGHPSSKISLENMEVFANVWETQVEE
WTTLLRNVTHFDKRCGSEHKLSSKRSNKDDSEECNTL
>HolozoaMetazoaCnidariaRhopilemaesculentum_TR22084_c0_g1_i1_p1
MEEASGINHNSPARVILRGKTSRARLRRKRSSLILEPLYAQVTNFVRDAARKKPRRGKRS
KKSEVLMTEISNGMLRLVRVGRGIAFDYPEVRAEMATACRNIEILGAKLQTTAIDFFNFP
CSPTKRQDIVRAADALLSGVTRMLYIADIADALRLQASLKQVDRKLADLDLSRNTKDLIK
SFKRLGKDLLTVTNLTSDIEDMSDPE
>HolozoaMetazoaCnidariaRhopilemaesculentum_TR59346_c1_g1_i2_p1
MPVFHTKTIEAILEPVAQQVSQLVILHEESESGTPIPDLSVPIQAVGAAVQHLIVVGQQT
LKQSKDKVLKQEMPVAFQRVEESSKFLIEASILLKQDPFSKEAKKKLINGARGILSGTST
LLLTFDDAEVRKILKSCKSLLEYLRVSELVETMPDLITFVKNLTPGVTETCKMVDGRQAD
LTHQVHRDLLIKHTTSVKKTLPLLISAMKAFVTTLERGGQGRAEAQENRNFLITRIIDDI
LEIMRVLQLKVYDEEEAEDPTTEMRKAQGIIVGKMDQARDWLSNPSADANGLGERAIRDI
LKQARSVGEASNDPRINKVCTELDQLMDNLSAYRARGQGNSPEALRLAEEIGKRLEYLQV
LVDDAISKEAASGKKLPAPTTKARLEQALMWIDDPTGQKSAIGQRAVSVLLMEGRQLAET
LEGPERHQLLATCDNVQRLTKELADLKARGMGHTPQAMKIAQQLKVEMEKLQNAIQKAAV
RSVIEHYMDPVGHLNALEKAANAPPGQPNRDADFEERAGAFEHSSKLMTDTAEQVASAGG
STSRHLKDTIKSKVREIRMLTPQISHAGKLLLASNGDPTAAENFKKLKEEWKDQIEELTG
LVDMATDASDFIKESEDVIKKDCEAAEIALKQGNLPLLLTKSSRIARCTNRIVQVARGEV
ENLDDPKFKNEVGAATEQLSERVSPLILSAKAVAQNPNDAAAKEGYLRAATKLKEGVADL
RKVFIPDAPDISKLNISDASPSRPPPPRPPLPSEEAIKPSEAQKFEAVLRAPPADNRMAV
AAHHLHSEATKWAEEGNAIIQAAKNLALLFAKMSKFVSEEDGEQSSKKELIDTAKLIAIN
SQNVVKLARQVADECPDKRLKQVLLQTVERIPTTGTQLKILATVKATMFGARDAQADQEA
TEMLVGCAENLMSAVRQTVKETEAASVKIRGPSWQWTRS
>HolozoaMetazoaCnidariaRhopilemaesculentum_TR83359_c1_g1_i6_p1
ATKVKWDPKSVEIRTRSVEKTLEPLVHQVTSLVNHQRKSKTGKSKKATQLAKEIDEATER
LVIVGESIAKDFPEIKEPMLEACKEARSAGNFHDFYFALILI
>HolozoaMetazoaCnidariaStylophorapistillata_tr_A0A2B4SL21_A0A2B4SL21_STYPI_Catenin_alpha-2
MSAKLLSSLVQTKSIEFVLAPIASQVSQVILLNEAAQRDGVPLPDLVSSAQQIREAIKSL
VLAAQALVSDTTDDDLKSAMPPACDSVTDAGNALLMATHQLKQQPFSGKVRYNLVDSARN
ILEGTMKVLLVYDQAEVRKIVRAAHWVMDRLALVEGVTSMRSLIANFKAFTESLMLLAGM
CNKRQQELTNPRHRDRLLSAMMVLKKSVGLLSASMQTYLTNTANLQAKASRDYVVGQIML
ACTEIIKTVEARDDLDWSVNEPGYMAATLEKAHKQLSPHHRLEAGNELDSYLDAIVRSSM
GVANSCEGGRRERIVQACESVLQMKNKLAELQKTLLAKPLSQRTRHEQELTSERLSAELK
KLDRHVSTAVVDHVTTVFADAELPVHNMIQAATASLLDTSLQSQEHAITRLKGKADEFQK
HATMLAEVARQSAAISADVRRVQTVNSMAGDIEQLAPQLVSAALRVKQTPKDTTCTEHLG
QLRRDWAARIHALTSVVDDITDFNDFVLMTDFNIQQDISDCQKALQQQDIHKVSQISLRM
LGRARRVAMVAKKEMNTTADPMYKGSLQTACGQLESVLPVFVQSVEGALVNMTDDQEQNK
LRENCQLLGEKVKMMKSALKWPTGINIDLTDYSTEMTGSKGLSTKDNMLDLFEILRGHYS
PAASDTTSVDETDQLVGLVSDPIRETLLEPSASGREEVKEDPRTHQSKLPVEEEKKFSLK
DRFQPAYSADSEDLLFNFSEDDEIDRINRKALLGVTEEHLDENLWTAGSVGPIKPSETSR
APVSRLLKAVKARDFDLAEMELRKVESRASALSMLASTSADKSRNLERVRCVRVCAGEIE
KLTPLIIQTTRDVRDDPGDLVTVERLQTIGREWASKVHVLSGTVDEIVVPWSAAASKLAL
AATSGDAEQLKKQVDNLNRHVVRLRQLAVAAKAAGDAEEYAMDAGNEGEAPAHDPASLQR
VELVHRTSIEVERITPQLITAAQALSRDPADIANVERLELRRRDWASKVHGLVYAVDDVT
VGTSAPVQQLAAVAMAGDKHALQENSRMLTSYARTLKGMVDAAIAGCKDPKKVSLAKGTV
NSIDKLTADLQDTSRLVSEMALRENRTLEQSLSYMGVVERMNLLQREWATKVHLLTALID
DLTAEASAPVDRLAGAALAVSKAELGERVEKQRDFEMQADELKARVARVRAHASKAVENS
RHASKVRIVRVTGDFIDRLTPQVIAAARALADNPDQPTVEHFQMLRRQWASKAQLLMATL
DELPDADNTAVQDVFQDLLGISHMDPFQSFESLDEEETGAIAGSSRGPSVGKPLSSEESI
LRSSNPSRRMSGEESQSPEISSHFDDMALYDRNDSLKRTSSYSDTESAPEVRRLRGPWGS
ASETDLMRKALVDELHQRFSSTESLKRRKTTARYRAASISGLTRDGSSEWKSTSIEELRA
RKSSKSIELAAQLLQEETDKWEEGNNSIVSVAKEMAQQMLHIAKLAQGRNRIQNKMELIN
TAKGIASNAKSMLKFAHVIAEQCADERSKSDLLYYAEYLPTISTQLKILSSVKAATPSDI
SADAMLVKNAQNLMQAVVKTLKAAEAACVKDLHPPEQDASSDHKEAVDIAFQWRKKLKRQ
RAFEALTAPRDQLGLRRRERNSSTPSLADIVHV
>HolozoaMetazoaCnidariaStylophorapistillata_tr_A0A2B4SY67_A0A2B4SY67_STYPI_Vinculin
MPVFHTKTIESILEPVAQQVSTLIILHEEAEDGKAMPDLALPVKTVGAAVENLVKVGRET
ASSSKDQILKQEMPLAFKRVEESSVFLVDASKILRRDPFSPEARKKLIDGARGILSGTSA
LLLTFDEAEVRKILKVCRGVLEYLAVSEVVESMEELVTFVKNLTPGITEMAKKVEGRIEE
LTHQVHADMLRKSLNTVKAMSTQLITAIKTFVLTVQRGGQNIPEAQEYRNYVVGKMSFEI
SEIIRVLQYTTYEEEGGDDPLNDMKKAMSLFDSNMGPALKWVQTPTESSGGLGEKAVKEC
IAQGRKFADASQGPDKGRIRKVCDDLDRLMGDLAEMRRLGKGTAPEGLKLNGEVAQKLEG
LNQEMQNAMLGQESSGVRRPATTFVGKMDQVHQWVNNPSSDPAGLGERAIRECIEQGRAT
ADKCSGPERSAILKLCDELDQLTNDLASLKRKGMGNSPQAVATAQKIERKLEELNNKLQN
AITAQVAEDFMDTTTTLKLLEKAARAPPDAPGREAEFEEKAGAFEHQANHIANTAIELAN
AGGNTNRRLLDQIRQNAEELKEWTPQVSHVAKILLDYGKYSPGDVPAVSVHFENVRDIWK
EKMQTLTNLVDSATDTAKFIEACEQAINRDADACDVAMTQGNPQVVISKSSNIARRTKRV
VDVAEAEMENSLDPDYVAKMAAAKDDLGQCITPLVIDAKAVATNPLDKKAQGKLRDSTRK
LQDAVHGVRVIVTGPSQPQEEEEDFPPPPPDISGLTIAVTQAPVQEVPPPRPPLPQETAP
PPPRPPLPSDEMKEVQSVLEQPPEDNRMAMAAHHLHREALKWEEEGNELIQAAKRMAVLF
AKMSQFMSTQLKIVATVKATMIGADDPKADWEATETLVGCAENLMGAVRQAVRETEAASV
KMRSVANNWKKR
>HolozoaMetazoaCnidariaStylophorapistillata_tr_A0A2B4RTD9_A0A2B4RTD9_STYPI_Catenin_alpha-2
MSRGTTSVTGDIKVEKSKMKWDPKTLEIRTHSVEKTLEPLVHQVTTLVNHPKKKGSKLGK
SKNAHKLAQDIEDATARLIKTGEEIAQEFPEIREEMLAACKDCRGAGDSMRIAAKEFADD
PCSSAKRATMVRAARALLSSVTRLLCVADMADVYRLLASLKLVEKRLKELEKASNTADLL
NSFKNLGNDLMDLAKLSGKRQADLKDPHRKDDMAAARATLKESSKMLLSSSKAYVRHPEV
DSAKANRDFVMKQMSEAVNAISGATQATGSSGPHPYETPGALATALDDFDSQVSMDPTSY
SEKRTRPTLEQRLESIISGAAQLADSISTRDDTRDKIIASCNGVRQALQDLLSEYMNHAT
GKKKASPGGSLDQALERMCRRTRELRGQVANLACSMSVNPEKVKMVRLAAKRLQNLCPQV
INAARTLAARPHSKVARENMDVFKEAWEQQLQVLTEAVDDITGIEDFLATTEAHILEDVN
KCVQALQERDPENVDRTAGQIRGRTARLEDVVTAEMENYQQGPYTDNVMRAVMYMRNEVV
PHFAQNVERSVNTLAKDPRGEVDEAQFIDASKLRRGGEEVETEDSAAVLFAEAQARAREQ
AAYEQLKASGKLQFEVRAEGGEDEGGMGVSSIKVNGVEHCPRKPGHNVVVLDPIGDVYAV
RNFNTNSGEGPAMGQFLNQLPEDHVVLVATQELTSREQGNNVAAAAPALERLGAEGPFDP
GFHGSYAFSGCTGPAPRFYTKAEVRPRYHGPAIVAQLIPTPAAQKGMVRVAIVATGEDDP
KGTGRTSIKVNGIERSPMLRGHNIVVLDSDRNFIVAANFDTADPSKGEGVKMAKFLQQLP
QERIVLIGTQGTTGTSVNDAKEALYDIGATGNVHPGFHGSWAFVGYTGPEHVKWAKNISQ
PRYQGPAVIEEMLTSPSAEEEISAMAAAESEYEPVSDYEFEGAVSDYEARSEFDDTEDWE
KDKSISKRSARSLMRALPAEEKAKIEQLAEGLKLEKKKLESELTKWDESGNDIIILAKKM
CMMMMEMSDFTRGTGPLKTTMDVIDAAKRIAKAGRKMNEKATEIAQKCPDSSSKNDLLAY
IQRIALYSHQLTITARVKADVQMISGELVVSGLDSATSLITAAKNLMNAVISTVKASYVA
NTKHKSGDARGSSLTWRMRAPEKKPLVNLEKDDRVPQLQRAEKVKQESPIQALSEFDTSE
TKRQPDFY
>HolozoaMetazoaCnidariaStylophorapistillata_tr_A0A2B4RWX1_A0A2B4RWX1_STYPI_Catenin_alpha
MAERLRPFGTSLGGGTQGEKERDKWGGVDFNSFSYCLCNVHFIACFFGSPLPPLHFLTQR
PIEDCFTVDVLSEDETQGLRKTSESRVEQLLQKSSSRRSSSASVEENEEPEKAVVDSQEQ
EKLGKLITNVNLMTSQLELHYFEDTDNEIVIRAREMSEMVSEMYLFTRGEGALQTTEELF
EASQNFADAGKALYRVARKYASKAEESPIKKELLRYVDKIPAYCHQLLFTSRSLAIGQAA
CCRKNSPLKLPPDQRLWQIDESIFSEESSLATLSRCSSLQSIENNESEQRTTAEHSNGVV
YKTEL
>HolozoaMetazoaCnidariaStylophorapistillata_tr_A0A2B4RXJ5_A0A2B4RXJ5_STYPI_Alpha-catulin
MAKWDSKNLEIRSKSVEQTLVPLVTQITTLVNHKDHGRRSERALKAIHEIGKVVALAVER
FVSVGEQIASENEDVAEEMRMACEEAKKSGQTIFTLTSFTGDSINGDGVPNGTDKTNMVR
AARSLLSAVTRVLIIADSVVVKRLLAAVKKVDDRLKQLETVNTFTDFVQAFSQFGSDMVE
LAHLSGDRQNDLKDDTLKAEMGAARSILEKSTMMLLTTSKTCLRHPDSRSAKGNREGVFK
KMREAMATITSVVQDEHKEEDTEKGCLAMDLVHFEACLEAYKQSSPDDSESKIKFQKAFA
NILDDVQSVMDSPHMRKEKREKILALCENAQDIMKDILERQKNNKNEDATSIDTLDMALQ
RICKTSKDLRHEVHQVATDQVFETFSHLGHKKSLPALRNAAASGSSAQLESLANVFTQDA
KRLQEVSRVTRNMASNKPMAITAKKVEENIDTLCPQVIHAARTLAAHPVSKIAQENMEVF
VDVWEAQVEELGKVLRLITAGGDPSKKSPGSRHKRSSYNAVYATL
>HolozoaMetazoaCnidariaStylophorapistillata_tr_A0A2B4SLC7_A0A2B4SLC7_STYPI_Endonuclease_exonuclease_phosphatase_domain-containing_protein
MHLGNHSFKVDNLNRHVVRLRQLAVAAKAAGDAEEYAMDAGNEGEAPAHDPASLQRVELV
HRTSIEVERITPQLITAAQALSRDPADIANVERLELRRRDWASKVHGLVYAVDDVTVVSF
NVALLRCKEPKKVSLAKGTVNSIDKLTADLQDTSRLVSEMALRENRTLEQSLSYMGVVER
MNLLQREWAIKVHLLTALIDDLTAEASAPVDRLAGAALAVSKAELGERVEKQRDFEMQAD
ELKARVARVRAHASKAVENSRHASKVRIVRVTGDFIDRLTPQVIAAARALAVHPFPLNYN
DSTTERGLVLAEVRNTIPSSDVIFGFAGTHLAYRHFETIEREQQLKESFHVISAYDNICV
MGDLNINDDIDGEVVLPPAWFDVWLSISGNSNKTGFTFDRDKISIMKDQPVNAKPRKVRC
DRVLCKLLDFKVKEMRIVGDEMRERMEALGEIVQKIEPDVITFQEITLDNLQVLREQLWF
SRYHLIPQGVLRSDGKHFVIILSVFPVDKWLVHPFSNYNDSTTDRGLVLAEVRNTIPSSD
VIFGFAGTHLAYHHLESIEREQQLKESFHIISAYDNVCVMGDLNIKDDIDGEVVLPPAWF
DVWLSISGNSNKAGFTYDRDKISIMKDQPVNAKPRKVRCDRVLCKLLDFKVKEMRIVGDE
VTRTGVLASDHFGLFVVIEHIEKPGHEKQKQTSQTVNQVYFKRPKGWEKLMGLNELAIVM
KMNKRYVDDINMAVQATPVGMRYKDGKTHMDERSVAEDQGISDDERTMTLIKQIGNDIHP
SIQLEIDYPSKHQDGKLPILDLKVWMETKGEETDRQDEKASASVIMYEFYSKSMASKTVI
HARSAVSWSTKRTVLTQEVLRVLLNCSRLLPWERVVENVNEMVLRMQYSGYSKKFRYEVV
DSALKAFRARQRAERKGERPLHRPKEWRKVEREKEKSERKSNWYKRGGNESVIFVPATPN
SRLRKEYQTEIKQQGFNIKVVEKAGIAIKRLLQKSDPFKPRQCGREDCPVCSTGGKGPCD
RESVTYEIKCIQCNSVYVGETARSAYTRGKEHTKSLNNKEERSALWKHCKEKHNREVKQF
RMDVTGVYHNDAMLRQITEGVRINNVNEDSLMNSKNEWNFFQIPRAVIDTS
>HolozoaMetazoaCtenophoraEP00115Mnemiopsisleidyi_P003050_ML02753a
MLQTFSSIIDFDVQTKSIRGAINPLANQVAIMSSYYNKKKGVKSRKLLQHAKHINEICYE
LIKFAREVAKEHPDVEYELNQACNRTCDVYNVMKMKIEGDDKHDSAGTIIDIAKQLINNV
ARILIVTDSADLILINKTIEDVKQCLKAVEQCIEFCALDEIFQKLRSVMDTLMKQIASRQ
MDLLDTQKKDELGLVRSMWMRCKERLYTSSRVAIVHPELESGVTNRNLVLQEINESIKKL
QAIIKGRSTSESQSKAGILASCFEEFEVSVIFANKMKREQQALLQNNLAMIIKEASSIAE
SASTREERQQNIHRLCKECEMLLNVLIHSNPDCNNDKHIEKICWTTGQLRHYLQLATLDH
IDDFYFLPHIPFQWLYSISAEGAKDKNQLRESEQEMVQHVLNLEMIARMACSLSVESYHN
KVVRFAIANIANLVKQVVFATRSLANQPKSELIKHNMDVYKKAWSKELNNLVEAVDEITP
VNEYLYISISHAQENVELISQILEAEFSYQNEKNCGEKNWADLDQTVDALINRTYRVLNV
IREERRKVVDERYLVNDPVMGRCHHLAKYTLMETKKLCDEVVKEGKPKKDALKKKSGDVV
SQLLKLQIAFSKATTRCDAYIESFYAECDSTEHELNRNSLSIAVDKPLQICLKICAILKV
VVSNVKSGDCIQHWPVVVQKLKELNAETGALDFCVRDIITNGRSSAVKSDIIMEYSGRIV
ECSRHSLTVAMKDMSHYVCYGEVFVSILSSAKTIISHIPEIYKGCLLSSSKRKKVFKK
>HolozoaMetazoaCtenophoraEP00115Mnemiopsisleidyi_P010739_ML148910a
MKEIIRVLLMKDPDYGKKIIADFHPLALAKDAVMADCNRVRDWLKHGKLTDSEGLKCASE
LISAGKELAGGVSGPKGEEIGEVVKAIEGIVKDLKDLGDAGSETDKAALKKALLENVEKL
DKLVKNTDVLASTPSGAVSRRIEDAKRWATHGDNLSSEAKANFSDLLTTSRAVANATGGK
EGAMIEKSCGKIEELLSEAGRLELEIGNIKGKADNRARILAWLNQLDNQVKMADEKNILP
SEVVNAGVNQLTEWAKDSPAVDDANAHHAYNKVMEVCKAVTEGLSKAERDQVEALVADVE
EAMQSYQAVKQGPSPSQAIIKQSQAVLLQAVNKIGTVLEKADMTGDNAAENVTTGVERVC
DLLDANKVGASPKVEESIRTTVDKVAAIGKAVAHHNPGPEGDKINELCDKAKHFVSQRTW
IINNPDKATPEMVVANKANIKDTLRELESSITAVEQDRDEGTELVSAVSAAQQWASTGKG
GDAEGTAAVGKVVSQSRYLARGLNTHDKREIFDLCQELEDLIDEYNRAPEGRKRALRSQI
ADKMNAVKQAARKANSSMAPGTETAGGMPECSDIIDNWLDRDEPIRSKAGERAVEDVIDM
AAALAKNIGGEVGDSIDAQKTKVAKLLRKLQDVIDDPKSTPEQKRAAQAELKEAIAELKK
SCNDHLAAKVVGTFVDITGPIMELQAAALAPLAPAEKSEKFNTKAADFSLHAEQLCRVAE
VATDVGCDEDPKRHENLKLSIESLRDATPMVVYSAKTLSLNPDSESAKENFDLVKQQWVT
EAVRLRTDVDKCVKPTDFMVESEKKVKEEGEAAMALMKTSPKEAVVKVAMVQKITNRVLE
VTDAELDNVGDCEYRVKLVGHRANLEQAIKVAGQATNDHIRGQAKDPEGFNKSITEVHMN
INRIKDEMVCFYLPLPPLPDELPPPIPEEDEEEKPPRPPGPVDSDEEEDAFDASAPAPDP
VEAPIEHAAFKLRQETAKYVEEDNDMITAARKIAQKFQQMAKYTKGRRELLELGATEEKS
EFSSMTDMINTCKEIIALTKNIQKHASMISKNCPDKRLVMSLANSMEPIGMLSQQLNIIA
SVKASATGKYNEEAEVEADEMLTINAQNLMKSVRDTVRASEACSVRMMSNPNANLQFKRR
R
>HolozoaMetazoaCtenophoraEP00115Mnemiopsisleidyi_P013670_ML257617a
MAAEEEASRLSTECSRQVRSLTKDLDLAGSDLMSVSHALRSDQSVALRTALRDSCFQYNL
TVMKILLSLDGQKIKIIKSCGEQLVAEIHSIPHTCGNMKTLVPLFKHFIEDLTQFCYRIT
DYHKEIKDKTTRATVEQGLKIIKRTPTVISNILQDRARRSVIQTDTQLNENIKTFVTTIR
NMLSALNTIDVESATRYLELVLHASIAVAGEKSSRRRNAISSICSKIIKIRSELAKLYAV
TSQSNQSWNVINQLSNQMGEQFSELNRILSQTYKSSEHNTDQSKPLLNLRAAAQKTYVPN
DPELEKYIERFKQHANRLIDITEYAVEVSKEDDENILVLQKIAADISILGPKIIACALSV
HAHPNENITLAFMNAMCNEWSKVVSRLLALIDNLTNTGEFLRASESHINKDVALSKQAFI
NQDAVALLRAAKAMINKAQRVFHVGQKELLKSTSTTFSSELEAALADLEHVLPRIIALTQ
ATVDDFKDIDSQEELATVAHEIARAVHKIKTVVCEEQGDPFTTQADAAKRLASALRGDTG
FFDIGVQTYPENISSNENEPPDILLQFAMKDESLDPDDINKLVGVKGIRKPPASINDAII
CLADLITTAMNGEGVESCITVLAAHCGRIKDLSQQCHSLSDNKTRLRTIDFLVKEMNKLT
PSVNDAARKTSSNNKNAISIENLRWSARHWADSVIVLGKAFDDFGLGPSSNHQVIKVPSM
NGLITAATSGDKDMTEAELDSLSLRTTKQIDLATYCSAACLSSTVAQQIDNTSGELEDVF
SEMSRTAIALTECQDDVTLSHLEHLCSQWQEHYLQLCTLVADNQPDTMPDETELGIPPSK
VNIAIEHLISSAKSGNRPKVQVLGNSLSAMTTKMRRISKPFAESNECQEYQRDYINEVNE
ELMNITPEVIKYGLLVAADTNDENFRAQLDSFGKEWVDKMISLSNALEMMPDISNDSSRE
VAMDTVEIEDIELDAVKVDVCQMEKLAESPAHESNLKSAPDTEKERKPSVNHFPEDLHEP
IKAAGYRLVRQGTIKDEGHELKEIKSITTKLCDCLQVLSSTHTDVNERYEMEDTVEQVKG
TVNQILLMRPGDLEDSVEDWLESINSVTSHLDIFLKPLLDIVSSPKNKDVFSTATERIIK
LVDTVSDITSDLKLAVDINLITNEKERDDVTLVMVTQDHVTKMTPALCDAIHVVSSRPND
TLQRTKFEAIKYQWATKFRLLTIAIGDILGNHCAFPEFPDRKDCWVVAEDMERLLTSVEL
ISDKISVQGYCELVSKHMNKLRELKDSMSTVHLMDPAQYMQLRLDVTFAVYCLHSAVLST
CSDVTTLVPELPSDLVDDSCIEFDPVKLSDSADDAIDMIKLVSERVAADAEDGNQDKVQK
MKVLSASLIETLVLISDQPSTEVLLEYRQSYVDWLCHVMEIARSQTFHTLHPPDIKVLVD
DVIKSDDVIQENGSDMDIPILYRDINGEESPGHDIRCSTFRSELSELDNKSTSSEKSLFK
SLLCVFLHMLKTSNSNMFCNNTPRNGAFHVAVNVFRFYHSNYTTHPRTKSSGVLFVNKAT
SRSGNSDR
>HolozoaMetazoaCtenophoraHormiphoracaliforniensis_evg1164274__p1
MLQCPFPVVDLEIPTKSVWSVVNPLAVQVGMMSGYCNKKKGTKHKKLLNCARNVNKVSFS
ITEVARGISQEHPEIRAELEEACNRTLEVYKLLKRKLDSDTKEGGAILDLSKQVVNNVTR
ILLVIDSADLILLERLVKQVLGSLDQLERCGDMGRLGANFEQLAHHMDALLRQISARVKE
LLLTERKEDLALVRAMWNRCRDRLLSSCRVAIAHPDVEPALKNRQEVLEEARESLRRLQT
VLRNKGGAEPLSKAGTLASCLQQLELGVVFATEMTKERLLNLRQLFSVIQTEARSIAESA
CTRPERQEQISRLLKECETALCLLRIQDEQGNELVIDKICGLTSELSHYLQLATLDHIDD
FYFLPHIPFQVLYRITSEGAHNTSQHKESEKEMAQHVLNLEMITKMACSLSADPLKNKMV
RTAIANIVSLFKQVVFATRSLAVQSKSEYTRHNIEVYRKCWTHQLGVLVAAVDELCPVEE
YLFVSAGHVREDLDQVQMILETETAHVRGEEHSWADLDQAVDALANRALRVLSVVEEDRV
RCVAQRNLPLDAVIRHIHTMKRGTLAEMKSLCSEVVHKGKPKYTELLASAQAALAKLEQL
RILYFKSKARVDAYVESFRGELHYVEHLLGKAPVTSVTTTCSTILSLLSHIVLVIESETV
TADWPHVVSRARELVQMASQLEQLLRDTQAARAGADISETVQTIVQESDLPDLVGRFAPL
GDVFVSVLIAAEGIVKLVPGVLADFRTVMTSGKRKKMFRK
>HolozoaMetazoaCtenophoraHormiphoracaliforniensis_evg1182261__p1
MSAFHTKTIAGILDPVAQQVSVLVIQYEAGQAGKGINTAEMNMDTVIASTGQLAAVAEQA
ANDSNDPIFQRDFPSALTAVRSGSSELQLALAELTADPFSSQGRRNLITGAKGMLNGLCD
LLLMYDECEVRKIIKSCDAVKNYFPVCMEVASMEDLSFYIKNLTPGLTQVSKQVKNRADD
LLHKPYADILRRETDQLKKLAPMLIGASKSVISAVGNEELTNAAQQNLSTTIEKMTASMK
EIIRVLLLKDPDYGKKIIADFHPLALAKDAVLADCRRITDWLTRGALPDAEGLKCAHELV
SAGDELAKGVSGPAGQEIGAVVKDIKDIVNDLKNLGDAGSEADRAALKKALLEKVAALEG
LVQKTDVLASTPSGAVSRRVEDAKRWAATGEPLNEAARDNLADLLTTSRAVAKATGGKEG
AMIEASCDRLEELIKDAAKLDLEIGNIKGKADNRARILAWLDQLDNQVKMGDEANVMPSE
VVRAGVNQLAEWAKDSPAVTDANAFHAYNKIVDVGKSASEGLSKAERDQVAGLVDEVSEA
MDRYQKATSGSSPSPAEVKKCQADILTAVHRLGTVLEKADLTGDNAAENVTTGVERVLDL
LEGGKPGTSDAVEKSIRSTLDKVTAIGRAVADHNPGPEGDEINRLCDNAKKFLAQRTWII
KNPDKVTPEMIAQNTQNLKDTLRDLESKVTEVEKDRDEGTELVSAVNTAQQWASTGKGGD
AEGTAAVGKVISQSRYLAKGLPTKDKREIYDLCQELEDLIDEFNRAPEGRKRALRSQIAD
KMNEVKQAARRAQSTHPGTETAGGLPECAEVIDSWLSGPSLERNKAGERAVEDVVDMANE
LAKNIGGEVGTGIKQQSDKVKRLLENLQRVLDDPKSTPEQKKAAREELKSAIDDLRKACN
DHLAAKVVDTFVDITGPIMELRAAALSPLTGAPKAEKFNARAADFSLHAEQLCRVAEVAT
DVGCDQDPHRHDNIKLSIEALRDATPLVVYSGKTLSLNPESESANENFDLVKQQWVAEAV
RLRSDVDKCVAPTDFLVESERKVKEEGDAAKALMNSNPKEAMVKVAMVQKITNRVLEVTD
AELENTGPCEYRAKLVDHRGNLEKAIKQCGSATNEHIQGKASDPKAFDKSITEVHMNISR
IKDEMVGFYLPLPPLPEDLPPPIEEEEAPPARPPNPEDSDEEEEEFDVNAPAPDPVEAPI
EHAAFKLRQETAKYHEEDNGMITAARKIAQKFQQMAKYTKGRREILELGSTDDERLMYAP
RGSICSVTSEKSEFSSMTDMITTCKEIIALTKQIQKHADLISKNCPDKRLVMSLSNSMEP
MGMLSQQLNIIASVKAAACGKYDESAEVEADEMLTINAQNLMKSVRDTVRASESCSVKID
SAANNLKFKRR
>HolozoaMetazoaCtenophoraHormiphoracaliforniensis_evg1184490__p1
DTKLTMLKYARSVPRSEEIVIAPATAQLVQLTISSELARRQHIPVPNMLPAAQIVVDAGR
SFALAAEEEASRLSSDCARQVRALINDLDLSGSDLMSVSNALRSDQSVPLRTALRDACFQ
YNLIVMKILLSLNGQKIKIIKSCGEQLIAEIHSIPQTSGNMRTLVPLFKHFIEDLTQFCY
RITDYYKEIKDKPTRVSVENALRIVKRTPTVISNILQDKQRRATLNTDRQLSDNIRKFVS
SVKTILGVLRAVDVESATRYLELVLHASIAVAGETASNRRQSISAVCKKILRVRSELGKL
FSVTSKTAQSWNTINHLTAEMSEQFSELNRVLSQTYKSSEHATEQSRPLLNLKSAAQRSA
VPNDPELNRYIERFKQHANRLMDITEYAVQVSAEGDENIPILRKIAHDISVLGPKIIACA
LSVHAHPGENVTLAFMNAMCNEWSRMVTRLLALIDNLTNTGEFLRATEGHISKDMALSKQ
AFIDQDSSALTRAAKAMVNRAQRVFHVGQKELLRSTSAEFSERLEGALGELEHALPRIIT
LVQAAGENFDDINTQEELAAAAHDVARAVHTIKTIVCGDEKQPPGDQVATQTDATQRFAS
ALRSESAFLDIGVQTYPENMANGADNPPDILLQFAMKDDSLDPDDIHKLVGASGVRKPPA
SINEAIISLADLITTALQGESPESAITVLAAHAGRIRDLSVQCHGLSENKSRLRTIDFLV
REMDKLTPSVNDAARKTAQNTRDVVAIENLRWSGRHWADSVIVLGKAFDDFGLAPTLEHA
VKVPSVRGLLNAAAAGDKEMVEAELDSLALRTRKQVDLAGYCSAACLNSTTAQQLDETAT
QLEDTLAELARTAREIEAGSDVADDVIMSQMEHLSEKWRELYGELCTLVVENQPDTIPSE
GELGIPPSKVNTAIEQLVTAARAGDRSKVQVLGNSLSAMATKVRRVSKPIAERLDAYQRE
YITETNQELLELTPELLKYGLLVAADPHNNEFSAELDRLSQRWADQMIALSNALDAAAEE
EGAVMVGVEEVEEVEGAPPPQGTRPRKNTYPQDLREPIEAVGYRLIRQGSLSETDEGELR
EIKSVTTKLCDCLQVLSSTHNDVNERYDMEDSIETVKAAVNSVLLGRPGTLPETVTEWLN
SVSVIKGHLDTFLGPLLDIVSQPSNRDVFPSSPARVETLVTALRDVVQDMERAVELGLVS
SERDRDDVTLVRVTMDHLEKVTPPLLDAVKVILARPDDPLQRTKFEAMKYQWATKLRLLT
IALNDIVSPHLDFPGSYESRADASPMATVDALLSSVDGISESLSQQEFSGLASKHITRLL
THRDAKLPELDVAQFVAVRTETCFAVYLLNSAVEVTCANIGSVIPVLSRDLLDVSSVEFD
GEKLAETTEEAIDAVRLISERVEGDEGQVREMKSSMGSLVQALSKINDTPSSSGSDFMGA
VLNFKTCYTDWLCKVKALSGDTLFDTSIYEMSDDDATATDGAPPTLRVTTTEDEEVEEEE
REVRCSTFRSDLSGSQTFDELHFSDNEGDSRTPEPTFVPAIISEEGEEVEQVEPKDWCGP
LDLETSEDPRQSPVVRDVAAVVNEKAAALEAEGQGRREMTLSQSLQDLGEELAPWQMEQN
DILLTTTKLLQQFLLITNSPDNRAQVIEVAMQISDTNQELCDTLRAVIPTCEHKGCTSDL
DYCVATLPSVSRQIMITASLVPTDGPLSLVGPHIISMVACLTKVLRSSYHAHLSGMLPDL
QWTGVDVSDDDSVVV
>HolozoaMetazoaPlacozoaEP00114TrichoplaxspH2_P001398_RDD37161.1_Catenin_alpha-2_
MMHQSRVIDPSEAKTFSADAALRPYFDQLKELNSHVAKASRQTGHSKEADDLIKLVHLAINELIEHGQIVANDNPKIADR
VYQAYEELHDAGSCLLAATESFVHEPSSQIKRSALLKAVFNLYPILNKLLSIADMVDISNLVKMLHELEDHLQLVLDSRD
ENSLDQNLDNFAYHLDQVDDAVKRRQFDLKDEDKKDQLSAARANLLTASQLLNVVSKTHFKYENLPPAKANCAAITSEIR
EFVNRIVTIIQSPVGNEESPIGETASVIKKFKSYLVGKKANSCSEQRLCSQLQELLEKITNNATILACSSFTGDNRREHI
VLLCKSLNKTLQILITEYQKEMGYTINITDKKITKENIRQISADLVETVYHLEYVLRIAVADHVSEALIAATVPLQVLID
AATNKSNEELENYAQSFSDDAESILQAGELACAISTNAEGIKLVKLASNYVRTYRLQVVNAAEICSQVPSDMTVENNMDR
YKELWNKYMRALIRAIDEITSVDDFLLASQSHIRKDLSECARFIGEENYYKLDGYTVAVLHRMERVEEVVLEEMDNFPNT
IYSERVKRGVATLKELADIFGSYMDKMSKSMEDPTVEKPDENLLLELCNKIYEAVLLLRRYVLLNRQPNDYESIDEEIDS
DDPFVSLPLSIENNGEMVNIRKKIPSTRAAYRSLPIESRSRIENLSREFKREEIRLQKEISQWTHSNHQAIKFTMRLCLL
LLDISELARGVGPLKSVSDLTFASQRVEEVGSQFNRFVLKISETNTSKRTHSDLVNLVHKVTLYCQQLKKVSNDTRENHE
DQLFLLASKGGSAVIESCKNLMMTIFLILKIFRNGYNGVDDKPID
>HolozoaMetazoaPlacozoaEP00114TrichoplaxspH2_P003410_RDD39173.1_Vinculin_
MRPFPSMTIQQILEPLAQQVSQLAIIHEETEAGKSIPDITMPVQAACAAVANLVQVGQDTANASSDEKFKQEMNVALEVV
KNSSVNLNQAAHLLKDGSSSLEARNILIDGTKGILSGTSDLLFSYDESEVKKIVRVCNNVKDYMPNASVITHEADYQTYT
KSVKSAVDNLLIRIRARADDLLIELNRQLLKRSCINIEDAVTSIESVLKAIIDDNQEAEPLQNSRDSFVGIVCEELEEII
RVLMLPFTETHDASQDHSLQNTSLCHDFDKLRDHLVNAQSDKEGYRDKLIENVVSKGVDISKKCDTTTQTDIANNCNSLQ
QHNRNLKDNTDTDPSAQATKKEMIDIMDNTEQVMQKQLAKQIAENFADPGSIIEELQNPAVLKDNEKIKLKCAEFVNLSD
SLASTAEDVALFGSDKLNLEQTEEIRSASRKLRKVAPTVVNAAMASSSNIENQSIRQFSDGIATQWKDTASSLSKYVDGA
MDSHTLIAASEEAVEKSANELSEAIESSNPQGILSKASDFAKHAGRVSTIAKREVENSEDPIFSLKITEDQKALENDTVD
LITCANVLAADTNDQVAKDNLKVKKEMVRSGVHNVRKSLSDALDDEVEQATEKVHELEVADVVKDAKPVIPRIAEETVVE
EVPVPQEPVQREEPDEQIPDYLTNPIAEAARSLRRETSRWSDSDNDIIATASKAAGLMGTMSKIVEDGSDITRKEIIQTA
KDIAKISDLFVKYVEEIARKCSDKRMKENLKVLLQRLPTISTQLKVVATVKATAVASGDEKSSREANEVLVLNATNLMNT
IKETVSAAKAASIKIRTDSGQKVEWRRNPAPKFY
>HolozoaMetazoaPlacozoaEP00114TrichoplaxspH2_P006204_RDD41967.1_Vinculin_
MALNSAIVGATLSSISKTKWIEVVVAPIAARVSQLIILSEKAERSNIAIPDMLDVVNSFVSTCKNLEANAVTSISTSDDS
ELKADMRNACEKLKTIEQNLLNAAHTLVRDPHSQSGLANLVTNFRELLESVIKVLVTTDASKIRQIVFAANQLMNYVTLV
EECDTMQKLTKALVDFTTIVRLLLDLVNKRQKELINKTCRETLVRSLKTMQENAVILSRLMQSQIASGLNEEGKTNKEYA
AGQIRVACADIIRTVQRRQDGPSPDDDESGEFIFCLDKIRQLLTDAFSPSTRSINGELDLYVSCIIRASMKVARLSREKR
RDDIVEQAEKVLHVRNELNDNGTAADRGLFDMRSERLLMELHDLMITVKEVTTYHIVDTLADTNSSIELLLYDRRSGIPS
NYTVTKNENNFQNIAERILEVANCASFFGDSICVQRIRVAAKALEKLTRDVLTTSRMLRVNPSDKRLYTQLENVCNNWME
RLTQMVTAVDKIVDVIKFLKISEVEIYSNIRQCQDGLRSQEKDIVAKYANHAGKCLERAMDLVRSVELPDLDNRYYQKVE
NIGAEIESIIPQLKITLSAVISDIKDYDRQQQFLDITNRILETMRELCAIFIPQFAGSNQEDSSRRDRAPSNYTDDSPRR
LPDRNLVSSQLPNSEVNARGPPSRYHTRNISNQPTSRLSPSFGHSNMAKPRSTNDQDLYDDRSKDDSKSISSQNETIEYD
YLYKNIISEIGDADEVMASAAPKVFASPISRLVDASVNGEDISGICSLISDASKKFLVIQTIMELRKLAPQVISAAQLAV
VNRNRREITDQLRVRGQDWSFKMQVLAADVDKFIDGWSTPATRVAATAHLGNAEVLNNHIDAFHTYVMKLQQIAVSTITA
AEEELSLTFGSSFDLEVDHHSQLLKKHIMLIRQHIDSVNSTMKLLISTAKTLHLHLSENSMPESFLIQLEILRREWGVEV
KSLMEAFDGIIKGTVAPVEALISAAQLGDRRAVHERAKTLNTYRNVLKEISTTSISSCDEVKKIESFRSNMQAIERLTHE
IMDLAWIAVETSGSQKTSREGSAHQASSERLTLLQREWASKVHLLSAVVDDLTADVSSPVDNLAGAALAISKSYGGNHGM
QLLQSFQVQADTLTARVARVKKYANAAVANSKKEEQVKLIHVTSNSVEKLTPKVISAARGLAENPDQLSVEWFQLVRRQW
ASKACLLIHKLDRIEDVNFAAVSSTVQELFGLKYDMNAQQGPPRASANTIQAPLPTYPQQTLPMARSSNIVTETNEPYSR
LSDLKPSSVALSQPNLATTSYTTNRPERPYSAMSQNYDQPYNKPQSAFSPNPNTIFNTYTSNVVFNPHQQAAGVSVLNSA
RNLMSDQPPLQSVFNRSEHQSVNSNYDNSLLNNGMNTATATFSSVNPKQRLESQATDSVHIGITSTSMYPSSNVNSMTDS
SNANAEAQRLDTASVGSSNNTKPTIPSTQFRQAENIGGYLSSLRNLSKGTSDSSNDYFTSKISQLPSDTLGEDDKNVLTT
KLQASTQLEPMGSSKIDTERNNFGKASDSKRFSELKVKGYMHAINDTSTKATDNTRLSSNVRQEPPESFLNNKGVKKSVN
LNSSDHVSDGKVKNFLARSVVNNRIKLTFEMQEDINVWEEDGNFVIRAAKEMANRVDQLTSIAERPSSTVSAHTMAVSAK
NIAENAVLIGKFMQHMSNICTDKGNQEELRLCADQIQTISMQLKMLCTVNENLSHSLSNDHPLIENSKNLNYVVMKGLKV
TEAACLKIDLDANASPDDPVIRLAMDWRKKLCSQRNEEAMSAQTGAFGLRRVSRSVSPDPTLTDLVR
>HolozoaMetazoaPlacozoaHoilungiahongkongensis_1_g02248.t1
MQQSRAIDPSETKTFSVDAALRPYFIQLKELNSHVAKASRHTGHSKESNDLIQLVHLAISKLIEHGQIVAKDNPRIADRVYQAYEELHDAGSLLLTTTENFVHEPSSQIKRSALLKAVFSLYPVLNKLLTIADEADINNLVKTVHELEDHLQLVLDSRNENLLEDNLENFMRYLNYVNDVVKQRQLDIKDPDKKDQLSAARANLTTACQLLSVVSKTFFAYESLPPAKANYAAIVSEIRESINKIITIIQSPIGSEEPPIGETANVINKFKNHLIGKRASSFSDQRLCSQLQDLLEKITNNATILACSSFTGDDRREQIVLLCKSLNKMLQVVITKYQKEMGYTINMTDKKVTKENIKRISTDLVETVDQLEYILRIAVADHISEALIAAKVPLQVLIDTAMNKSNDELENYAQSFSDDAESILQAGELACAVSTNAEGIKLVQLASSYVRTYRLQVVNAAEICSQVPLNSIVEHNMNGYKDLWNKYIEALIRAIDEITNIDDFLLASQSHIDKDLSECIRFIKEKNFYTLDGYTVAVLHRMERIEEVVLEEMDNFPDSIYTERVRRGVATLKELGSIFGSYMDKISKSMEDNAAQELDENIIQELFAKIYEAVLLLRRYVLINQQPHNYENIDEKVDWDDPITLSSQLNEDGNEERINLRDKIPSTRAAYRSLPNELRLRIESLTRELKREEFRLQKEISRWSHLDHEVVKFAMRLCLLLLDVSELTRGVGPLKTISDIKIAVTRVEEVGSLFNEFISNMITANTDARTRSDFENLIHKVILYCQQLKAATVQKQEIHGDQLFLLASKGGSAILEVCKNLIMTIFLILKTSRKQYDVDNKSLND
>HolozoaMetazoaPlacozoaHoilungiahongkongensis_1_g02250.t1
MALSSTMVGATLSSISKTKWIEVVIAPLAARVSQVIILSEKADRSNIAMPDMLSVVHSFVNSAKTIEANAVSSVSTSDDPELKADMRSACEKLAIIGQNLLNAAHTLNRNPHSQSGLANLVHNFRELLESIIKVLVITDASKIRQIVFTANQLMNQISLLEQCDTIQMLTKALVEFTPLVKLLLDLVGKRQRELINKTSRETLIRSVKSMQENAVTLSRLMQSQISTGLDEQARTNKEYAAGQIRFACTEIIRIIQRRQDEPSQDGDESGEFIVCLDKIRRLLTDMQSPTTRSVNGELDLYVSCIIRASMQVARLSREKRRDDIVEQAEKVLHVRNELNDVNTTTDRGIFDMRSERLLMELNDLMTTVKEVTTYHIVDSLADANSPIELLLYDRRSGVPSNYTITKNETNFQNVAERTLEVAYCASFFGDSICVQRIRVAARALDKLTRDVLTTSRMLRVNHSDRVLYGQLENICNSWVERLTQVIAAVDKIVDVPVFLKISEEEIYSSVRQCQDSLRNREIDMVAKYANHAGKCLERAMDIARSVELPDVDSYYQTVENIGTEIESLVPQLKIALSSVISDIKDFDRQQQFLDITNRILETMRALYAVFTPQVVGSNQDDSLQRERTRSSYTDDSAKRLPDRYFTSSKIPNNEVNLNSPPGRHPLRNSSSRPNSRLSPSFIHSNTAKSRNVNNPDPFDDRSKDESKSVSSRNETIEYDYLYKNIISEIGDADEVMASAAPKVFSSPISRLVEASVNGEDITGICVLISESSKKLSDLAQITSDYSTSKDKSLIHQAIMELRKLTPQVISAAQLAAVNRTRREITDQLRVRGQDWSFKMQVLAADIDKFIDGWSTPATRVAATAHLGNAEVLNNHIDAFHTYVMKLQQIAVSTITAAEEELSLTFGNSFDVEVDQHSQLLKMYIMSIRQHTDHVNSSMKLLISTAKALHLHLSENSVPENSLIQLEILRREWGVEVKSLIEAFDGIVKGTVAPVETLISAAQLGDRRAVHERAKTLNTYRNILKEISTTSISSCDEVRKIESFRSNMLAIERLTHEIMDLAWIAVETYGSPKISREGSAHQASSERLTLLQREWASKVHLLSAVVDDLTADVSSPVDNLAGAALAISKSYGGNHGMQLLQSFQVQADTLTARVARAKKFANTAVASSKKEEQVKLIHVTSNSVEKLTPKVISAARGLAENPDQLNVEWFQLVRRQWASKACLLIHKLDRIEDVNFAAVSSTVQELFGLKMDVNAQHGPASNTNTIQAPLATYPQQSLPIARSANIVTESSEPYSRLNDLKPSLTALSQPNLANVSYSTNRLERPYSALSQNYDQLYNKSQSAFSPNRNSVSNTYDSNMAFNPLQKGRNISALDSARNVMSDQPSFQSVFNQSVQQSLSNNYDKNLANAHMGVDTANPILSSLNFKQRSESQVEQPIPNEATSTSAYPKYNFTNKAESSKVFDDSLRPKASEVSASSNSKSTVPTNKFHETEEVGGYISSLRDLSKGTTDTSNKYFATKIMPFPATETLAEGSRNKAMANIQENISKSISSSKTELGRGQPLIADSSSRSSEVNISQDIQRINKPLTTIDIRPSNPGQEVAINSKSGDDKKSVFNNNPDPINVTRVKNVPARPTAEEEFNRRDEDGNFVIRAANEMASQVNQLIFHSEKLSSTMSTDMIVLAKKIAENAVIIGKFVQHMSDICAVKGNKDELRFCADQIQTISAQLRMLSVVKGNLNGQFSKDDPLIKNSENLYHIILKAIRGVEAAIVKTNFSFDNDNNDTVTKLAVDWKKKLYLQRNAEAMSAQTGTFGLRRVSRSVSPEPSLTDL
>HolozoaMetazoaPlacozoaHoilungiahongkongensis_1_g09286.t1
MRAFPTMTIQQILDPVVQQVSQLAIFHEESEAGRSIPDITVPVQGVCTAVGNLVKVGQDTANSSSDEKFKAEMGVALEIVKESSENLNQAAQMLKEGSTSLEARNKLIDGTKGILTGTSDLLISYDESEVKKIVRACNNIKDYIPNAAVIACQEDYQTFTTSVKSVSTNILIRVKARADDLLIELNRQLLQRSSDNIEDAESSLASVLKAIVDNNQDVKPLQKSRDSFVEIFREELEEIIRILMLPFSQDHDASKDRTSQSTSLCNDFERLRELLINSKSDRKDYRDKLVQDATSKITDISKRCDGETQTEMTNNCNLLTTQNQNLKDNTSKDPSEIQATKAEMVGAINNTEKVIQKQLAKQIAETFTDPESVIQELQNPEILQDRQKTESKCAEFADLSESLASTAEDVATFGGNNLNVEQAEEIRSASNKLRKVAPEVVNAVMASSSNTENESIKQFSDSIADNWKDTARSLSKFVDGAMDSHALMAASEEAAEKSANELSEAIENSQPQAITMNASNFAKHAVRVNTIAKREIDNSEDPSFSSKIEENRAALEKDTVDMVTCANDFAAETTNQEAKDKLNVKKELVRSGVHNVSSSLADALGGGIQEATNKMHELEVASVVENVKQPEIRIAEEKVVQEVPQEVPQQIAELDLLIPEYITNPIAEAARSLHRETSRYADDDNDIIATASKAAGLMGTMSKIVEDGNEITRKEIIQTAKDIAKVSDLFAKHVQEIANKCSDKRMKENLKLLLQRLPTISTQLKVVATVKATAVASGDEKSSREANEALITNATNLMDTIKETVNAAKAASIKIRTDSGHKIEWRRNPKPRFY
>HolozoaMetazoaPlacozoaHoilungiaspH23_PlH23_007311-RA
MRPFPTMTIQQILDPVVQQVSQLAIFHEESEAGRSIPDITLPVQGVCTAVGNLVKVGQDTANASSDEKFK
AEMGVALEIVKESSENLNQAAQLLKEGSTSSEARNKLIDGTKGYLQLLLLLSSIIFVNNSVRYEFNHISM
EALDTLVDHQFRSNYWLLLDMILETLSFNALSPSYTQLDLLGILTGTSDLLISYDESEVKKIIRVCNNIK
DYIPNAAVIACQEDYQTFTTSVKNAVDNFLIRVKARADDLLIELNRQLLLRSSSNIEDAESSLASVLKAI
IDDNHEVQPLQKSRDSFVGILNEEFEEIIRILMLPFSQVYDASTDRTSQSTSLCHDFDKLREHLVSSQSD
KEDYRDKLVEDVTSKITDISRSCDSATQTDMANSCNLLTTQNQNLKDNESKDPSETQATKAEMVGAINST
EKVIQKQLAKQIAEKFTDPESVIKELQNPVTLQDPQKTKSKCAEFADLSESLASTAEDVAMFGGNNLSLE
QTEEIRSASNKLRKVAPEVVNAVMASSSNTENESIKQFSDGITNNWKDTARSLSKFVDGAMDSHALIAAS
EEAAEKSASELSEAIENSHPQSIVINASNFAKHADRVSTIAKREIDNSEDPTFSLKIKENQAALEKDTMD
MLQCANDLATEATNQEAKDKLNVTKEKVRSGVHNVRSSLSEALGDEIQQATDKMHELEVASIVENVKQPE
IHIAEEKVAQEVPQEEAEPEQQIPEYITNPIAEAARSLRRETSRWSDNDNDIVATASRAAGLMGTMSKIV
EDGNELTRREIIQTAKDIAKVSDLFVKYVQEIAKKCSDKRMKENLKLLLQRLPTISTQLKVVATVKATAV
ASGDEKSSREANEALIANATNLMDTIKETVNAAKAASIKIRTDSGHKMEWRRNPKPKFF
>HolozoaMetazoaPlacozoaHoilungiaspH23_PlH23_010766-RA
CKNMMHQSRAIDPSEAKTFSVDAALRPYFNQLKELNSHVAKASRHTGHSKEANHLIRLVHLAINKLIEHG
QIAAKDNPRIADRVYQAYEELHEAGSLLLTTTENFVHEPSSQIKRTALLKAIFSLYPVLNKLLAIADMAD
INNLVKTVQELEDHLQLILDSRDENLLDDNLENFMCYLNHVNDVVKERQFDLKDSDKKDQLSAARANLTT
ACQLLDVVSKTFLKYESLPPAKANYAAIVSEIRESINKIVTIIQSPIGGEELPIGETANVIKKFKNCLIG
KRESSFSEQRLCSQLQELLEKITNNATILACSSFTGDDRREQIVLMCKSLNKTLQVLITEYQKEMGYTIN
MTDKNATKENIRRISIDLVETINQLEYILRIAVADHISEALIAAKVPLQVLIDTATNKSNDELENYAQSF
SDDAESILQAGELACAVSTNTEGIKLVQLASSYVRTYRLQVVNAAEICSQVPLDSVVEQNMNTYKELWNK
YIEALIRAIDEITNIDDFLLASQTHIHKDLSECIRFIKERNFYTLDGYTVAILHRMERLEEVVLEEMDNF
PDSIYTERVRRGVATLKELGEIFGSYMDKTSKSMEDNPSEEPAENMLQELFAKIYEAVLLLRRYVLINRQ
PNSFEVIDEKIDCGDPFALVSQSNEDNNEERISLRDKIPSARAAYRSLPKESRLRIESLTRDLKREEFRL
QKEISRWGHLDHEAVKFAMRLCLLLLDVSELTRGVGPLKTISDVTIAVMRVEEVGSLFNEFILNMIKTNT
DGRIRSDFENLIHKIILYCQQLKSAATQKQEIHGDQLFLLASKGGSAIVEACKNLMMTIFLILKTSRNKY
DLVRNDEIVTRYIS
>HolozoaMetazoaPlacozoaHoilungiaspH23_PlH23_003283-RA
MALSSAMVEATLSSISRTKWIEVVIAPIAARVSQLIILSEKADRSNIAIPDMLSVVNSVVITSKNLEANA
VSSISNSDDPELKADMKSACEKLGTIGQNLLNAAHTLNRNPRSQSGLANLVTNFRELLESVIKVLVITDA
SKIRQIVFATNQLMIQITSVEQCDTMPKLTKALVDFTSLVKLLMDIVSKRLRELINKTCRETLIRSLKSM
QENAVTLSRLMQSQISNGLDEQARTNKEYAAGQIRVACADIIRTIQRRQDKPAQDSDESGEFIVCLDKIR
QLLTDMHNSTTTSVNGELDLYVSCIIRASMQVARLSREKRRDDIVEQAEKVLHVRNELNDVNTTTDRELF
DMRSERLLMELHDLMTTVKEVTTYHIVDSLADTNSPIEFLLYDRRSGMPSNYTVTKNETNFQNVAERTLE
VAYCASFFGDSICVQRIRVAARALDKLTRDVLTTSRMLRVNPSDKRLYDQLENICNDWMERLTQVIAAVD
KIVDVTVFLKISEVEIYSSVRQCQDALRNREIDMVAKFANHAGKCLERAIDMTRSVELPDVDNSYYQKVE
NIGTEIESLVPQLKIALSSVISDIKDFDRQQQFLDITNRILETMRELYAIFTPEAVGSKQDDSLQRERTH
SSFTDDSPKRLSDRNFTPSKMPNNEVRSSSPPRRHHLRNSSNRPTSRLSPTFVNSNETKSRSANDPNAFD
DRSKEESKSISSRNETIEYGYLYKNIISEIGDADEVMASAAPKVFASPISRLVEASVNGEDIAGICLLIS
ESSKKLSDLAQITSDLSTSKDKSLVYQAIMELQKLTPQVISAAQLAIVNRNRREMTDQLRVRGQDWSFKM
QVLAADIDKFIDGWSTPATRVAATAHLGNAEVLNNHIDAFHTYVMKLQQIAVSTIAAAEEELGLTFGTSF
DIEVDQHSQLLKKHIMSIRQHIDHVNSAMKLLISTAKSLHLHLSENSVPENYLIRLEILRREWGVEVKSL
IEAFDGIVKGTVAPVETLISAAQLGDRRAVHERAKTLNTYRNILKEISTTSISSCDEVRKIESFRSNMQA
IERLTHEIMDLAWIAVETYGSPKISREGSAHQASSERLTLLQREWASKVHLLSAVVDDLTADVSSPVDNL
AGAALAISKSYGGNHGMQLLQSFQVQSDTLTARVARAKKFANTAVASSQKEEQVKLIHVTSNSVEKLTPK
VISAARGLADNPDQLNVEWFQLVRRQWASKACLLIHKLDRIEDVNFAAVSSTVQELFGLKMDVNVQHGAA
SNTNTIQAPLPTYPQQTLPVTRSANTTTESNEPYSRLNDLQPSLVALSQPNLANISYSTNRLERPHSALS
QNCDQLYNNSQSAFSPNRNSVSNTYDSNMGFNPHQKGRNISAVDSARNIMSDQPSMQSVFNQSVRQPVSD
DYGKKLANIRVGMDATDPNSSPLNLKQRLDSQVAKAIFPETTSTSTYPSPNFNTAESGDIVSNFLRPTAS
KVGISNKLKSSVPTTEFRQTEDVGGYVSSLRNLPKGAINTSNEYFATKITPLQPTETLAEELKNKTMTNM
QENTEFPSTTSSKINSGHNLPLITDSSSRPSEVNINQDMQRINKILTTIDSKPSSAGQEVAINIRSNNDK
KSVSSNPNSISDTKVKNIPARLTAEEDINQRDEDGNFIIRAANEMASQVNQLIRNSEKSPSTMSIDMIVL
AKEIAQNAVIIGKFVQRMSDICADKGKKDELHLCADQIQTISAQLRMLSVIKANLNGKLSRDDPLIKNSE
NLYHIVLRAIKSVEAAIVKTNFSIDNDDDDTATKLAIDWKRKLCLQRNTEAMSAQTGIFGLRRVSRSVSP
EPSLTDF
>HolozoaMetazoaPlacozoaTrichoplaxadhaerens-Senatore_evg1069083_
MRPFPSMTIQQILEPLAQQVSQLAIIHEETEAGKSIPDITMPVQAACAAVANLVQVGQDTANASSDEKFKQEMNVALEVV
KNSSVNLNQAAHLLKDGSSSLEARNILIDGTKGILSGTSDLLFSYDESEVKKIVRVCNNVKDYMPNASVITHEADYQTYT
KSVKSAVDNLLIRIRARADDLLIELNRQLLKRSCINIEDAVTSIESVLKAIIDDNQEAEPLQNSRDSFVGIVCEELEEII
RVLMLPFTETHDASQDHSLQNTSLCHDFDKLRDHLVNAQSDKEGYRDKLIENVVSKGVDISKKCDTTTQTDIANNCNSLQ
QHNRNLKDNTDTDPSAQATKKEMIDIMDNTEQVMQKQLAKQIAENFADPGSIIEELQNPAVLKDNEKIKLKCAEFVNLSD
SLASTAEDVALFGSDKLNLEQTEEIRSASRKLRKVAPTVVNAAMASSSNIENQSIRQFSDGIATQWKDTASSLSKYVDGA
MDSHTLIAASEEAVEKSANELSEAIESSNPQGILSKASDFAKHAGRVSTIAKREVENSEDPIFSLKITEDQKALENDTVD
LITCANVLAADTNDQVAKDNLKVKKEMVRSGVHNVRKSLSDALDDEVEQATEKVHELEVADVVKDAKPVIPRIAEETVVE
EVPVPQEPVQREELDEQIPDYLTNPIAEAARSLRRETSRWSDSDNDIIATASKAAGLMGTMSKIVEDGSDITRKEIIQTA
KDIAKISDLFVKYVEEIARKCSDKRMKENLKVLLQRLPTISTQLKVVATVKATAVASGDEKSSREANEVLVLNATNLMNT
IKETVSAAKAATIKIRTDSGQKVEWRRNPAPKFY
>HolozoaMetazoaPlacozoaTrichoplaxadhaerens-Senatore_evg1100214_
MMHQSRVIDPSEAKTFSADAALRPYFDQVNELKELNSHVAKASRQTGHSKEADDLIKLVHLAINELIEHGQIVANDNPKI
ADRVYQAYEELHDAGSCLLAATESFVHEPSSQIKRSALLKAVFNLYPILNKLLSIADMVDISNLVKMLHELEDHLQLVLD
SRDENSLDQNLDNFAYHLDQVDDAVKRRQFDLKDEDKKDQLSAARANLLTASQLLNVVSKTHFKYENLPPAKANCAAITS
EIREFVNRIVTIIQSPVGNEESPIGETASVIKKFKSYLVGKKANSCSEQRLCSQLQELLEKITNNATILACSSFTGDNRR
EHIVLLCKSLNKTLQILITEYQKEMGYTINITDKKITKENIRQISADLVETVYHLEYVLRIAVADHVSEALIAATVPLQV
LIDAATNKSNEELENYAQSFSDDAESILQAGELACAISTNAEGIKLVKLASNYVRTYRLQVVNAAEICSQVPSDMTVENN
MDRYKELWNKYMRALIRAIDEITSVDDFLLASQSHIRKDLSECARFIGEENYYKLDGYTVAVLHRMERVEEVVLEEMDNF
PNTIYSERVKRGVATLKELADIFGSYMDKMSKSMEDPTVEKPDENLLLELCNKIYEAVLLLRRYVLLNRQPNDYESIDEE
IDSDDPFVSLPLSIENNGEMVNIRKKIPTTRAAYRSLPIESRSRIENLSREFKREEIRLQKEISQWTHSNHQAIKFTMRL
CLLLLDISELARGVGPLKSVSDLTFASQRVEEVGSQFNRFVLKISETNTSKRTHSDLVNLVHKVTLYCQQLKKVSNDTRE
NHEDQLFLLASKGGSAVIESCKNLMMTIFLILKIFRNGYNGVDDKPID
>HolozoaMetazoaPlacozoaTrichoplaxadhaerens-Senatore_evg1227853_
MALNSAIVGATLSSISKTKWIEVVVAPIAARVSQLIILSEKAERSNIAIPDMLDVVNSFVSTCKNLEANAVTSISTSDDS
ELKADMRNACEKLKTIEQNLLNAAHTLVRDPHSQSGLANLVTNFRELLESVIKVLVTTDASKIRQIVFAANQLMNYVTLV
EECDTMQKLTKALVDFTTIVRLLLDLVNKRQKELINKTCRETLVRSLKTMQENAVILSRLMQSQIASGLNEEGKTNKEYA
AGQIRVASADIIRTVQRRQDGPSPDDDESGEFIFCLDKIRQLLTDAFSPSTRSINGELDLYVSCIIRASMKVARLSREKR
RDDIVEQAEKVLHVRNELNDNGTAADRGLFDMRSERLLMELHDLMITVKEVTTYHIVDTLADTNSSIELLLYDRRSGIPS
NYTVTKNENNFQNIAERILEVANCASFFGDSICVQRIRVAAKALEKLTRDVLTTSRMLRVNPSDKRLYTQLENVCNNWME
RLTQMVTAVDKIVDVIKFLKISEVEIYSNIRQCQDGLRSQEKDIVAKYANHAGKCLERAMDLVRSVELPDLDNRYYQKVE
NIGAEIESIIPQLKITLTAVISDIKDYDRQQQFLDITNRILETMRELCAIFIPQFAGSNQEDSSRRDRAPSNYTDDSPRR
LPDRNLVSSQLPNSEVNARGPPSRYHTRNISNQPTSRLSPSFGHSNMAKPRSTNDQDLYDDRSKDDSKSISSQNETIEYD
YLYKNIISEIGDADEVMASAAPKVFASPVSRLVDASVNGEDISGICSLISDASKKLSDLAQITSDRSTSKDKSLVIQTIM
ELRKLAPQVISAAQLAVVNRNRREITDQLRVRGQDWSFKMQVLAADVDKFIDGWSTPATRVAATAHLGNAEVLNNHIDAF
HTYVMKLQQIAVSTITAAEEELSLTFGSSFDLEVDHHSQLLKKHIMLIRQHIDSVNSTMKLLISTAKTLHLHLSENSMPE
SFLIQLEILRREWGVEVKSLMEAFDGIIKGTVAPVEALISAAQLGDRRAVHERAKTLNTYRNVLKEISTTSISSCDEVKK
IESFRSNMQAIERLTHEIMDLAWIAVETSGSQKTSREGSAHQASSERLTLLQREWASKVHLLSAVVDDLTADVSSPVDNL
AGAALAISKSYGGNHGMQLLQSFQVQADTLTARVARVKKYANAAVANSKKEEQVKLIHVTSNSVEKLTPKVISAARGLAE
NPDQLSVEWFQLVRRQWASKACLLIHKLDRIEDVNFAAVSSTVQELFGLKYDMNAQQGPPRASANTIQAPLPTYPQQTLP
MARSSNIVTETNEPYSRLSDLKPSSVALSQPNLATTSYTTNRPERPYSAMSQNYDQPYNKPQSAFSPNPNTIFNTYTSNV
VFNPHQQAAGVSVLNSARNLMSDQPPLQSVFNRSVHQSVNSNYDNSLLNNGMNTATATFSSVNPKQRLESQATDSVHIGI
TSTSIYPSSNVNSMTDSSNANAEAQRLDTASVGSSNNTKPTIPSTQFRQPENIGGYLSSLRNLSKGTSDSSNDYFTSKIS
QLPSDTLGEDDKNVLTTKLQASTQLEPMGSSKIDTERNNFGKASDSKRFSELKVKGYMHAINDTSTKATDNTRLSSNVRQ
EPPESFLNNKGVKKSVNLNSSDHVSDGKAKNFLARSVVNNRIKLTFEMQEDINVWEEDGNFVIRAAKEMANRVDQLTSIA
ERPSSTVSAHTMAVSAKNIAENAVLIGKFMQHMSNICTDKGNQEELRLCADQIQTISMQLKMLCTVNENLSHSLSNDHPL
IENSKNLNYVVMKGLKVTEAACLKIDLDANASPDDPVIRLAMDWRKKLCSQRNEEAMSAQTGAFGLRRVSRSVSPDPTLT
DLVR
>HolozoaMetazoaPoriferaEP00118Oscarellapearsei_P007759
MASGVQLRPRNIHVRTRSMELSLQPFIDQVSTLVHKRQKAGKLYRSATLVDSLDKARKCF
VAEGRKIAQLNREVEREMLIACEGVESAGLATRDAAEHFMLDPCSSEKRSELVEVAKELL
TSVARLLLIADTADVNHLKSAARSVNTWLYKLERAISPEEVVQLYQGYAIDLENLLKLTT
RRQMDVKSRWVSEKLAFAKVKLRRMGDILSRSVKLHVQYPDIASAKVNRDFTLSEATQAV
RSITECLDEDKAGRRSPPEEKGHTIALFEDFQKDVEYLQVQVSAHNADSLSSHVTSLGRK
VTQIADETEFLFSCGESTRKFRLEQVSAALSEIKRTFKDLEHSLRQNLPKRNSPQSESVK
ALILSKTAELIKLSRYIKVEMSRCAVDDVCDLFSDVDMPLIAMVEPAKSGHRKEVEQRAR
TFRSQAEMFLQVAKMVGSFSSSPQSLKALRVATKDVQFSYTQVINAARSVAIHPKSVTAR
KNLESFEDFWMHQVKELTFAVDDVIDIDDFLVVSEYHLLEELKSSMMAVQVGNPDTMDMH
LANVKGIVSRLCDVVLAEISRAMDEKQDEYAKTMENSVSCLQEIAMSQYISCIDEILDQL
SDNAEALFDERQCSQKARAVLHGVKRVRQAVQSVRTDLLVPDPDEDYLDDDIEPDLPDFD
LPPPPPDMLEEANGGGAWEGGATEAGRSSENKPFSSSLQEVTRGGSSSSLGKQHSRTFVR
DVDRHVSPSELRNLPEEQKQQIKALEDEKRQLEREVDKFGEVNHDIVVIAKDMCMMMVDM
SDFTRGAGPLKSSMDVFDTAQEIARAGKQLNALGRQVAKECPDQSCKTDLLAYLERILLY
CHQIRITSQVKADVTTLGGEKTSQALENATTLVTAAKNLMNAVVMIVKLSHVALNKIAKV
RGVTEPSVAWKLRAPEKKPLIKGEGAQGNTFSKNTSFSTMKAMQSLEDYSYRPPSLTDEP
EEDEWV
>HolozoaMetazoaPoriferaEP00118Oscarellapearsei_P008066
GRWTVDSRLLLVACSFSQTMASSIMNVVIQTKAMQLVLEPIESQVEQLVIVNDAKYRENA
RLVSLVPAAQRVGTSTDRLARTAEKMAAESKDETLQEKLIAASDHLAQASHSMMKAARSL
TTNYMDRTARTTLVESARGVLEGTLTVLVEWDNSEIRKIVRIAQVATDKLTLVEGIKSMQ
GLVACFKGFSDHLLQLANAADKRQRELLNPAQREQIVVALANLKKFVPMLSSSMQTFVKN
SGNPQAKASRDYVIGQIMLAITEIIRAVEGKGAKDDFEHGYLASTLQKVRAYLAPGANKQ
TVSSDLDRHMEAIVRNSMAVAHVCAEPVRQEIFQSCHEVTKLRRQLSNDLRAVQTNPGAQ
SARDAFDGTAELLCEEFRSLNRLVNGAVVQQVATVFVEPSTHIQRLIGAAVAPARPTLDP
ILELNEPIEAFKIHAVKLSQVATSAATSSQDTRRVRVIQSTAAELDKLTPQIVSAAVATR
RNPSDPVAKDHLELLRREWASKVQLLTGTIDDITDKSHFMAASEASIREEMGRCRDATKE
ANAEKLAIAAQAICGKAKRIADVGRAEISNSDDMNFKSQLQAATTRLETSIPVMSSCSKQ
AIANIRDPQTQQYFADAMRELLESVKEVREAMEDGEAPPEEQFVVKRKVIAARVDHPSKR
DASVQMTATELLHGPKYSSTPSASESRAEPYNPYKQMFASSGRDRDETAIQEKKSLLVGS
AQSTAASVLEQIGKSPGQSQQQSGLPIPRDADFGYLGSANTAAMAEATANRLVSAAQSGD
QGKVDSQCAAATYLGGNLIGLAEKAASGSSDREKTRLVHVTASEIESLVPQLTEAAYEVS
DSPGNRLAVERLTGLAGGWAEKVQVLAGALDSMVTPWSGPAVRLARVVLTGNTSKLDKEA
ESMKAFSRRMSKLAEAAIAAAEAEDTADVTVGGGMTSSGAPATRDPAAVKRVTLVETLSG
EVEKMTPKVISAAQEVAANPGSKTAVERFEMVRREWASKVKALAVAVDDITIGTASPAEA
LTQAAERSERGAIKDQGDALRQYATALKDVAECASAGCGDPEKVQLVKVASGQVERLTVQ
LVDAADDMVETTAHDDGSIEKRGMTLDAAEKMELLKREWASKVHLLTAVVDDLTSEVSSP
VDRLAGSALAVSRSSGVQKERQSASFREQASSLRDRVARVEERCQAAVKNSVERGKVQKV
RNCTDFMAKLTPQVVSAARELAENPDQVTVEHFQLLRRQWASRAQLLVTTLDEIFDADMS
AVSAAVQDLLSPNLPSGGTGDGRGGIPSSFASFESLSSASYRPLPRSSSLLRSGRTRSEE
KLSSSDWNTQRKRASTGDDVSSLASSLSGSGSKKSSFLSAAARPTPPSARSGRHRRPLSA
IEPSTSASASWREMTQSEEELAADASYRSIQEAARSLQEEVNQFEVRGNELIEKANEMAG
QMIRMADYTRGKGELQSKAEMIKTSKAIADNGNRMVLFAKRVAERCVDKRMKKDLEYYAE
VIPTISQQLRIISSVKAATPKDPSANVMLVKNAQNLMHAVTKTMHAAEAACMKGLRDLGA
DDAATEVALQWKRKVYKQRTLEAYTAPLGSRGLRKLSRNVAPQLGQAFK
>HolozoaMetazoaPoriferaEP00118Oscarellapearsei_P024906
MPVKFHTKTLESVIDPVAQQVGQLVLFHEQAESGLLKEDLTPLVQGVGIAVTNLVQVAAS
MVETSNDEDFKAELPPSMQEVQQAAVFLSDAARLLKADQGSPEGKRKLLDGARGVINGMS
DLLMCADRSEVRKMVKVCRSVQEYLDVAKVIDVEADLATFLQNLTPGMTSMMKVVEQRHP
ELTNLAHAQMLKSELGTVREQIPILISSIRVCCLVIVKDGSSGMKDAAFGRDYVIQKLFI
AIEEIIRVLQLTTTFEEEEVGGAGAASAASLAHMFHQAQDALASGDISRSTLDAVRKCIS
EGRRVAALAATDETRAKLLAAADELDQILKELEELQAKGLGDSRQARALAHAAAVKLQEL
EQEIRKALAERVATDFVNVGGPIKALEDAALASPSDPNRQANFAQKAKEFEAHTARLADT
AELVASSGGCSDAVAAELRKEAAKLRDISTAVVPAARVVLENPGNQAAKDYLRTVKEKWL
EAAESMGRSVDGVIDSLEFMKVSEARIQADVKEAKRIALAEEDSMKLIAKASSVARQANR
VIQVAKVEADNSENPEFVAKLSSASESLAKSISPMVIEAKAVVTSPQNKDIQRKFCSSAD
KVVEGVAAVRSVIEDNWVPPRPPLPELEEEEEPPELPPPPEDPASLLPAEMQEAEEMLRA
PLPPKDQNPIHHAAASVFREADQWDEKGNDLISLVKQMARKMAMMSKYTRGESGEVRSKA
DLIRMAKEIALNAQELLKLARQIANACMDKRAKTNLLQLLDRIPTISTQLKILATVKATS
MGGGDARADADATDMLVGNAENLMRTVKDVIRASEAACIRLRPDSPIASILWRKKGGQGR
RISVSY
>HolozoaMetazoaPoriferaEP00119Amphimedonqueenslandica_P000079_XP_003382439.1_PREDICTED_vinculin-like_
MPYVFHTKVIQSILDPVAQQVSQLVILHEEAEKGRIVSDLVQPVTAVKAAVDNLVEVGRQTLKSAKDEKVHTDMPPTFEA
IESACTLLLQAAKGLSQEEQTPTDKKKLLDGSRGILQGVSHLLLVYDQYEVRKIIKTCEGVIDYIKVAEIVQSMEELLQF
TKNLSPAITNMTKQVDGRREDLTNASHAAILEDESEQVKKGLPLLLSAMKAFVTIKRDGRKGAEDAQENRNYIVGAITDS
IREIIRVLQLTSPTEELGPLAGAGDEGAWGAPPGSIAAKVIQAKELLEETGKSTETDEAGIMAVSSVTSEARILAQAFSP
EKRAEIEKICDEIDTLAAGLAALQARGEGSSAEAKALAAAISQKLDVLEKALKTSTTANIVTEFKDPLRPLQNLTEAAQA
AVGTPGRDEKFATRVSEFDKASIRMAETAHDFAKSGGVMDKKTANDIISTSGKAKALAPQVVHAARMLFNNPDNEVTKEH
YGQIKDDYQGEVLKLQKLVDGAVDPVEFVSLSDEQIKREVEEAKAAIKAGDPQKAFNHVSNAARLANRVAQMAKSEMANT
EDPAYSQELQRVADNVTSSIAPMVQAARAAIQQPASEVALAQFSQKAEKLSKEVREVYSVLDNHYNPPPPPSPPPPPTPP
PPEEPPSRPPPPEDTAPERPPPPMEEIDEMEQEAPLQSSNPIAFAAHHLHQEAKQWDDQDNNMVAAAKRMARMMMKMSKF
ARGEEGEIKTKADFIKMARLIAKESEEVVKLAKQVANACTDKRMKRTLLQVVDALPTIGTQLKIIATVKATRQGGDDPEA
DKEATEMLTDNAQNLMKAVSEVLYATEAAAIRVPPEIRSTLSGVTWVKKGKSKAS
>HolozoaMetazoaPoriferaEP00119Amphimedonqueenslandica_P007757_XP_011409567.2_PREDICTED_catenin_alpha-2-like_
MKGNAAQQLLVAAHTELKQCNKILITSTKIFLEHPEDPHAQENRDYVIQRMQEAVKTISMLADGMDPLEIQQKQTDDEEE
QESEDEFEPIPPPPPPPPTLHLSLHAQPPLPPSQAPPASKPLVPRDPSSPPPPPHIPRELGKKIQTFESMLEISMGSPPV
EAPRDLQAGFDIIMAAAANLAASESTRDQHGLLAQCDVVREKLQDFISVIKTEPISEKKDAEDKDSSDDEGSNVPKPQRL
KQSITVVEEETATLRAELRRAMIDHVSDTFVDPLAPLVRLVDDASKGDTVAVEESSAQFVAHADKLAHVTNLVCSLSSDN
ADTRLVRRAAKQMNSLKQQVVCAAKTLAAHPKSEAAKKNLTAFKEAWVDKVTLLTDSLDAVIPLQDFIAVTEAHVREDSR
HFMEMAESQNFIGTANSGNVIQGRCQRMVQVLFADIGNNPSRYSHEHVHEIEQHTKKLQEQTLVEFQKKVAELPKKHGTK
YYNSEVQKLEDHLQLINDSVRDIRKSVLKTRTKAELEAEPDADDIMSPAPMTASSSDIDIFSNQGMRPPSPILRRGDQMN
SPPSPSWPLDIVVEEVEMSPDEYKRYLSATSTQMSSTGQLLEDIMEENEDDGNNSSATTSCSSFMKPEDDEGPKKSGEVS
ETAEAGGDTDGLTKISDDTYMTNTIRRRIIKRTPSVVVLNESETAQAKMAQLPAHERARIAEAQQKLDVVKNKLESEVNK
WDDSSNDIVLLAKEMCWMMMDMSDFTRGEGPLKTTIDITNTAKDIARAGQALEKLVREVADKCPDESCRKDLLAYMERMQ
LCCHQLKITSSVSADLGASVKEAVETANSMIIAAKSLMTTVVQVVKSCYVASVAIERKDGSKSVHFMQWQLIRPPKKKLM
YSRESLNSQGYYRETPRHSISPIKELGDFKGRERAGARMGENDFL
>HolozoaMetazoaPoriferaEP00119Amphimedonqueenslandica_P017081_XP_019857500.1_PREDICTED_coiled-coil_domain-containing_protein_136-like_
MSSSSLLSSIRTHSIEDALRPIAQKVYELQRAAMEYQSTRAPVNIISQAQSVFEAVEKLEQAATDQLGKEVLEQPDYKQS
LDTAYKQSFEGAKSLLKVADKMRDGSSLEPPDASCKNLQDSACEILEGTVKLLLLWDESQVEKIIRIAKWTNDLLKTVQT
AQSMRGLVVCYDGFSKVMMKLIEVSTQRYQDLISIQRKKKIFSCLQTIRKHLPPLSHSMQNFIKNRESHNKKEKNRHAKA
IEKAIKGIVDAVNGTLEEEEEEEEEEEEVEEEEEEEEEEEEEENKDNEEEDDEIYNISDSSDNILDTDQEEDEAEETIAT
QVQQLQRRLSLKERREIISSELDRNLETIVNNSMIVARESRPQFKELIEKLCNEVKEISKELSEQYAVLQNNPSSSEAEA
QFDDTVEKLCTKLEELDKLVANSVADQVADAYVAPSVPIDDLVKGAVTSSSPVEEMSSESTEGLSKKVEVFRQHSRRLSE
VAINAAQGTLSRRRSKRIKRLTSQLDDLTKKVTSAAVKVRNNPHDREADRRLNELRNEWQKKVKELTAAIDEIINVTDFT
AATEATIVGDMEKCRTAMEKRKWHEVAVIVHEIAAKARRFSDVSKNRTKSIPDQQLKKSIRGAITNLELAVKEMVDCAQI
IATGNVTEQDTHNLIQALQHVLESMHAIQELLPDTLEPSLSHENSTTSVSSGLIPQYQFRPSPLVATGGERKEAQTTLSL
SPSLLQSSEEVTEHFPVQPLSPSDEWISSPSSTEPPSSLFGPTDPSIHDDEMITKKWTTSTPHVPTQPPITYPHSLGGAG
DRYNLSHLASSFGWQESQTPFIEENTELCHIYTKPLEDMVQAATEGNQKQLQEKAAEFAMKAQELSKLAETAASNSRSQE
VARVLNKESANITYLTPRIIKKAEEVLNMEEEEEEEEGESLQELGQEWTGHLNKLLEASQAANMPWSKSARRLVTSAKNR
RGLNKEISHIGSQTQRMVGVASTTIKAALVEDSIGSTTNLDSAQDPAVQKQIESVQEHVKGIESVTPQFISAAGQVAEDE
PEDEKLYLLSHQWATAASALMKNVDDITFGMSGPADALLLAAKSNDAELLKEQAESIKRLADSMLTVAKDAVEGCDDESL
VKSVLDTAQEIQELSSELIQYAHEIASLKEVDEERHQLAVEKAEILKRDWAAKMHLLTAYIDDLTANVAGPLDRLVSVSL
QASRTDGMAKEHLLEQFKEKKEFATGQLDKVNSELDCVMKKTKSSDPLVMKCKRNMGFLVRVLPHAIGAARSLSDDHSSM
KLDHFSHLRRQWTAKAQSFHYGIVFIDENESEIDVSLALSLFRDLLQGYETTRTTPSAQKTSRSRGRGDGSDRRERHGQQ
QYYSTDDLLEPPNYPPPPPPFVLDDSHINYDSTGNSPKLSHPWKQSVEYSLPLDTSLNRSLIGATRQLQDVVDEFEEEGN
PLVGLAKKMTSRMLQMVAYTKGQGQKIQTMHILWNSY
>HolozoaMetazoaPoriferaEphydatiamuelleri_Em0013g596a
MDYEEHDRSFSFLVETRTLDDILSPIADKVSTLLRLLKVRDGVPFPDLFTPARKLDVAVKEMVEIAKSVIEESPSEELQANMSMACNQLLPAAQELMEAA
RQLGRRPTLDGQSWLGTAAHGVFEGTLKVLLVWDDGEVYKIVSACYDVLDKLALVQGVKSMRSLAVCFRGFSEAVTSLFHLVETRRRVLTVPQKKNNIQV
AWKDFQATIPKLSLTMQSFVKNQDNVETKRARDLDVEKTSNSIYNLIRSVEKVPTFDENEMHHDPTWQEPKAENERDEQGNQKDKDDQETLPASQIPKNM
SGSIMKVQHFLQSSSPYFIDPNFDKHIDAILHNSMAVASMSNDTYKQAITQLCEQIKSLRASLHQCLDRIRANPDSEKAKTSFDETAELICEKLRELDRW
VAQAVVNEVTETFGVGDDPIDHLVEAATAPIRTPRTKHAPAAPNDVSPLTLDSDKGLNHHVEIFRRHSKRLSQVAQAAAQSTADAWRGERIQSLAAELER
LTAQVVQAALDVKNDPTNRECKERLHSLRKEWARAVRELTTALDEVINPEEFIALSIDNISHDLKRCQTAMETGDRLELAARVQMIAAKAERVAEVVMVE
VEEQPCSEEYKANLMGKVTHLRKSVSAMKSHASRYLDDPSSSQSYNAFVYMVREVLNIIKHIQAALEEVIVEEVFSSTELHEYESPPTAPPAQSPPTAPP
VQSTATRTKVSPATPLVTQVGGDSTPLKTRGFPKPHHLGAVGALRPTLKATLKPVPQATRHTTVSGSQTVPLRTKGHGLDYAPVGTGHSPHGTDPTPHGT
GHTPHGTGHTPHGTGHTPHGTTGHTPHVTGHPPHGTDHIPHWTGHTPHGTTGHTPHVTSDHIPHETDHIPHETDHIPHGTGHAPHGTGHTSHVTGHTPHV
TGHSSHETDHIPHETDHTPHGTGHAPHGTGHTPHGTPMVQLADHTTQTPPPIAKKRASVKATAGSTPSGTKDSSAAGLQTYSSPLQGLVSAAKAGASTQI
PDCATILSERANRLVQMARSVASAATSTPELSRALEMKAREVVRLTPSLIRHAQRIAKDPRAMKELEELEADISQWAGHVRYLIDATQKANLPWSKTAER
LVMAAKTGEGLQTQIKHVSTQTEKMIEIALASVQAAEREEAIGCTSESSLQTSDPQVQAEMQHVQGMVDDIRKLTPELIKAAGDATQNGSVEPLRLVAHE
WATKAKALMKGVDDLSLGMGGPADALVISAGSQDPALLEEHAKNVKGLASTLHTVAMDSVAGCPDPAQVKEIQVAAKNIEKVSNQLAECASELMKMDEED
ESPEARQATEEKKELLCRDWATQVHLLTAHVDELTAHVTTPLDTLVSIALEASKTELAKGHLMSQFKAKARRMRRQMECLRDVFDKEVKGKMGERQQAVD
NADRAITFLTKLSPHVVGAARALSNEPASALLDHYHHLRRQWASKAHYLGTNLKMITGVDIHPVLDAFDQLIHGTLSPLNTSAEDDVQSPVTKAYSTENI
TENILDDLSGSDLRNTTSKVPSAPHTGPLKKKLSVDLDRPSVGEVVLKLPHRIPRGQYLQTSEEQASNSILGAAQLLRDTTDRYEEEGNAIIAVAKELPQ
LTTKLAAFAKGTATQESREDMTDLAASIVDRCQKMAEFANLVAKQCTDQIIKDNLQASAVKIPTLTTQLRILASVKASTQVDLSASVMLVKNIQNLMQAV
TSIIHAAETASVKGLQHVPDSEATSFALNWKKKLYNQRTMEAISAPTGARGLRKLSKQYRSSLQSLTNEAPSKTYELY
>HolozoaMetazoaPoriferaEphydatiamuelleri_m.75406 g.75406  ORF g.75406 m.75406 type_complete len_922 | comp63502_c0_seq4_39-2804|
MTANVGKRWLNEGEWVPTSVEDILAPFIEQVTFLEARRVDSNWKYHSLSELVHTITIATE
NLIAVGKDIARENEGFKEEILLACDEARVAGEAMHIAATTFAGDIYRSASRAEAASASRT
LLRAVARLLAVVDAVDLCKLQDTTGLLEKKLQDLKGARSEEELMARLKDCAFEISNVIQL
AKSRANELKSEASKQLMEAAKTELNRASKLVLSSSRAFQQHRDAQQNCDYVIERLLEAVK
VISLLTEGKEADEIERGFGSKAPGELIQRFGAFETLLGSNAKQPLDNRGKENSLKAGLEK
ILVAAASLGDAETTRDYRQHAIIFQCSELKQKLKELFETMRSSDSVDGAGVDETEFDRLG
ARAQATAWELKKELRRAMIERVSDAFLDTRSPIQRLVAVAEAADEGALNVQIAEFSRHAR
ELEEVSLFVCSLATNTNNVRVVRISAKHVGSLAPQVICAAQTLSQHPESQAAQKNMADYV
EAWFEVVSTLVTTLNSLIPIEDFLAITEADVRRDSQRYVQAIEDRDIGRMNQAVQLISGR
STRLAEVVRMDLRDDAESYSAHHVTQIGRSIERLLEKEQRFCSLSGKAGSSLESGKVNAR
TLEEAAQKVNDCVQDVRRAVLNVRPHSDLEAQPDLEEVLYSPRVLSPGSSFTSQLSLSSS
VSRLCPKKFSRTPKYSSVFYDDNTKAIATRFSTKDLVLLAKEAESLTEEKTRLESETVKW
ENSSNDIVALAKEMCSMVEDITNFTRQQGTGTLQSIMDVVITAKDIIRAGEYLDEQARII
AEQCPDHSCKRDLLSYLERMQLCCHQLKITSDVLKTSAAETVECASSLLSSARNLMKSVV
QVVKTCYLASKAIERSGGLLPEQVQQWKLETPKKKRVFPSDSQLNQSTAKEHKRSSLYLS
PVHELGEFTGLSAGTKNYTEL
>HolozoaMetazoaPoriferaEphydatiamuelleri_m.284417 g.284417  ORF g.284417 m.284417 type_5prime_partial len_862 | comp69280_c0_seq1_1-2586|
LFLSKTVQKTYEICITMPAFHTKTIHYILDPVAQQVSQLVILHEDAQQGRIMPDISAPVT
AVCAAVQNLIAVGQQTVGHSKDEILKKDLPLTLDMVESSSKMLVESATGLKADSQSKKHL
ELLLNGARGILQGISSLLLTFDQGEVRKIVKSCTGVAEYIKVAEVVQTMDDLVTFTKNLS
PGITSMTKMVETRYQDLTNPSHASILAAENDQVKQALPLLLSSMKAFVTFRRDKKKGEAE
AQENRNYIVQAMGESLAEIIRVLQLTSQEEVMMALAAETGSAKGTMAGGLLMGSLAAKVH
SAKELVSQTGTNAQTNKAGIQAVEAVLEEARRIAKTLPADRKAVIEGLCDELESLKKELA
MLQSSGQGDSARAHAIATALNSKMDELQMKLREAITRKVAEDFMDPVGPLNALTEASRAP
LNAPARAENYVKRVTDFQDHSKKMADTAVALAKSGIVTDKNLADSLLLTAGKLKAVAPQV
VYAAKIVYENPDSKEAKEHYDMLKEDYQKQVQKLTKLVDSGLDTVEFLKASESMLRDELE
AARTITKAGTDPQSAFKHIATAARTANRVVAVVQGESENSEDPAFKTELASSSQAITAAI
GPMVTSAKTCIQQGGSATAHHEFCVKAENLAKAVHDVYNVVDTHHNPPPPPPPPPVEEAP
ERPPLPAEPEVPPRPPSPELVEVVPLQSVDPIGYAAHKLDKDAKQWEDNEMVTTARRMAK
LFMQMSKFARGEEGEVHSKKDFINTARMIAKESEDVVKMARKVADACTDKRMKRAILQLV
DKLPTISTQLKIIAAVKATRQGGDDAAADREATEMLTDNAQNLMQAVSEVLFATEAATIR
VPPDQRATLGLQWVKKGARTL
>HolozoaMetazoaPoriferaLeucosoleniacomplicata_lcpid44747_lcgid16322
MSDDKSMSSVFSGLAHRTNIPTRSMEAVLTPLQEQVQTFLALPSSLQLDMEKRQSMITDG
QRIQTVLADLQRKAALIERNDDLGITAAVRHRIIMDYDSAVEHADDIVAQLTQSTTGAAD
ILAVDKIGRSAQGILSSVTSALFAFDQTVIIRIEAIAAKISENGTSLTRILEASPVHVDS
LQDSLKQLSDHMVKLSEITRGRIQDLKDGCQRNEMDCCRVMLEHCFRSFLSAVKVRLQHS
VLSIGRMNCMAVMDNFLEVVGTITRAAALPYDETPWRKATPLAQEFDALERLISHAAEDM
AVESKKEECGRSLCSQLDSIILHAKQVAESPRTGDRAGERLLQSCEEAVGCLSNVLQAAS
EDEDKVSNGGGGSVFVGTTTTPTKPGSRKGSLRLSESARLSRGSSSTMAATSMYDSVETL
SDSVTRLRELTQMALLQHTSAALAQMHRDRSLVDYLQQNASVRNNAKTSDYTSQLLRQVE
RFEEVVSLVCSISTDLPNVARVRRSLAELRVLCPQAVAAAHVLFQFPSSKVALDSMGSFE
HAWHVELDMLMAALKKLSPSESAQRASSTLDRTRSASMHALSGPRLSTASVHRTSSINSF
ANFRTRLQQRKQRALSSPETSSGSGSSTYYV
>HolozoaMetazoaPoriferaLeucosoleniacomplicata_lcpid13464_lcgid5069
MDGEVRTKSLREILRCTEVEVSKLHTICQGVQYSQHTPAAAKPKHLYHATEQLIVAVQAV
SNAAHKQSAPGAVSGAMHRDMADRTRQGISAAGRAVDSLHEAILECCQSPPSPRGPIQLH
KAASDAVSATRMILLAYDEWQVQKLVSEAKLLAPAFEAVQKAPTEKALLYAFTPFTQALK
KLCSLAKKRSADLIDTRASQKMRAGVDLLVDTVPELPGTVLEAIKTGKESAELQLLGRQI
QIAVDDIVSSALSDTHEDRQAPFPAVRLPPSDSHVGPAVPKWPESSLAPGAYEPNRHFDS
FYTQLPPQGSAADPQIGHRIHVDGQGLPSAADLEDYVKSIIKDSLAVGRSCGGATKVEID
ALCQLAESLWQQFQHYFAHVKAEPSNMEATRQYEEVAQQLGDVLNKLDTTVRQSVVADTA
SVPPANGKTSEAGHTHQAQPPLFHPETVVDIRPHVDEFKAYASRLCQVARLVASRWKATE
AAKQLLSVTSEAEQLVDVIVTEAVRVHSGVGDSGEDSELAELQEEWTTKVLFLTKTIDEL
TYRKQFVSSVGTTMKESIDQLHQGLLQHDSASIVQSVHRIQSHAERLVDIARKELLNCDD
TQLQRILPAAIGKIEAAIPEFMRAVELAQLNPEDQHLQHAVAMHAQCILEGTQSISGSLA
DIMQSSFMIPTAAAAAASGQLNMDTEAAVGSRSQTATSSKSSSRAGRAAGKPQPPVPSPK
PVSQPGHTEQNQKSRKPTPSRRRQLSRKSETPPAAAVKRTSSAARTKKPVPVTPSNVDKD
ELAQRAGSSLRKRVSQSTGARVRFSKDTDQESSFGQELLKSTNLHRAESTNRVYRQPIYH
HVNYVNYLDKTQRDKSTIGQVGLVLARAALKQDGEMEEVQSLCQHVKDHTDRLVKLAKKS
VDCFANEDNLDEIRLMRTSISELARLSPSLQSYAMAVCEEGGLALSSPIQTPNVNKLQVD
STLWAQHVQVISTTIDDFIVPWAATAMKLAKLTLSEKGSVEAKAPEIRRLTEQVKTMCNA
AQEAGQADSSMAFASNQEQREAAERQRTLDNLYDLVERLTDELISSAKDAVKTGSVVGAE
RMHLVCREWGVHASHLANVADEITVGSTHHVSKITQALHSGEGVEECVEELLDFTRALQD
VAVSTMAGDGDKKMKDLLRASSHGIKPLALALQVTVEEAMRYSNKTIDGEPNDRRVICLE
QLEVKSREWCAKVHTMSCLVDELTAEVGSAIDRLAGAAVAVSKGLVAEERVHRIKALRFE
QEDIQQRAHRIQADVEQLTTVSKDRVKSRELLDGAHQLVEIAPLLVKATHRLADQPDRRA
IQQFQHARRRWVSKATHMIACVGQMSDIDDQLIQGLLDDLHGVGYVSEEGEDHDGAQDPE
HLNLGEFGDDMLSPIPHSRKHPDGSSDAFSPPRMDQVTSTPHPKGRRANLPSIDENESLE
FSAAAERPSVFDSGSNWLDDSGDHPPTSKSILIAAKNLHDEADKFDAENNSLVTVAKKMS
QQMYEMAEFTRRRGPIQSKSEMIEMARKIASDASDVVRYAQNMAVQTTDKRIREELLDCA
EVIPTFSTQLSILASVKSAASSPRDSSADAMLVKNAQNLVKTVMRAMRAAQAACMKGLQE
PVLEDTLTEHTREMALLWKRQIKQRRSIEKDIAPIGFRGLRRFNRNPDTSSLAELSAAD
>HolozoaMetazoaPoriferaLeucosoleniacomplicata_lcpid48881_lcgid37232
MPVFHTKTIQTILEPVAVQVSTMVVLDEEAGQGGTMPDLSEPVSAVSAAVGTLVKVGKET
AESSNDEQLQQDLPRAWESAELASQQLTEAAQTLRDNPRSAPGRRLLISGARGILEAVSD
LLLTFDEAEVRRIIMVCESVKEYLSVADVIEIMDDLVTFIKNLTPGATGLNKLIDNRAKE
LTNPVHAAKLVEHCDHVKKSIPMLISSIKLVCSLKASRSGDVSEAASSRNWLVGTMNEDL
DEIIRILKIKTSKDELAQGDFSEMVARIMGTDEPRAQQAFLASNFETAMDFLARLDPREA
DSGFDALDKCLADALLLASQLEDATASESLRRQVAELRPLLERLQALREAGQLDSAEGRA
LAKEIAARMAELERTMQEAIVNKVVEHFVDPTAPAKQMTNAALLEPSVADREAQFAAKSK
AFTAHAEAAARTALQVARSGNVADEATVVEIMDTIKHLQSLAPQLISSSKIVLNNPGNEV
AVDFMTTMKDEYCQKMEHLKDLMDQSTDSVAFLKASEIQIHAGLEKAKAAVARNDTETAM
AASTHAAKQSKRVLDMARGEAENSEDAAYVERVTQASEQLAKTVKPMVMSCKRACTEKSE
ATKQTFNQSADQVGSAVTNIREVVEGFHAPPRPPTPPSPELPPPPEEEAPPRPPTPPVVE
EEMVQRIQLPVEASSLAFPIVEAARDLQDEAVKWSIKDNSLIAVARQMALQMAEMGRLFD
ASGDPQSRKELINLAKSIAKSTNDIIRLAKATAEACTDRRLKQTLLQLIDRLPTISTQLR
IISTVKATQSGQRDQRADREASETLVLNAQNLMKSVKEVVQAAQSATLKLKPGSAAELMW
KRRD
>HolozoaMetazoaPoriferaLeucosoleniacomplicata_lcpid147671_lcgid55868
VVEAHSAAEMSVFEAPAVEQPHGPMFVAAKALKTETDRWSEKDNPIITTAKGMAELMGKM
AQISEQRRGPKEAAQVSNIILTAKDIAEQAKTVVKQARDVAKNCSDKRLKADLVYLCDRI
PTISTQLKIISSVKAAAVSGDNREADAMLVKNAQNLMDTVQRTVRACEAASIKQFAVVAN
AMAMGIRWKRKAFKAA
>HolozoaMetazoaPoriferaOscarellacarmela_g3385_t1
MLDPCSSEKRSELVEVAKELLTSVARLLLIADTADVNHLKSAARSVNTWLYKLERAISPEEVVQLYQGYAIDLENLLKLTTRRQMDVKSRWVSEKLAFAK
VKLRRMGDILSRSVKLHVQYPDIASAKVNRDFTLSEATQAVRSITECLDEDKAGRRSPPEEKGHTIALFEDFQKDVEYLQVQADSLSSHVTSLGRKVTQI
ADETEFLFSCGESTRKFRLEQVSAALSEIKRTFKDLEHSLRQNLPKRNSPQSESVKALILSKTAELIKLSRYIKVEMSRCAVDDVCDLFSDVDMPLIAMV
INAARSVAIHPKSVTARKNLESFEDFWMHQVKELTFAVDDVIDIDDFLVVSEYHLLEELKSSMMAVQVGNPDTMDMHLANVKGIVSRLCDVVLAEISRAM
DEKQDEYAKTMENSVSCLQEIAMSQYISCIDEILDQLSDNAEALFDERQCSQKARAVLHGVKRVRQAVQSVRTDLLVPDPDEDYLDDDIEPDLPDFDLPP
PPPDMLEEANGGGAWEGGATEAGRSSENKPFSSSLQEVTRGGSSSSLGKQHSRTFVRDVDRHVSPSELRNLPEEQKQQIKALEDEKRQLEREVDKFGEVN
HDIVVIAKDMCMMMVDMSDFTRGAGPLKSSMDVFDTAQIRITSQVKADVTTLGGEKTSQALENATTLVTAAKNLMNAVVMIVKLSHVALNKIAKVRGVTE
PSVAWKLRAPEKKPLIKGEGAQGNTFSKNTSFSTMKAMQSLEDYSYRPPSLTDEPEEDEWV
>HolozoaMetazoaPoriferaOscarellacarmela_g6567_t1
MPVKFHTKTLESVIDPVAQQVGQLVLFHEQAESGLLKEDLTPLVQGVGIAVTNLVQASQEIAMVETSNDEDFKAELPPSMQEVQQAAVFLSDAARLLKAD
QGSPEGKRKLLDGARGVINGMSDLLMCADRSEVRKMVKVCRSVQEYLDVAKVIDVEADLATFLQNLTPGMTSMMKVVEQRHPELTNLAHAQMLKSELGTV
REQIPILISSIRVCCLVIVKDGSSGMKDAAFGRDYVIQKLFIAIEEIIRVLQLTTTFEEEEVGGAGAASAASLAHMFHQAQDALASGDISRSTLDAVRKC
ISEGRRVAALAATDETRAKLLAAADELDQILKELEELQAKGLGDSRQARALAHAAAVKLQELEQEIRKALAERVATDFVNVGGPIKALEDAALASPSDPN
RQANFAQKAKEFEAHTARLADTAELVASSGGCSDAVAAELRKEAAKLRDISTAVVPAARVVLENPGNQAAKDYLRTVKEKWLEAAESMGRSVDGVIDSLE
FMKVSEARIQADVKEAKRIALAEEDSMKLIAKASSVARQANRVIQVAKVEADNSENPEFVAKLSSASESLAKSISPMVIEAKAVVTSPQNKDIQRKFCSS
ADKYDRYAGLFSMAIALSQSVAMYCCVVEGVAAVRSVIEDNWVPPRPPLPELEEEEEPPELPPPPEDPASLLPAEMQEAEEMLRAPLPPKDQNPIHVIHA
AASVFREADQWDEKGNDLISLVKQMARKMAMMSKYTRGESGEVRSKADLIRMAKEIALNAQELLKLARQIANACMDKRAKTNLLQLLDRIPTISTQLKIL
ATVKATSMGGGDARADADATDMLVGNAENLMRTVKDVIRASEAACIRLRPDSPIASILWRKKGGQGRRISVSY
>HolozoaMetazoaPoriferaOscarellacarmela_g8412_t1
MAAESKDETLQEKLIAASDHLAQASHSMMKAARSLTTNYMDRTARTTLVESARGVLEGTLTVLVEWDNSEIRKIVRIAQVATDKLTLVEGIKSMQGLVAC
FKGFSDHLLQLANAADKRQRVGLLELLNPAQREQIVVALANLKKFVPMLSSSMQTFVKNSGNPQAKASRDYVIGQIMLAITEIIRAVEGKGAKDDFEHGY
LASTLQKVRAYLAPGANKQTVSSDLDRHMEAIVRNSMAVAHVCAEPVRQEIFQSCHEVTKLRRQLSNDLRAVQTNPGAQSASTAAELDKLTPQIVSAAVA
TRRNPSDPVAKDHLELLRREWASKVQLLTGTIDDITDKSHFMAASEASIREEMGRCRDATKEANAEKLAIAAQAICGKAKRIADVGRAEISNSDDMNFKS
QLQAATTRLETSIPVMSSCSKQAIANIRDPQTQQYFADAMRELLESVKEVREAMEDGEAPPEEQFVVKRKVIAARVDHPSKRDASVQMTATELLHGPKYS
STPSASESRAEPYNPYKQMFASSGRDRDETAIQEKKSLLVGSAQSTAASVLEQIGKSPGQSQQQSGLPIPRDADFGYLGSANTAAMAEATANRLVSAAQS
GDQGKVDSQCAAATYLGGNLIGLAEKAASGSSDREKTRLVHVTASEIESLVPQLTEAAYEVSDSPGNRLAVERLTGLAGGWAEKVQVLAGALDSMVTPWS
GPAVRLARVVLTGNTSKLDKEAESMKAFSRRMSKLAEAATADVTVGGGMTSSGAPATRDPAAVKRVTLVETLSGEVEKMTPKVISAAQEVAANPGSKTAV
ERFEMVRREWASKVKALAVAVDDITIGTASPAEALTQAAERSERGAIKDQGDALRQYATALKDVAECASAGCGDPEKVQLVKVASGQVERLTVQLVDAAD
DMVETTAHDDGSIEKRGMTLDAAEKMELLKREWASKVHLLTAVVDDLTSEVSSPVDRLAGSALAVSRSSGVQKERQSASFREQASSLRDRVARVEERCQA
AVKNSVERGKVQKVRNCTDFMAKLTPQVVSAARELAENPDQVTVEHFQLLRRQWASRAQLLVTTLDEIFDADMSAVSAAVQDLLSPNLPSGGTGDGRGGI
PSSFASFESLSSASYRPLPRSSSLLRSGRTRSEEKLSSSDWNTQRKRASTGDDVSSLASSLSGSGSKKSSFLSAAARPTPPSARSGRHRRPLSAIEPSTS
ASASWREMTQSEEELAADASYRSIQEAARSLQEEVNQFEVRGNELIEKANEMAGQMIRMADYTRGKGELQSKAEMIKTSKAIADNGNRMVLFAKRVAERC
VDKRMKKDLEYYAEVIPTISQQLRIISSANVMLVKNAQNLMHAVTKTMHAAEAACMKGLRDLGADDAATEVALQWKRKVYKQRTLEAYTAPLGSRGLRKL
SRNVAPQLGQAFKRPSQRTEQSSKTFRATDSSFVSSPPALSSSEEPSTEPVINVKDCWCIWKGEEAISSFLANSSFLATMKKGGGQTWCMSIFEGNQFTY
KQSPKMQFHFPREEKEQNIPGGHYPFLCIQQKTAHTDESPAIDPSFFARLFGSDANYPFLLYGNQQGLVRAISIRFQTPEVMEMADPDDFDWLSQVDPPV
LCSIDQPVQSLHCLSIRTRSDALLIVGSLGRIMVITSAREGLHFKEYEIPGPVLASCVGPDGHWLLHSTGTTFHASNLILSKDEQEFAEQQVIFVDDLEK
MAGKPVLPLAHTLCPIDIPLPNVVWLAGGSSPLCMALTAKGSLHAFSWPLPNMGKTEVSLAEGSQQLDDIIQDISMTSHQLKELQEQSQKIAKVVQDLNV
AFGILCEYAASHKMDSSMKPLNVSVKPLVEDRGYLGCNVALKVYIGNENGRDFSCPGWSVMLKISEEGSHCAMQNCTVPLSGLKSDLFVQFNAELPHWAE
GGLIPFRVDCILHFDCSWAGSELACEQTARSGLLILSCTFNLLSFLRPRKEHELLSFGSGTLNMLKLLNRLQKDKDCHHAEPTKSLNVSSLILSKHSPLV
SRSEGREVLPGILMGLLGGNPCCDNLDLCTLGSQLVGSFVTPDGTPIDIQLAFIKSKGKGAGAGKHTPSDVEITVSSQSEKVVSQARMAILQKILVQWPF
IHTVCILRFFNSFRVSQIVLCR
>HolozoaMetazoaPoriferaSyconciliatum_scpid41737|scgid7633|Vinculin|Metavinculin
MPVFHTKTIQTILEPVALQVSTMVVLDEEAGQGGSMPDLSEPVSAVSAAVGKLVTVGKET
AESSEDKQLQQDLPRAWEAAEVSSTQLAEAAATLRDNPRSGPGRRLLISGARGILEAVSD
LLLTFDESEVRRIISVCESVQEYVKVADVIEIMSDLVIFIKNLTPGLTGLNKLIDNRAKE
LTNPVHAAKLVEHCSNVKKAVPMLIASVKLVCSLRASQSGDATDAASSRSWLMSTINEDL
NEIIRILQIKTSKDDLAQGDFSEMVAKIMGKDEPLAQQAFLTDFESAKQFLVKLDPESAD
AGLEALDKCLAKALALADHLQDAEMRESLQRQVAELRPMIARLQAMKDAGKLDTAEGRAL
AKEIAAKIDALEETMREAMVKEVVENFMDPTGPAKQMTNTALLEPTVADREAQWSAKAKA
FTNHVEAASRTALQVARSGGVHDEATVHEIMDTIKHLQSLAPQLVSSSKIVLNNYGNEVA
VDFMQTLKTEYCQQMDRLTGLMDQATDSVQFLKASEAQIHAGLEKAKASLVKNDTETAMN
MSTTVAKQARRVLDVAKAEAENSEDVAYVDRVTAASMQLSQSVKPMVMSCKKSCAEKSEA
SRHEFNANANATGAAVTEVRKVVEDFHVPPRPPTPPSPDLPPPPEDLDIAPERPPAPVIE
EEAVQRIELPVEHQSVAFDIVEAARDLQDEAIKWSVKDNSLIAMARQMALQMAEMGRLFD
SSGDPQSRKELINLAKAIAKSTNDIIRLAKATADACTDRRLKQTLLQLIDRLPTISTQLR
IISTVKAAQSRGSRDARSDREASETLVLNARNLMKSVKEVVQAAQSATIKLKPGSAAELM
WKLR
>HolozoaMetazoaPoriferaSyconciliatum_scpid80435|scgid1465|Catenin__alpha_1
MMEDAEVETRSVQSVLHTIAVQVSRLLATCQHVEHQQPQATPQIPSLLSAASQGLQQAVL
ALSNAGRTLAAEVEAQGASAGLLETGCNEADTAVSLLKVATESCLKSLPGGPMSLHTAAQ
AILDATKAILHANDQWDVFNIVESAHVLSDRLEVVTQIPTERALLAAFKNYTESLVTLCQ
QAGKRDLIDEERSQMIANAIASLTSSLPLLSSSMLTYVHSPDDQSVHDVAEVKLKISLAI
SDIIRATARLRLDQQQWQQQQQQQQQQQQQQQQQQQQQQQQQQWQQRQPQLLLQQRHQRP
DDGSFQASASRLQQQQQQQFVDSGSHHSTRAVYHPSDDGNQQEARVRTEYSDASPYHVDS
SHTQRSGMPARANFEPAQASVRSEQSFSPRDFEMAERQLAPQMRLNSAVNLDKYIEAIIR
DSNAVAVSCGGAAQSRIAAMCDEVLRLRQQFHQHLEMVHAQPNNEDAKAHFDSIAEQLGK
RLRELDTVVEQGVVDQVSSVLPATTQIPGEDLMEAVTPDVQVQGQLFYPENVVDITPHIE
EFSQYARRLCEVSRQVASRWKTTNTAKTLLSVVEETEALVPVIIRKAVEMHENAGDYSAR
LQLDELREQWTAKVQLVSKIIDDLTHSKQLIATAESRVREGLQKFRNGLRDNDSTAVNAG
AEEVVSQARRLVDFVRKDLPRTGDRQAQQHVMNTLSAVEEAIPKFIGAVKRAQLHPLDQQ
AEREVARFAQSIHQGVTDLSSAVRSGVVSMNTASKAKDKSKSKEVHVSETQPSTPVSADV
KPVASPRKVSRKLPSTPTATATQTQTQTQ
>HolozoaMetazoaPoriferaSyconciliatum_scpid51887|scgid5019|Catenin__alpha
MSRSHGSTSSSVFSASPQPQQQLPRRSPTPTKPVAQQQQAQQQLHSAMIPTRSMEAVLTP
LQDQVRVFTSLPSVLVVDTGKRQSLVADAQHILSVLSKLQRAVPQIPVDNDVGLTAGVRH
RIGINYDSAMEHAEELVTCLRQPGPGTAGNSIAVDPAARASQALLTSVTCALYEYDQTIV
NRIEMSGQQIARLGEELSSLLMTSTVPSDRLQDVLKSLSETVVVFAQLTEARCKDLKDPC
QKSDMEASRITMEHCFRTLMSSIKVMLQHTSLSICRMNCLAVNDNFMDTAALMKLAAGVP
YDRSTWRKTTPLAQGFEDLEELLREAGDHLSIESKKEQFGKELCTQLDAIILHAKQIAES
PRTGDRAGDRLLHSCDDAVGHLSTLLQLASEDEDNTLNGIVDEAADNTFSSAASASASAA
PLSRTGSRRSSSTRGDRLSFASSNGSGIMPPLTVSEAADALSEAVVNLRKLTHMALSQHT
AAALAQMHRDRSLVDYLHENAAVRNNAKTTEYSSQLLRQVERFEEVVTAVCSISTDLANV
LRAKRSLSELRILCPQAVAAAHALFQFPASKATRANMMSFEHAWHVEVDQLMSALSCLGP
TENVKQESQLLDRSKSASMHALSGPRLSSASMHRTSSINSFANFKLRLQQRKSTAMASGS
RSGSEHVVEV
>HolozoaTunicaraptorunikontum_GIQG01033534_1__p2__GENE_GIQG01033534_1|GIQG01033534_1__p2|_ORF__type_3prime_partial__len_372|_score=144_95__GIQG01033534_1__187_1299_
MPVTVSPRTTTIEQVLDPIADGISQLIVLCEQADKEDVVLPDLAPHCTMVVASTLQFANI
GRDTAKDSKDEFTQKEMPPACDMVEKSGESMIQAAVQMRDNPMDGSARVLLVEAARGVLN
GTARVLEVLDEKTVKDICVYAQRVIERLDIVSQITTNDQLVEVFQTLSPDLVGLSNSAGS
RVGELTDAGAREKLQSEVSNVGKLGDALVSTLKSFVGNPASVAGKEQLRLAVEGLKRTAA
EIQRLVRIKVLKEYKTELLRLGNKNALIDAHLQLIAQAVHSPSYAQQAGDFKTNVDAVLS
NSLQVAAQCLQPGRAAAIRSTVDRIRDLQGQMAQAEAACRADPGNAQAAAHLRGVADELQ
AQFDVLQRQVD
>HolozoaTunicaraptorunikontum_GIQG01065838_1__p3__GENE_GIQG01065838_1|GIQG01065838_1__p3|_ORF__type_internal__len_375||score=148_97__GIQG01065838_1__3_1124|
LGGPVAAMSHAARAGDSGGFERQAEVFRDQAHHLTEAARLMASRSEDPEQAKRMLALSDE
IDALFPQVVLAGRALLENPGDAQAQQHFELMSKQWAEKVAALQELMDQGCKAEDIIAELE
KSVEHDLVNFRAACAKGDAAALSAATANIGGKVRHVLLVARREGDNSGVPAYQQKVEASA
AALEAALRTAVVDAKAAFTTPGDAAAQSKLAASSQGLLDGIAATRRAVEGQSAADLEAAM
AAVSVGAEADEEAAEFEPLPVPVPSDPIAAAAHTVALEVNKWDASENALVRVSKELSEKM
ARMSELAKEPKSKKEFIETAKAIAKEAQEVAKMAQELAKTCTDKRLKQALLTQAERIPTI
GTQLKIISGVVWVC
>RotosphaeridaEP00159Fonticulaalba_P001997_XP_009494113.1_hypothetical_protein_H696_01936_
MPPAIAFVDAACAKLVSSAAGLNDNPDNSALRQEMVEATKSILTGTRSVLEVYDDSEVRHIVRSCDGATESLNAIIAASE
PQDIIRHLQPACQRILAVSQLAERRVAEIVDPWLKEDLATSKALVSNVSTRLVAVLKMAALNPTDPSAKESKDSTLQRLV
HGVEEIRRIVQIEPPPHNEDLLLGDHSRHRGNFVEKLVDLNRATLNGSKSDIQTAHTALNEACEPILAAAAASLARPAVD
ADAQHRHTMVNKSQEDFLAAKQRLDLAVNQAAQFAGDDSLEAVAARTEVLEASRSIDAAYLSLATNVAGADLDEALRLVE
SLITADPASGTETLLNKLGNAARAGNKEDVEKYLAKVQEDLAVLEAAAEAAAAAAPDAERARAIRQAAAELTQAYPELAA
AARALAANPGNALAAEYFQQVSGSWDNSARRLRDAMLDASSPEAMVAFHRAMAASHLDDFREACRTQDPGRLMAASVAIS
ARVQDALTVAKAEMEHSTDPEYRQRLQVCIDDTIASLAGLQEAAKGAFLAPNDPAAMAKLDAAVARIDDTLGELHATIAR
QHGTGAEAGAFAGATDVDPEAWKGIEDSLSTMARLAEEAAAEEAARLEAEEARKAEEARKEAEARAAAAAAAAEEEARKE
AERLLREAEERAKAAEAARAAAAKARAEKEEAERAAAAAKAEAEAAALAALAEAGEVVIVDAPAPQLLNAAEAAANPVRA
NAMRLKVEASKWDSAGNNLVQLAESLSEQMAQLENLARSGARRELIDLAKKIAKDANSFEALARPIAKDCTDRRLSRDLD
TSADRIPTVSTQLRVLATVRAANPGTAEGDEDYQMLVQCALSLMDGVRATLNGAQSASIRSSNPATALPWRRRVYRGGDN
DDGALPVMALAAEVAKM
>RotosphaeridaEP00160Parvulariaatlantis_P011359
VMRTATIEQVLGPVAEAIGELILVNEEAELNDIPVGDLHPVAVGVSASVKSLLSVATSLL
DQSKDDELKIEMPLACHDVDQASEKLIHAAAELRKDGMNSFMRRTMIEGAKGILTGTQRV
LECFDDYEVRKILAACQVGRDQVDALRKINNLQELVTILQPTAQSLVSIASLADKRIAEL
LEPWLKVELGQARDTIRTSSTLLVTSLKVHVMNPTQPTARESRDLTADRLTKAILEVERI
VKLREPPKDLVEASLGRLAAQRVAVMESLLEIANAVAAGDEVALNAAMGKFHPASKDIIA
SARALADRVTDPAKKAQILEIVGRIESLRSQIEEAARYALAHPDDPEAQRRLLELMKQLD
QEFQALEKVTNEAAIDDINQAFYRLTDVNSEDSALARLVRAAKSGDANAVAAISKEFTDQ
LTALRKASAYAAEATSDPDAARAIYAAQKYLDDLYPQLVAAAKTVAMNPNDATAQEHLAA
VVGEWESGVARLKDAVARAQKSDDVVSATVKAIRSDLSDFEQACLTQNAEKLKVASKGIT
SKIQTVNGVVKREVDNSDDPEYKRKLTAQQEQLNQALPELQNKAKALFLNPGDAAARKDL
QGASDNLVHKMEAIQDTIAKQAAPLAENKWAGIEAQVAAMQLSTSDPEVIVVNGEETVVV
TDDAPQLLDPEEARANPIKASAMELKVEASKWDSKDNKMIQTSQRLADMMAQLSEFAKMN
SATSKKDLITSAKQIAQEAKLIEEEARKLAETCTDKRLKADLLATAQRINTMAAQLKILA
TVKAANPGDNDNDQLLIGCATGLMAAVSSTISSSHAASIRTGFKATANVAVAATKWRRLV
HKKDPNAKPTSLADAVKATAGSAPVAKAPPASASAAAAASNQLKSAAANALAATSTAPKA
GSTSPSPSRPAAAAGAGAASPAAGRTTIGQPLAFRTPGKK
